# Supplementary material for: High-resolution targeted 3C interrogation of cis-regulatory element organization at genome-wide scale
Source: Nat Commun. 2021 Jan 22;12:531. doi: 10.1038/s41467-020-20809-6 (PMC7822813; doi:10.1038/s41467-020-20809-6)
Supplement: Supplementary file 3 — Supplementary Data 2 [file 41467_2020_20809_MOESM3_ESM.xlsx]

## Sheet: a.Active Oligonucleotides
Chr	Oligo Start	Oligo Stop	Fragment Start	Fragment Stop	Side	Sequence	Associated genes	GC	Length	%GC	Probes	Design	Density	VP_Length
chr11	51502005	51502075	51502005	51502324	L	GATCACAGGCGAGTGCGGGATTTTGACAACTATAAATACCTCACCTAAGCCGACTTCCCTCTAGTTCAGG	0610009B22Rik;	34	70	0.485714	Two	Active	2.87	319
chr11	51502254	51502324	51502005	51502324	R	CGGAAGACTGAGCATGCTCAGTAACGCGCTAAGCCCGTCCCCAGCCCCGGTCCGGCCGCCATCTTGGATC	0610009B22Rik;	46	70	0.657143	Two	Active	8.97	319
chr11	23533024	23533094	23533024	23533682	L	GATCTACAACAGACTTCCTGACTCTCATCCACACGTGTGACCCAGCCGGTTGGCTCTGATTCTGAAAGAC	0610010F05Rik;	36	70	0.514286	Two	Active	6.49	658
chr11	23533612	23533682	23533024	23533682	R	GCCGCGGCCGCACCCGCCTGCGCCCGCTAGCCAGCCGCCCAGCAAGAGCGCCGAGGGGCGGGGCCTGATC	0610010F05Rik;	57	70	0.814286	Two	Active	2.1	658
chr11	70051184	70051254	70051184	70053019	L	GATCCGCCCGCCCCCCGCCCAGCGCGCACCAGCCGGGAGCCAGGCAGGGGGCCCACCCTCCCGTGGCCGC	0610010K14Rik;Rnasek;	59	70	0.842857	Two	Active	4.13	1835
chr11	70052949	70053019	70051184	70053019	R	CCGAGCTGGCTCCCATTCCCAGGGTCCTGCCCCAGCACCCTTTCGCTCCAGTTCCCCAGTTGTCTGGATC	0610010K14Rik;Rnasek;	45	70	0.642857	Two	Active	5.27	1835
chr11	70053255	70053325	70053255	70053623	L	GATCGCTGGAGACTGAGCGGAGCACAGAAGCCGGGAGAGGGAACCCTGGAAATGCTAGGACAGGAGCTGG	0610010K14Rik;Rnasek;	43	70	0.614286	Two	Active	7.27	368
chr11	70053553	70053623	70053255	70053623	R	TATCACTTGTCGCCTACCCCGGCTTGGAATGGAAGGAGCAGGCTTCTCACGTGACCTACTTTGTTGGATC	0610010K14Rik;Rnasek;	37	70	0.528571	Two	Active	3.8	368
chr6	72297025	72297095	72297025	72297421	L	GATCTCATAGTGAAGTTTATTATACTAAAGGGCTAGGAAAAGAAAGTCAACATCTCTAGACTAATAGAAT	0610030E20Rik;	22	70	0.314286	Two	Active	3.69	396
chr6	72297351	72297421	72297025	72297421	R	TAATTCCGCGGCAGTTGTGGCGGTTACGGCGGTTCTGTACCCAGCATACGAATGGAGGCGGCCCAGGATC	0610030E20Rik;	42	70	0.6	Two	Active	2.37	396
chr4	107562823	107562893	107561838	107562893	R	GTTCCTCTAGGGAAGGGAGGAGCATCCGGAGGCAGTGGGGCATCTTAGGGCTCAGGGCCCAGCCTTGATC	0610037L13Rik;	44	70	0.628571	Single	Active	7.01	1055
chr12	3426666	3426736	3426666	3427319	L	GATCTTCCCGGCGGGTGTGACCGCCAGACATCCGACCCACAGACCATGGGCCGCCCTCCGTCGTGCGCAA	1110002L01Rik;Asxl2;	48	70	0.685714	Two	Active	2.04	653
chr12	3427249	3427319	3426666	3427319	R	TTCGTTTTCTCGCCGGCCACCCGTCGCAAGGCAAGGGAGGTCACTTGGCCCCGCGACCGGGTTGAGGATC	1110002L01Rik;Asxl2;	46	70	0.657143	Two	Active	2.07	653
chr16	90934549	90934619	90934549	90935448	L	GATCCCTCAGCTCCGTCCCGCCACCTTTCGACCCAGTACGTTCGCACTTCCCGGAAGCCCAAATCCCGGC	1110004E09Rik;	45	70	0.642857	Two	Active	1.01	899
chr16	90935378	90935448	90934549	90935448	R	GAGCGAGCGCTGGGCACTATGGGAGCATAGCCGCCGCCAAACTCAGACTGGTTTCGCGCAGGCACGGATC	1110004E09Rik;	45	70	0.642857	Two	Active	1.76	899
chr2	32237335	32237405	32237335	32237784	L	GATCGTCGCGCGGAAAGCCGGCGCTGGGCGGAAGGTGCGAGCAGCTGGTTGAGCACCGGGCCGGAAGCGT	1110008P14Rik;	50	70	0.714286	Two	Active	1.01	449
chr2	32237714	32237784	32237335	32237784	R	AGCACCTCTCCTCCCCAGTCACCAGGAATCAGCCTTCTTCCCATCTCCCCTTGATGCAGCCGAGATGATC	1110008P14Rik;	40	70	0.571429	Two	Active	9.36	449
chrX	67638503	67638573	67638503	67639849	L	GATCCAAAGCTCCGCCCTAGTATCCCAGTAGCTCCACCCACTCAGGTCTGCACTCACAACAGGCCCAGAT	1110012L19Rik;	40	70	0.571429	Two	Active	3.79	1346
chrX	67639779	67639849	67638503	67639849	R	GGACCTTCCCACTGACATGATAGCAGAACCAAGCTGTGAGTGAGATGTACAGCCCTAACTCTTGTTGATC	1110012L19Rik;	34	70	0.485714	Two	Active	4.97	1346
chr17	85355883	85355953	85355883	85356281	L	GATCTGGAAGAATTAACCTGGTTCACTTTCTAGCTCAATGTGGTTACTAGATGACCGTTTTCTCCCGGCC	1110020A21Rik;1110020A21Rik;Ppm1b;Ppm1b;	32	70	0.457143	Two	Active	2.94	398
chr17	85356211	85356281	85355883	85356281	R	AAGGCAGGAGGTCGAGGTAAATAAGAAGAACGAACAATCTGAACCATTGCAAAATCATCCCGAAGGGATC	1110020A21Rik;1110020A21Rik;Ppm1b;Ppm1b;	31	70	0.442857	Two	Active	3.49	398
chr17	85356277	85356347	85356277	85356888	L	GATCTCCTGTCCCATTTTCTCAAGTGGCTTTTCAGCCTTCTCAACTTCCCGCCCACTCTCCCCTGCTGGA	1110020A21Rik;1110020A21Rik;Ppm1b;Ppm1b;	38	70	0.542857	Two	Active	7	611
chr17	85356818	85356888	85356277	85356888	R	AAGCCGAAGTGACGGACTTGGAAATTGGTTTCTTGACGGACAAGTAGAGGAAGCCAATAGTCGGAGGATC	1110020A21Rik;1110020A21Rik;Ppm1b;Ppm1b;	34	70	0.485714	Two	Active	4.2	611
chr17	85356884	85356954	85356884	85357496	L	GATCAGGCCGCCATTTGAACCAATCAGAAAAGGATATCGGTCTTCGAGTTGGGGCGTAATTTGACTGACG	1110020A21Rik;1110020A21Rik;Ppm1b;Ppm1b;	34	70	0.485714	Two	Active	4.69	612
chr17	85357426	85357496	85356884	85357496	R	GTTTCCTGCCGGCGCGGCTGGAGTCTCTGTTTCTCCGTGTCCGGTGGCTGGAAGATGCTCCAGAGAGATC	1110020A21Rik;1110020A21Rik;Ppm1b;Ppm1b;	43	70	0.614286	Two	Active	6.16	612
chr9	50575310	50575380	50575310	50576451	L	GATCAGGATTGTCAAGGACAAAAAGCCCTTACCAAATCAATAAAGTAGCTTCATTTTTTCTCAAATGAAT	1110032A03Rik;Fdxacb1;	23	70	0.328571	Two	Active	7.93	1141
chr9	50576381	50576451	50575310	50576451	R	GGAGACCATGCTTCCCCGGCGCCTCCTGTTGGTCGGGGAGGGGAATTTCTCCTTCGCCGCTTCTCTGATC	1110032A03Rik;Fdxacb1;	44	70	0.628571	Two	Active	3.01	1141
chr4	11412214	11412284	11412214	11413628	L	GATCTGCTTTTGTTTTGCTACAACTTTGTGTCTTGATGGGTGGTTCCTGAGAGGACCAGAATAGAGAAAA	1110037F02Rik;	29	70	0.414286	Two	Active	8.29	1414
chr4	11413558	11413628	11412214	11413628	R	GCTTGGGCATCTGGTTTTTGACAGTAGTGTCGGGTTCTGGATGCCCTCAGGGTACGGACTATCCAGGATC	1110037F02Rik;	38	70	0.542857	Two	Active	4.13	1414
chr19	21726785	21726855	21726785	21727651	L	GATCCAGGTGGGAGCATCCAAGGCGTCAATCGCCCCATCGGTACCTTAGGTTGGATGAATTTAAGCTGCC	1110059E24Rik;	38	70	0.542857	Two	Active	2.24	866
chr19	21727581	21727651	21726785	21727651	R	CTCCGTAGCGTAGCGACTCCGCTGCGCAGTTTGTGATTGGTGGAAGGTGGGCGAGGCCGGTGCCCTGATC	1110059E24Rik;	45	70	0.642857	Two	Active	3.2	866
chr9	122859700	122859770	122859700	122860985	L	GATCCGCAAGTAAGAAAGGACAGAAAAGCTGTCTAGACTAGCTACTAGGGCTAGGTCGTTTTCAAGAATA	1110059G10Rik;Kif15;	30	70	0.428571	Two	Active	6.4	1285
chr9	122860915	122860985	122859700	122860985	R	GTAGACAGTATGACAGAGTTAGTATCCAAAAGTCACTTGAACACAAGCATTGTGATATAGCCACTTGATC	1110059G10Rik;Kif15;	27	70	0.385714	Two	Active	6.07	1285
chr9	94438442	94438512	94438442	94439518	L	GATCGGCTGTCTCCACAACTCCCGGTGCCCTCCTCCGAGCTCCCCGCCCTCCGACTCCGCGGGCGCCGCC	1190002N15Rik;	53	70	0.757143	Two	Active	1.53	1076
chr9	94439448	94439518	94438442	94439518	R	TCCTAACAGCAGACTGCGGAAATAACCTGGCCTAACGCGCGTGGGGTTAAGTTTTAGAAGGTCTGGGATC	1190002N15Rik;	36	70	0.514286	Two	Active	1.26	1076
chr10	82085052	82085122	82085052	82086144	L	GATCAAATTCTAGGCATTATTTCCTCGGTAAAGTGCGGCAGGCAACTACTCCTGCAGAAACGAGACACAA	1190007I07Rik;	32	70	0.457143	Two	Active	5.06	1092
chr10	82086074	82086144	82085052	82086144	R	TGGTTGGTCACTGTCCCAATCCTGCGTTTGCCATTCCTGGCAACTGTGATGTTTACAGCATCCTTTGATC	1190007I07Rik;	34	70	0.485714	Two	Active	6.74	1092
chr9	103190426	103190496	103190426	103191050	L	GATCCCTGAAGTGTATGGTCAGCAAATGACACCTGGTCCCCTCCCCAGAGGGCCGGCCCCCTGCCTGGCT	1300017J02Rik;	45	70	0.642857	Two	Active	6.57	624
chr9	103190980	103191050	103190426	103191050	R	CCCCCACTCCACACCACACGCACCAGTGTTGCTTGTCCCAGCTGTGTAAGGCCTGGCTCAGGCACAGATC	1300017J02Rik;	43	70	0.614286	Two	Active	4.99	624
chr10	89149095	89149165	89148935	89149165	R	GGCGGGGCTCCCGGGGCGGGGGTGGAGCCAGCCCGGGCCTCTGCTGACAGCCGTACCTGTGACTCTGATC	1500026H17Rik;Scyl2;	52	70	0.742857	Single	Active	3.79	230
chr17	24357516	24357586	24357516	24358339	L	GATCGGCGCAGGAGTCCAAGGCGCCCTGCAGCTCCGCTACCAGCCTGAGGACAGGTACTATGTGAGCCTC	1600002H07Rik;	45	70	0.642857	Two	Active	3.03	823
chr17	24358269	24358339	24357516	24358339	R	AGGCCGTAGATAGGACACATGCAAACACAGCAGCTAAGGGTCAGAGCAATGGTCTTTGCCCTCAAAGATC	1600002H07Rik;	35	70	0.5	Two	Active	9.14	823
chr10	79635820	79635890	79635359	79635890	R	CCCGGACAGGGACACGGGCTCCGCGGTGCTCCGCTTGTTCTACGTAATCACTGGGCTCTGCGGCCTGATC	1600002K03Rik;	46	70	0.657143	Single	Active	1.51	531
chr5	46060865	46060935	46060865	46061113	L	GATCCCGCAAGGCACCGAAGGCCACCAGTTTAATTCAGAAAGCTGAACGCCCACTTCAGGCGCGCTCCTC	1600023N17Rik;Ncapg;	41	70	0.585714	Two	Active	3.81	248
chr5	46061043	46061113	46060865	46061113	R	GTGGAGTCAGCTCCGGGACCCTCAGGTCTCCGCTCTCCGACCCTCCCTCCGGCGGAAGTCTCGCGAGATC	1600023N17Rik;Ncapg;	48	70	0.685714	Two	Active	2.8	248
chr5	46061109	46061179	46061109	46061220	L	GATCTCATCCTCCCGCGATAGTTGTTTGAAAACTCTGGCGCTAACCCGTCACTCGGAGCCTTGCAGGGCT	1600023N17Rik;Ncapg;	39	70	0.557143	Two	Active	3.86	111
chr5	46061150	46061220	46061109	46061220	R	TAACCCGTCACTCGGAGCCTTGCAGGGCTAGGGTGTCGGAAGCCGCGGGAAACTGAGTCCTCCTCGGATC	1600023N17Rik;Ncapg;	44	70	0.628571	Two	Active	2.8	111
chr7	123236612	123236682	123236612	123236967	L	GATCACCACCATACCCATCCACGGGAAAGCTCCCTCTACACGCCGAAGAAAGCGTAGCCTCCGAGGGCTC	1700003G18Rik;1110004F10Rik;	42	70	0.6	Two	Active	2.26	355
chr7	123236897	123236967	123236612	123236967	R	CTGGGTGAGGGCTGCTGGTGTCGCGTTTGAGGAGAACTGCGAGTGTGTTTGGCATATCCCCGTCAGGATC	1700003G18Rik;1110004F10Rik;	41	70	0.585714	Two	Active	6.21	355
chr10	14424350	14424420	14424350	14425996	L	GATCATAAATCAAGTGGAGAATGGCAATTATTGGTGGTGGTAGGGGGACATCCATGCACATTTGAGAAAT	1700016L04Rik;Vta1;	29	70	0.414286	Single	Active	9.26	1646
chr9	57109951	57110021	57109951	57110619	L	GATCCGCCTGACTCTTCGCCAGCCCTAACGCCCAGGCAGTGCTGTGGCTCCGGAGCTCTACCAGGCCCAG	1700017B05Rik;	47	70	0.671429	Two	Active	2.56	668
chr9	57110549	57110619	57109951	57110619	R	GACCCGGCCTCTGGCTTTGTGCACAGTCTTCGCTCGCCTCCTTCCTCAAACCTCTGCCCCGAGGGCGATC	1700017B05Rik;	45	70	0.642857	Two	Active	4.73	668
chr10	43260430	43260500	43260430	43261326	L	GATCGAGTTCCCCTGGAGCCCTCCCATCCCGAACCTTCCCCAGGTCCCCCAAGGTCAAAGGAAACTGGAC	1700021F05Rik;	43	70	0.614286	Two	Active	4.33	896
chr10	43261256	43261326	43260430	43261326	R	AGGCCAGGCTGAGCTACAAAGAAATAAATATAAATGGGAATAAATAAAATACCTCACATTGGGTGTGATC	1700021F05Rik;	25	70	0.357143	Two	Active	22.86	896
chr8	119502516	119502586	119502516	119503161	L	GATCAAGAGGGCTGCATCAAGCTCCTTCCATTGAAACCTCAACCACGCCCCCACAGACCACGCCTATCAA	1700030J22Rik;	38	70	0.542857	Two	Active	4.79	645
chr8	119503091	119503161	119502516	119503161	R	CACACAAACAGTGTCTGGAGATTTGGCCACTTCTTCCTTTGGGCAGAATCGTCCCTTCCTTCTTGGGATC	1700030J22Rik;	35	70	0.5	Two	Active	10.87	645
chr16	3908005	3908075	3908005	3909193	L	GATCTGAATCATGCTGAGAAGATGGTTCTGGGTGACACTTGTCTAATTATCCATTTTCTCATAGGTTAAG	1700037C18Rik;Cluap1;	27	70	0.385714	Two	Active	6.76	1188
chr16	3909123	3909193	3908005	3909193	R	AGAGCGCCATGTCTTTCCGCGACCTCCGCAGTAAGGCTGCACCCGGCTTTCCCGTGGGCTTCCCAGGATC	1700037C18Rik;Cluap1;	45	70	0.642857	Two	Active	1.8	1188
chr2	130985628	130985698	130985628	130985887	L	GATCTCAGACCCAGGAGCCGTCTCTGGTGAACTAGACGGAGCCCGGAGGGCCCATCTCACCTTGCAGGCG	1700037H04Rik;1700037H04Rik;	45	70	0.642857	Two	Active	2.27	259
chr2	130985817	130985887	130985628	130985887	R	CTTCATTGGCTTGAGGGGCGTTGAGGGGCGGGGCTAGGGCACTTCAGACCAATGAGCTGTCTCTGAGATC	1700037H04Rik;1700037H04Rik;	41	70	0.585714	Two	Active	8.43	259
chr12	56300547	56300617	56300547	56300621	L	GATCCAGGCGCGCCTTTGCCGGGAGGGTGGACTGGCTGCTGCAGCCCGGGCGGCCTGGGCGACCCGGTAG	1700047I17Rik2;	53	70	0.757143	Two	Active	10.93	74
chr12	56300551	56300621	56300547	56300621	R	CAGGCGCGCCTTTGCCGGGAGGGTGGACTGGCTGCTGCAGCCCGGGCGGCCTGGGCGACCCGGTAGGATC	1700047I17Rik2;	53	70	0.757143	Two	Active	10.96	74
chr9	95757856	95757926	95757856	95758179	L	GATCCTAGCTTACGGCTTCCCTGAGCATCCAGGTTTGAGCAAAAAATACCCGTGGAGTAGGTCACGCACT	1700065D16Rik;1700065D16Rik;Atr;	36	70	0.514286	Two	Active	2.71	323
chr9	95758109	95758179	95757856	95758179	R	GCGGCGGCTGTTTTGAGAGCCGCTCGGTGTCACCATGGGCGACCACGGGCTGGAGCTGGCGTCCATGATC	1700065D16Rik;1700065D16Rik;Atr;	47	70	0.671429	Two	Active	1.41	323
chr9	95758175	95758245	95758175	95760451	L	GATCCCCGCCCTGCGGGAGTTGGCCAGGTAGGGCCGCGCGTCGTCGCCAGCTTCGAGTCGCCGGGTCTCC	1700065D16Rik;1700065D16Rik;Atr;	52	70	0.742857	Two	Active	1.33	2276
chr18	38409518	38409588	38409518	38409988	L	GATCAAGTAAAACCAGGCACCACAAGGGGCTGAGTACTCGGCCTTCACCTGAAAACGGGTTTCTGGTGAG	1700086O06Rik;0610009O20Rik;1700086O06Rik;	37	70	0.528571	Two	Active	1.59	470
chr18	38409918	38409988	38409518	38409988	R	CTGGGGACTCGGCCGCTGGGGACAGCGCAGCGGCCACTCTGGTCCCTGTCCCGTCCTTTGGGCCTCGATC	1700086O06Rik;0610009O20Rik;1700086O06Rik;	50	70	0.714286	Two	Active	1.74	470
chr18	38410155	38410225	38410155	38410703	L	GATCTGGGAAGGGCGGGACAGAGGGAGCGAGGCTCCATTCAGGCGTCCGGAGCCGTTGGGATTTGAAACG	1700086O06Rik;0610009O20Rik;1700086O06Rik;	44	70	0.628571	Two	Active	2.94	548
chr18	38410633	38410703	38410155	38410703	R	GATTTCGGGGGCTCTCAGGATAAGATTTCCTCAAACACTGGAGGGAAGATTGTGGATGCCCTCTTCGATC	1700086O06Rik;0610009O20Rik;1700086O06Rik;	35	70	0.5	Two	Active	4.43	548
chr15	99082140	99082210	99082140	99082410	L	GATCGGACTTACGCATGCGCAGATTTTTCGGGGCGATACCGGGGCGGGGCCCCAAATCTTGTTGTGGGGT	1700120C14Rik;Mcrs1;	42	70	0.6	Two	Active	2.66	270
chr15	99082340	99082410	99082140	99082410	R	GCCGCAGGGCCAAAGCCGGCTTCCGTGAGACACATCTACTTCCGGGTTGCGAACGAAGGGTTGGACGATC	1700120C14Rik;Mcrs1;	43	70	0.614286	Two	Active	2.49	270
chr4	11890412	11890482	11890412	11893913	L	GATCTCTATTCATTCCTTGGGAAATGTTTTCTCTTTTGGTTAAAAATAGATACCTACTTGTTATAGGAAA	1700123M08Rik;Pdp1;	21	70	0.3	Two	Active	15.7	3501
chr4	11893843	11893913	11890412	11893913	R	TGCCGCGAGGTGGACAGCCTTGGTTGGGTTGCGTTTGGACTCCCAGATGGGGAAGCGCCTGGGCGGGATC	1700123M08Rik;Pdp1;	46	70	0.657143	Two	Active	2.83	3501
chr3	27051880	27051950	27051880	27053119	L	GATCTTGTCTCACAAACACATGGATTCTTTTAAACAAATAGTCATTTCAGCTTTTCTTTTAAATAAACCT	1700125G22Rik;Ect2;Ect2;	20	70	0.285714	Two	Active	16.26	1239
chr3	27053049	27053119	27051880	27053119	R	TTCCTGATGAACGGTCTCTCTGCCATCACCTCCAACTTCAAGAAAAAGTACCAAGCACCGCAAACCGATC	1700125G22Rik;Ect2;Ect2;	34	70	0.485714	Two	Active	8.77	1239
chr19	8963174	8963244	8963174	8963439	L	GATCTACAAAGTCAGGCCCAGTTCCCAGTAGTTCCCTCGCATATAAAGACAAAATCAAGACTCACGTGAA	1810009A15Rik;5730408K05Rik;Mir5136;	31	70	0.442857	Two	Active	5.94	265
chr19	8963369	8963439	8963174	8963439	R	AGCGGAGCGGAAGTGCGGCTTTTGGAATGAGCCGCGGAGTGTAGCCATGGCACCTCCGGGAGGAAAGATC	1810009A15Rik;5730408K05Rik;Mir5136;	43	70	0.614286	Two	Active	2.59	265
chr16	8829375	8829445	8829375	8830588	L	GATCACTCTGAGTGAGCAGTGCAGGGGCCCGGGTGCCAGCAATTGCACATGGGGGGCGGGGGCGGGACGC	1810013L24Rik;	49	70	0.7	Two	Active	8.54	1213
chr16	8830518	8830588	8829375	8830588	R	GCGGCGGCGGCCAGGCCGCGGGAGGCCGCGGAGGATGGAGGAGCGGAAGGAGGAGGGCGAGGCGGAGATC	1810013L24Rik;	55	70	0.785714	Two	Active	5.36	1213
chr15	88906201	88906271	88906201	88907289	L	GATCCCTAGCTTCTGTCCCGGTCCAGTGCGCTGACGGCTCCCTAGACTCCAGGCCGTGGTGCGGACGGAC	1810021B22Rik;Trabd;	47	70	0.671429	Two	Active	2.57	1088
chr15	88907219	88907289	88906201	88907289	R	CCCTGTCATTTCTTGCTGTCTTGGTTTTCTGAGTAGACAGTGAAGGCTTGTCTAGTTTTTCCAGTTGATC	1810021B22Rik;Trabd;	30	70	0.428571	Two	Active	10.2	1088
chr3	14611066	14611136	14611066	14611949	L	GATCGCCCACGAGGAATCGATAGAGGACTAGAAGTTGGCAGAACAGAGCCCTCGGAGCCGCCGCAGCCAG	1810022K09Rik;	43	70	0.614286	Two	Active	3.81	883
chr3	14611879	14611949	14611066	14611949	R	CTGTGAAGTTCTAAAAACATAAGTACCTGTGAAGCTCATATCACAGGTAATGATGCCCTTGAATTAGATC	1810022K09Rik;	26	70	0.371429	Two	Active	4.3	883
chrX	12250241	12250311	12250241	12250956	L	GATCTCGTGTTTCCACTCTGCGCATACCTGACACTGAGGCTGAAACTACAGAGGGCAGAGGTGAGGAGGG	1810030O07Rik;	39	70	0.557143	Two	Active	10.1	715
chrX	12250886	12250956	12250241	12250956	R	TTAGACTAATCCTTTTAAAGCTTTAATTTTTATTCCTGAATACCCTGCCAACCCTCTAACCAACCTGATC	1810030O07Rik;	25	70	0.357143	Two	Active	7.96	715
chr13	64349716	64349786	64349716	64350386	L	GATCACCTCGGCCATCAGAGGGGTCCCTGCGCCCTCCCGTCTCATGACTCCAAAGCATCTGGAAAGCAGG	1810034E14Rik;Cdc14b;	43	70	0.614286	Two	Active	2.7	670
chr13	64350316	64350386	64349716	64350386	R	CGCCCACCACCGCTGCCTGCCACCAGGGGGCACTCCCCGACCCAAGCAACGGAGAGTCACAGCTCAGATC	1810034E14Rik;Cdc14b;	48	70	0.685714	Two	Active	5.49	670
chr14	122278967	122279037	122277250	122279037	R	TAATTTAAAGTCGTCCTCACCTCTCACCGTAATCTCAGGCTTTGAAGTAGGTTTAATGTTGTTTATGATC	1810041H14Rik;Ubac2;1810041H14Rik;	26	70	0.371429	Single	Active	5.11	1787
chr10	77440951	77441021	77440951	77441775	L	GATCCGGAGCAAGCATGCCAGGAGGGTTTCTGCTGGCATCCACTACGAGGACTCTGTCACCCTTCCCGAC	1810043G02Rik;	42	70	0.6	Two	Active	5.71	824
chr10	77441705	77441775	77440951	77441775	R	CTGGTATCTGAAGACAGAGGTGCTTAGTGGCATGTCTACAGGGAGAGACTGAGGTTGTAAAGTCATGATC	1810043G02Rik;	33	70	0.471429	Two	Active	10.64	824
chr19	3708148	3708218	3708148	3708655	L	GATCGGCTCCAAATAGCTCTGCGTGGCCAAGGCGGGACCAAGTTGGAAGGCAGCTCCTGAAGCAGGCGTG	1810055G02Rik;	43	70	0.614286	Single	Active	6.56	507
chr12	113205044	113205114	113205044	113205660	L	GATCTACCTGGGCCCCACCGCACCCGGTCCCGGACCCTCCTTAGTCCCCCGGGTTGGGAACACAGCAAAA	2010107E04Rik;	46	70	0.657143	Single	Active	2.27	616
chr5	93635040	93635110	93635040	93636004	L	GATCCTCGGCGCGCGGCAGCGGGGCGCGCGGGACCAGGGCCGGGCCGTCTGAGGAGGGAGAAGAGGGCAA	2010109A12Rik;Ccni;	54	70	0.771429	Two	Active	11.67	964
chr5	93635934	93636004	93635040	93636004	R	CTCCCAGTGTTTCCCAGCCCAACTTGTCCTTAGCCCTCCTGAACGAATTTATTAGACGTGGATGGAGATC	2010109A12Rik;Ccni;	35	70	0.5	Two	Active	3.11	964
chr13	63066317	63066387	63065980	63066387	R	GCTCCGGTGTCAAGCAGCCGCTCCGGGTTATGCGGACCCACGACCTCTGGTGGGGTGAGCAGGTAGGATC	2010111I01Rik;	46	70	0.657143	Two	Active	3.01	407
chr13	63341180	63341250	63341180	63342696	L	GATCTATGGGGCGAGGCGCGTAGGGGCACAGGTCAAGGCAGAGGGTGCTTTCTGAGAACAATAACAGCCA	2010111I01Rik;	40	70	0.571429	Two	Active	4.41	1516
chr13	63342626	63342696	63341180	63342696	R	GGCAGGTTGTGATTGTTGTTCTCTCACAATTTAGGTGGCTTTAAAAGGTTTGTGACTAATGAATGAGATC	2010111I01Rik;	27	70	0.385714	Two	Active	5.74	1516
chr13	58486629	58486699	58485890	58486699	R	CTTGTGTTCGGCCGTCGTGTTTCTTGTCGCGTCCCCGTCGCACTCCCGTCTTTGAGGAAGGCTTGGGATC	2210016F16Rik;	42	70	0.6	Single	Active	2.36	809
chr5	115392078	115392148	115392078	115392483	L	GATCCTTCCGGAGCTCATTTTTCTGTACCGTTCGCCGCCAATGGTGGTCTGGGAACTACAATTCCCATGA	2210016L21Rik;	36	70	0.514286	Two	Active	3.43	405
chr5	115392413	115392483	115392078	115392483	R	TGCGTGGTGGGGTGCGAGCCATGGCGTCCTGACGTTTTAGAGGAGCTTTCTTGGGGGAGCTTCTGAGATC	2210016L21Rik;	41	70	0.585714	Two	Active	2	405
chr5	36807065	36807135	36807065	36808142	L	GATCCGCCGAGAGCACACACAAGCCGTAGTCCACGGACGAAGCGTTCTGTCTCGAGATTTGCGGGAGCCG	2210406O10Rik;Grpel1;	43	70	0.614286	Two	Active	6.87	1077
chr5	36808072	36808142	36807065	36808142	R	CTGTGCGGCACTGCGCGAACTGGGCTCAAGAGACGAGAAGTGGGGACGCTGGGGCGTAAATGCGGGGATC	2210406O10Rik;Grpel1;	45	70	0.642857	Two	Active	1.56	1077
chr13	77274439	77274509	77274439	77274871	L	GATCGGAGGGCCCGGCCATCGGCACGGGCGCGGGCCCCGAGTTCACCTTGAAGGAACCAAGGCTGTGAAA	2210408I21Rik;Slf1;	47	70	0.671429	Two	Active	3.1	432
chr13	77274801	77274871	77274439	77274871	R	AGCGGTCGCCAGGGCTGCCTGAGATGCCGACTATTTGGTTCTGGCCAGCGCGTCAGGCCCTTGCAGGATC	2210408I21Rik;Slf1;	45	70	0.642857	Two	Active	3.56	432
chr9	63246284	63246354	63246284	63247233	L	GATCTTAAAAGACAGCATCTTTTAAGTCTAGCACCTGAGAAAATATGATGTCTGGAGAGAACCTACTGCT	2300009A05Rik;	27	70	0.385714	Two	Active	9.54	949
chr9	63247163	63247233	63246284	63247233	R	GGTGAGAGCGCCTTGAGGTGCGGCGCGTGCGCACAGGACGGGACGGGAGGGCGGAGCGACTGCGCAGATC	2300009A05Rik;	51	70	0.728571	Two	Active	1.84	949
chr2	163297958	163298028	163297958	163298542	L	GATCCTCCTATCGGAATGCTCACATACTAGGCGCGAATGTCACTTGCTTTCCCAGGGTCCCAGTGTCGCG	2310001K24Rik;Fitm2;	39	70	0.557143	Two	Active	4.77	584
chr2	163298472	163298542	163297958	163298542	R	TCTGCAGAGTGCAGGTCTGCATTTACCTGCGCCGCTTCCACTCATCGCCCCCAAGCTACTGGCTGAGATC	2310001K24Rik;Fitm2;	41	70	0.585714	Two	Active	2.36	584
chr9	72887832	72887902	72886140	72887902	R	CCACCCCAATGGATTTCTCTATCCCTAATTATCTATTTTCTAATCAACTTTTTATTTTCTGGAGTCGATC	2310009A05Rik;Pigb;	24	70	0.342857	Single	Active	11.74	1762
chr7	97277838	97277908	97277838	97279184	L	GATCGCAGGTACTGATGTCTGACTCTGAATGGGACTTCTCCTTTTACCGAGCTGTCTCACTTCCTTCTAT	2310010J17Rik;2310010J17Rik;Picalm;	33	70	0.471429	Two	Active	3.27	1346
chr7	97279114	97279184	97277838	97279184	R	CGCGGCCCAGCACAGTGTCACTGGCTCCGCGGTATCTAAGACAGTATGCAAGGCCACGACCCACGAGATC	2310010J17Rik;2310010J17Rik;Picalm;	43	70	0.614286	Two	Active	3.81	1346
chr10	79783203	79783273	79783203	79783409	L	GATCTCCGCGCCAGTTTGCTCTTGGAACACCCCGCTGCCTATCTTCGTTCCAAGAACCTAGGCGGCCGCC	2310011J03Rik;	43	70	0.614286	Two	Active	2.01	206
chr10	79783339	79783409	79783203	79783409	R	CTCGCGAAACCCCTCCCCCGTCTTAAAGAGCCCTAAGCCTAGATGCTCCTAGTTGCTATCCAGTAAGATC	2310011J03Rik;	37	70	0.528571	Two	Active	3.3	206
chr8	127187059	127187129	127187059	127187655	L	GATCGCCGCCGCCATCGACGCCATACCCGGCCCGCGCGTCCCGGTCGGAGCGCCGCCTCCCGGTCCGCCC	2310022B05Rik;	57	70	0.814286	Two	Active	1.27	596
chr8	127187585	127187655	127187059	127187655	R	CATCCTCTCTCCTTTGCGCTCTCAGGCATTCATTGCTTTTTCAGGTTTGCGCTCTGTTCGCTGGGCGATC	2310022B05Rik;	37	70	0.528571	Two	Active	4.63	596
chr11	59021757	59021827	59021757	59022222	L	GATCTTGATTGATAAGGCCCTCGGATACGCAGTGCGCAGGCGCACGGGCACGTTAGCGAGAGCGCAGGCG	2310033P09Rik;	44	70	0.628571	Two	Active	2.03	465
chr11	59022152	59022222	59021757	59022222	R	CGTGAGGCGCTGCTGGCCGCACTGTAAGTGCCTGGTCTGCGGGGCGACCGCAAGCCCCGAGGGCGGGATC	2310033P09Rik;	51	70	0.728571	Two	Active	1.84	465
chr8	87550439	87550509	87550439	87551062	L	GATCCGTTCAGTTACAGAGTTCTGGTGGCTGCCTGGGATTGTTCTCTTAGCCCTTACAGGGGGCCTGGGT	2310036O22Rik;	39	70	0.557143	Two	Active	5.16	623
chr8	87550992	87551062	87550439	87551062	R	AAGCGGAAGATGGAGGAGGAGCAGCGGCAGCGGCAGGAGGAGCCACCCCCGGGCCCGCAGCGACCCGATC	2310036O22Rik;	51	70	0.728571	Two	Active	11.13	623
chr17	46909317	46909387	46909317	46909755	L	GATCCTTAGTACCACAATTAACAAATGTGACGAGCGCTTGCTTGCTTGCTTGGAAAAGCATACAGAATCA	2310039H08Rik;	29	70	0.414286	Two	Active	18.73	438
chr17	46909685	46909755	46909317	46909755	R	TACTAAGCTCCCCTCTACTTTTCACGAAGTGGTTGCTCCCACTCCACCCGGAAGTGCTTACAGCCGGATC	2310039H08Rik;	38	70	0.542857	Two	Active	4.06	438
chr7	138506170	138506240	138506170	138506736	L	GATCGCGGTCTCCATTCTGTCTCCTCCAACCCAGGCGGCGTCGGAACCTCTCTCGCAGAGCTTGCGTTTC	2310057M21Rik;	43	70	0.614286	Two	Active	5.77	566
chr7	138506666	138506736	138506170	138506736	R	CCTTCCTGCGCCAGCCCGTGGAGTGAAGGCCATGCAGGCTGCTTTTGAAGCAGTGCGACCACGGCTGATC	2310057M21Rik;	44	70	0.628571	Two	Active	3.77	566
chr17	36033352	36033422	36033352	36034613	L	GATCTATATATAACATGTATCAGGATTCTGAAATAGAGCTGTGCAGGGCAAAGAACATCCAAGTGAAGGT	2310061I04Rik;	27	70	0.385714	Two	Active	5.36	1261
chr17	36034543	36034613	36033352	36034613	R	TGTCGGTAGCTATAGTGATAACAAATAAATACTTTTATTGCTCTGGTTAAAAATAACGATACAAAGGATC	2310061I04Rik;	21	70	0.3	Two	Active	12.76	1261
chr7	51502019	51502089	51502019	51502169	L	GATCCCCGGCTCAGGCGTAAGTGTGGGCTACCTCAGGGCGGGGCCCAAGAGCCGCTGGAGGCGGGGCCTT	2410002F23Rik;	50	70	0.714286	Two	Active	2.3	150
chr7	51502099	51502169	51502019	51502169	R	TGGGTGGGGCTGACGGGCAGCGCGCGCTATAAATGGGGACACGCGGCGGTGGCGCGCGCCTGTGGCGATC	2410002F23Rik;	51	70	0.728571	Two	Active	3	150
chr3	145600960	145601030	145600960	145601256	L	GATCAGCCGTGGCTTCCGGCTTCCGGCTTCCGGCCGAGAGAGGGTGGGAACCCGCGGCCGTCATGGCAGC	2410004B18Rik;	50	70	0.714286	Two	Active	4.97	296
chr3	145601186	145601256	145600960	145601256	R	CGGCCCGGACGAGCTGTTCCGCAGCGTGACCCGCCCGGCCTTCCTCTACAACCCGCTCAACAAGCAGATC	2410004B18Rik;	47	70	0.671429	Two	Active	1.8	296
chr17	56748779	56748849	56748779	56749593	L	GATCCCTGGTACAAAACCTTCCAGGGTGTCTGGCGGAGCTTCCCCGCAAGTTACTCAAGTCAGCTACGGA	2410015M20Rik;	39	70	0.557143	Two	Active	3.36	814
chr17	56749523	56749593	56748779	56749593	R	CTACAGATGGCCTGTGAGATGGACGCTTGCCAAGGTTGTTGACTTGCCAAGGCCAAGGCGCTGGAGGATC	2410015M20Rik;	40	70	0.571429	Two	Active	2.67	814
chr15	8118987	8119057	8118987	8120911	L	GATCCGTCAGGTGCCCGCCCACGGAGCGGCATGGAGCATGCGCAGTGGGGCGGCCCCGCCCACGCGTCGC	2410089E03Rik;	54	70	0.771429	Two	Active	3.37	1924
chr15	8120841	8120911	8118987	8120911	R	CAGAGCAGGAGGCTAGGGAATTTGCCGTTCTTTACTAAAATATAGTCAGCTACACTGAGAAATGCAGATC	2410089E03Rik;	30	70	0.428571	Two	Active	6.27	1924
chr8	59966544	59966614	59966544	59966726	L	GATCAGGAGTGAAGTGGCGCCTAGAAAGGAGACCCCACTCACTGTCACATGGAGACTTCAGCAGTTGGAC	2500002B13Rik;Sap30;	38	70	0.542857	Two	Active	5.43	182
chr8	59966656	59966726	59966544	59966726	R	GGGAGACGCCCCTCCTCTGGCCCCGCCCCACACCTGCCGCGCGGCCCCACGGGAATGGTAGTTCTTGATC	2500002B13Rik;Sap30;	50	70	0.714286	Two	Active	6.6	182
chr8	59966722	59966792	59966722	59967251	L	GATCGAGGAGCTAACTTGCGCTCTGTTCTGATTACGTGCGGGACCAGCGGGACAAACTACTCATCCCAGC	2500002B13Rik;Sap30;	39	70	0.557143	Two	Active	1.66	529
chr8	59967181	59967251	59966722	59967251	R	TGCCGACGGGTTGGCAGGCATCGGGCTGCTTGTCGCCTCTACTGCCACTTGGATTCCTTTCAAACGGATC	2500002B13Rik;Sap30;	41	70	0.585714	Two	Active	1.26	529
chr2	153171156	153171226	153171156	153173312	L	GATCCGAAACCGCACTGGACCCGCCACCAGAATCAAAAAAAAGCTTTGAACGGGTTAACCGCGCGCGCGG	2500004C02Rik;Asxl1;	40	70	0.571429	Two	Active	3.13	2156
chr2	153173242	153173312	153171156	153173312	R	CTTCTAGCCGTTCCTTTTACTGGAAAGTGAGTTCTGTCTGCCTCAAAAGTGTTGGAGGTTGATAAAGATC	2500004C02Rik;Asxl1;	30	70	0.428571	Two	Active	7.01	2156
chr16	18836684	18836754	18836086	18836754	R	GGACATGGCGGTCGCAGGGAGCTGGCAGGTGAGTGTGCTTGGCTCCTGGGCTCCTGGGCTGGGTGGGATC	2510002D24Rik;	48	70	0.685714	Single	Active	17.77	668
chr4	115795621	115795691	115795621	115796376	L	GATCCTGCAGCCAGGCCCCTTAAGTCAGCTTAAGGTCACACTTACCATCCTGGCCCCAGAAGCATCAAAT	2510003B16Rik;Rad54l;Rad54l;	37	70	0.528571	Two	Active	4.99	755
chr4	115796306	115796376	115795621	115796376	R	CGAACCTCCCGCCACTCTGCCACCACAGTCCCCTATTGGCTGCGTTCAGTGAACTTGACGCTCGACGATC	2510003B16Rik;Rad54l;Rad54l;	42	70	0.6	Two	Active	2.43	755
chr4	115796372	115796442	115796372	115796961	L	GATCCGGCCTAAAGGAAGGGGCGGGCCTAGGGCTGAGGCTAATAAGGGTCTTGGATTTCCGCCCAGAGGC	2510003B16Rik;Rad54l;Rad54l;	43	70	0.614286	Two	Active	2.06	589
chr4	115796891	115796961	115796372	115796961	R	GAACAAAGTAGCTGCGCCTGGTAGCGCAGGCCTTTAATTATAGTACTCACTAGGCATAGGCAAGCAGATC	2510003B16Rik;Rad54l;Rad54l;	34	70	0.485714	Two	Active	10.04	589
chr4	147314408	147314478	147314408	147315368	L	GATCTTAATGTTTCGCGTTATTTAATGAGTTAAAACTCAAGATTGACATCAAGAAAACTACTTGCTGTGT	2510039O18Rik;	22	70	0.314286	Two	Active	8.69	960
chr4	147315298	147315368	147314408	147315368	R	GAGCCGGGCGCCGCCGAGCCGTCTGCCTGTCTGGAGGCGGCCACCCGCGCGTGGCGCGGCCTGCGTGATC	2510039O18Rik;	56	70	0.8	Two	Active	1.01	960
chr10	78560314	78560384	78560314	78562115	L	GATCTAAGATGGCCGGGGACAGACAAAGGCCACAGCGGAGCAGCGAAGGCCCGCCCTCCATGCTCGCTCT	2610008E11Rik;	45	70	0.642857	Two	Active	3.79	1801
chr10	78562045	78562115	78560314	78562115	R	AAAGTTAACTATAAGGAAAAAACTGAAGCCATTTCACTTTATTTAGTCATTCTTTCCTTTTTGTAGGATC	2610008E11Rik;	20	70	0.285714	Two	Active	12.39	1801
chr7	126937370	126937440	126937370	126937877	L	GATCCAGACCAAACGACTGCGGATGAACACCGCCCACCCTAAGGGGAACCCCCTAACGTACCGCGCCAGT	2610020H08Rik;2610020H08Rik;Eri2;	43	70	0.614286	Two	Active	1.27	507
chr7	126937807	126937877	126937370	126937877	R	TAGCGCTTTGCTGGAGAGAGGCCGCGACACGGTTTCCTGGTCGCCGCGGGGTCCTCAGCTCCAGCTGATC	2610020H08Rik;2610020H08Rik;Eri2;	46	70	0.657143	Two	Active	4.33	507
chr4	10801431	10801501	10801431	10802114	L	GATCAGGCGCCGGAGCGGAGCGGGAGAGGTGAAGGGCAAAGCGGGCCCACAGGCTGCGTGGACGGCAAGG	2610301B20Rik;	50	70	0.714286	Two	Active	2.36	683
chr4	10802044	10802114	10801431	10802114	R	TCAGACCCCGCCCCTGGGCGAGCCTGAGGGAGCTGAGACCCTACCTGACAGCCCTAACCTGACGTGGATC	2610301B20Rik;	46	70	0.657143	Two	Active	2.83	683
chr6	86798762	86798832	86798762	86799517	L	GATCTCCCGCAGTTCCTTCTTCGACCCTCAGGCTTCTCAGTTCTCATCGTGGTCGGGGACCGGAAGACAC	2610306M01Rik;Aak1;	41	70	0.585714	Single	Active	3.09	755
chr16	17125135	17125205	17125135	17125562	L	GATCCAGGTAGGCGGCGGCCCCGTCATATCTGGACAACCCCGCACCTCAGCACCTCGTGGCGCCCTCTCT	2610318N02Rik;	47	70	0.671429	Two	Active	1.77	427
chr16	17125492	17125562	17125135	17125562	R	ATAGTGATACTCATGAGGGCGCGTCCATGCTTACTACACAGCTCACCAAATTAGCGAGGGCTCTGAGATC	2610318N02Rik;	35	70	0.5	Two	Active	3.06	427
chr11	78074961	78075031	78074961	78076288	L	GATCCCCCGCCCTCAGCGCGAACCCGGAGCTCCGCGGCGTGCCGCGCAGGCTGCGCTCTAGGTGTAGCGC	2610507B11Rik;	53	70	0.757143	Two	Active	1.26	1327
chr11	78076218	78076288	78074961	78076288	R	GGCCACCAGGTGGTGTCAGCGCAAGTTGCAGGCAGAGCTAAAGATTGGCTCCTTCCGATTTTTTTGGATC	2610507B11Rik;	37	70	0.528571	Two	Active	5.61	1327
chr11	59015654	59015724	59015654	59016351	L	GATCCGGAGCAAACCTTGAGAACAACCAGGCATGGAAACTTAGGGACCGCCCAGCGGTGCATAGCAATGC	2610507I01Rik;Mrpl55;	39	70	0.557143	Two	Active	3.29	697
chr11	59016281	59016351	59015654	59016351	R	CGACCCCGGGTCTAGTCGACGTGGCTAGAGAGGATAAGGACCCGAACTTGGGACATTGACCAGCGGGATC	2610507I01Rik;Mrpl55;	42	70	0.6	Two	Active	2.04	697
chr14	20642436	20642506	20642436	20643254	L	GATCCTCATTTTACTCGTCAGAAAACTGAGGTCTCAACCCCCAATTTCGGCTCTACCGCCACCCAGCAAT	2700060E02Rik;	35	70	0.5	Two	Active	3.16	818
chr14	20643184	20643254	20642436	20643254	R	TAAACTTTATTGTCAGCTTCCTAGTTGTACAATGGACCGAAAGCAGGTCTGAAGCTGCGATTCGTGGATC	2700060E02Rik;	31	70	0.442857	Two	Active	2.59	818
chr12	56180512	56180582	56180512	56181151	L	GATCTAATCACCTCATTTCCTCGATTCTAATTTGTGAGTTTTCATATTAACTATTAACAGTTTAAAAAGA	2700097O09Rik;Srp54a;	19	70	0.271429	Two	Active	9.77	639
chr12	56181081	56181151	56180512	56181151	R	AGCCAAGAGCAGGTTCTCACTGAGCACGCGCAGCCAGACACGCGCGCTGCGACCCCGCCCTCCTCAGATC	2700097O09Rik;Srp54a;	47	70	0.671429	Two	Active	4.54	639
chr12	56181147	56181217	56181147	56181818	L	GATCGTCCAATCCCGAGAGCCGAAACGCCAAACCCCGCCCCTCCGGGACCCCGCCTCCCGCGGCTTCAGA	2700097O09Rik;Srp54a;	49	70	0.7	Two	Active	4.87	671
chr12	56181748	56181818	56181147	56181818	R	CCGCCCTGGGAACCCCTAGTTAGAGCGCCGCTTCTGCGGAAGTCTTCCCGGGTGGCCACGGGCAGTGATC	2700097O09Rik;Srp54a;	47	70	0.671429	Two	Active	3.61	671
chr17	95148762	95148832	95148762	95149592	L	GATCTTCGTGATACCTGAGATTTTGGTTTCCCAGTCGAGACGTGATGTGAGGAGACACTGTGACTGCTAG	2700099C18Rik;Mettl4;	34	70	0.485714	Two	Active	5.94	830
chr17	95149522	95149592	95148762	95149592	R	TCGTTTACTGAAAACTGGGCGCTGGGTCTCGTTGAGAAGCTGAGCGAAAGGTAACTGCTGAGCTGGGATC	2700099C18Rik;Mettl4;	37	70	0.528571	Two	Active	3.97	830
chr11	63892812	63892882	63892812	63893047	L	GATCATTCCCAACCGGGTACAATACCTGTGAGGAGGCGCGAGGAAATGGTGTGCGGGGACGCGGCCATAA	2810001G20Rik;Cox10;	41	70	0.585714	Two	Active	1.26	235
chr11	63892977	63893047	63892812	63893047	R	GGGACTTCCTCTTGTCACTTCCGGCTCCCAGCGCTCTCTGAAAGCTAGGCTAGCGGAGCTTATAAAGATC	2810001G20Rik;Cox10;	38	70	0.542857	Two	Active	3.34	235
chr2	94246672	94246742	94246672	94247038	L	GATCTTCCCGTCCTCCGTGACGACCCAGTGCGTAGTGGCCAAGGCCCCTCGAGCCACCACGCTCAGCAAA	2810002D19Rik;Ttc17;	45	70	0.642857	Two	Active	2.81	366
chr2	94246968	94247038	94246672	94247038	R	AGCCGGTCCTGCCACACCTCAGGGCTGGAAACGGCTTTCTAGTTATCGTTTTTCTGGAGGCTATAAGATC	2810002D19Rik;Ttc17;	36	70	0.514286	Two	Active	3.59	366
chr5	124777817	124777887	124777817	124778411	L	GATCGGGTACCCGGAGATTTGGCCTCACGCGACCGTTAAATTCCAAGGAACGTGCGCGCGCCCGGCGCCT	2810006K23Rik;Mphosph9;	45	70	0.642857	Two	Active	1.86	594
chr5	124778341	124778411	124777817	124778411	R	CGGGGTCTTTTCCAGCCTGGTCCTTGAGCTGAGTTGTCTGACCTCACTTTACCCGAAATTTAAGGAGATC	2810006K23Rik;Mphosph9;	35	70	0.5	Two	Active	5.47	594
chr11	58680803	58680873	58680452	58680873	R	GCCTTCTGGTGAGTACCGCTGGCTTCTGCCTGCAGGGGCGGGCGCCGTGCGCTGTGCAAATGGTGCGATC	2810021J22Rik;	47	70	0.671429	Single	Active	2.23	421
chr12	112812431	112812501	112812431	112813145	L	GATCTGTACTCTGCAAATGCCAGCCCAGCAGTCGGGCACAGGATGCCCTCTAGGGAAGTGGTCCGGAGGG	2810029C07Rik;Mark3;	43	70	0.614286	Single	Active	6.8	714
chr3	88489015	88489085	88489015	88490118	L	GATCTAACTTACATCGTTGTTTGTCTACTAGCACCTTCGTCTGCAGGGCTATCTCTCAGTCCCTGGCTTC	2810403A07Rik;	34	70	0.485714	Two	Active	3.41	1103
chr3	88490048	88490118	88489015	88490118	R	CAGAGCGTTCCCGGCCGAGCCGAGTCTCCGGATGGAAGTGACTGGAAAGGAAATGTTTCGTAAGGGGATC	2810403A07Rik;	40	70	0.571429	Two	Active	5.19	1103
chr9	65737651	65737721	65737651	65738490	L	GATCTGAAAACGGTTTTTAAAACACTGTAAACTAAATAAACTAAATTGAGTTTTCCTTTCTCCCGCCTCA	2810417H13Rik;	23	70	0.328571	Two	Active	13.74	839
chr9	65738420	65738490	65737651	65738490	R	GTCGTTTGCTGCTGTTCATCTCCCTCCTCTTTACTGGCCTGGGACTGTTGTAGAACAAAGCTCGGGGATC	2810417H13Rik;	37	70	0.528571	Two	Active	9.6	839
chr8	73030463	73030533	73030463	73030894	L	GATCGGGGCGTCTCTCTATGGGGGTGTGGGGCCATGAAGCCGGAGTCCTGAGCCCATCCCGCCACCCCGC	2810428I15Rik;	49	70	0.7	Two	Active	4.4	431
chr8	73030824	73030894	73030463	73030894	R	TGGTGGAACTCTAAATAGTTTCTAAAGCAACTAAATGGTTAGTTCCAGGGCTGTGTACATCCGCCAGATC	2810428I15Rik;	30	70	0.428571	Two	Active	5.3	431
chr6	134847011	134847081	134847011	134847989	L	GATCTACACAACTGGAAGGCTATAGATTAGAAATCTATAATCTTGTAATGAGCCAGTGACTCATCTGAGT	2810454H06Rik;Gpr19;Gpr19;	26	70	0.371429	Two	Active	4.5	978
chr6	134847919	134847989	134847011	134847989	R	CCAAAAAGCCCAGCGCATGCGCACACAGCCACGGGCGGGGCGGGGGCGGAGTCCCGGCTGGCACAGGATC	2810454H06Rik;Gpr19;Gpr19;	51	70	0.728571	Two	Active	8	978
chr6	149257297	149257367	149257297	149258040	L	GATCACTGTTCATATACTTTTGTTAGTATATGAACATGAATCTCTGAAGAATGATATCCCAGACTCAAAT	2810474O19Rik;	22	70	0.314286	Two	Active	26.31	743
chr6	149257970	149258040	149257297	149258040	R	GCTTGGCAGAGGCCTCGTCCCTTGCTATTGGCGTGTAAGCACCCGCCGGGCGGCAGGTCTGCTTCGGATC	2810474O19Rik;	46	70	0.657143	Two	Active	1.27	743
chr1	129670481	129670551	129670481	129671075	L	GATCCAGCATGCACCGCGTCGACCTTTTCTTTCCGAGTGACCCCCACTTTACGGCGTCTCCCAATGACAA	2900009J06Rik;Ccnt2;	39	70	0.557143	Two	Active	1.5	594
chr1	129671005	129671075	129670481	129671075	R	TCGCGCTCGCCGGGTGACCGGGCCTAGTGTCCCGGGAACATGGCGCCGCTCCCTTTGCCGTCTTTTGATC	2900009J06Rik;Ccnt2;	47	70	0.671429	Two	Active	1.54	594
chr6	148892849	148892919	148892849	148894422	L	GATCCTTCTTTAGAAAGCATTAAGAGAAGACCAAGAGCCTACTTGAAACGAACTCCTAACATGGAGGGGG	3010003L21Rik;Fam60a;	31	70	0.442857	Two	Active	6.84	1573
chr6	148894352	148894422	148892849	148894422	R	CCGGGGTAGCGCAACACGCGGGTGCACGCGGAGCCCAAGCCCCTGGCCAGAGCAGAGCCCACACGGGATC	3010003L21Rik;Fam60a;	51	70	0.728571	Two	Active	6.29	1573
chr6	148894418	148894488	148894418	148895507	L	GATCTGCGACCCCGACCCTGCTCTCCGGGTCTGCAGGAAACACTACGACCTAGAAAAGTCATTGTCACTT	3010003L21Rik;Fam60a;	38	70	0.542857	Two	Active	4.64	1089
chr6	148895437	148895507	148894418	148895507	R	GCTTTACATTTTGTCTTTCAGGGCCTGCCTGGCTTGTGAGACTGCTCAACTGGTACTTTCAAGTCTGATC	3010003L21Rik;Fam60a;	33	70	0.471429	Two	Active	8.4	1089
chr18	12326835	12326905	12326835	12327267	L	GATCACAGCACTTGCCGGTATGGCTAAGGCAGACTGCTCAAAAATCAGTTTCTGGGGCTAGATACGGAAT	3110002H16Rik;	34	70	0.485714	Two	Active	3.56	432
chr18	12327197	12327267	12326835	12327267	R	ATGCGCGGACGGCCGGGTCACGTGGAGCACGGGGCGGGGCCTAGGACAGCGGCGAGCGGCGGCCGGGATC	3110002H16Rik;	55	70	0.785714	Two	Active	2.04	432
chr6	119798002	119798072	119798002	119798330	L	GATCGAGGTTCCGCCTGACGAGCGAGCCGCTGCCGACGCGGCCGCCTTACTCTCCTCAGGGCCGCCGCTG	3110021A11Rik;Erc1;	51	70	0.728571	Two	Active	2.3	328
chr6	119798260	119798330	119798002	119798330	R	CGCTGGGCTTTCCCTCGTCCCACTGGGAAGCGCCCCGCTACGCCGCTCCACGGGACCGCGCGCCAGGATC	3110021A11Rik;Erc1;	52	70	0.742857	Two	Active	1.51	328
chr7	88933990	88934060	88933990	88934492	L	GATCAGCCACCATAGGGAGGCAGAACGCACAGCCTGCCGGGAAGTGTAACCCTCAGAGTGAGAGAGCAAA	3110040N11Rik;	40	70	0.571429	Two	Active	4.34	502
chr7	88934422	88934492	88933990	88934492	R	AGAGTGCCACCTCGCCCCGAGATGGCACTGTTTTCCTTCCTTTGCAACCTGCCAGCCTCAGGGTGTGATC	3110040N11Rik;	41	70	0.585714	Two	Active	9.76	502
chr4	35172818	35172888	35172818	35173208	L	GATCGGGGAGCGCGGGCGGACAGCAAAGATGAGGCCCATCCCCATCCCCTCCGCACCGCCGCGGCCCCCG	3110043O21Rik;	53	70	0.757143	Two	Active	4.6	390
chr4	35173138	35173208	35172818	35173208	R	CCCGCCCAGTCGCAGTCCCGCCCCCAGTCCACAGCAGACCCAGAATCTGCAGGGCTCCCCGGTGCGGATC	3110043O21Rik;	50	70	0.714286	Two	Active	3.49	390
chr12	72117030	72117100	72114858	72117100	R	GGGGAACCCGGCGCAGGAACTGCCGCTGCGGCCGGGAGCGGTGCTGCCCGGACGGGGACCCACGGCGATC	3110056K07Rik;Arid4a;	55	70	0.785714	Single	Active	1.5	2242
chr6	34827861	34827931	34827861	34828484	L	GATCGGGTCGGGCCCGTTGGGTCCCTGGAAAATCTCACCCAGAAGGCACACGCGGGACGTCGCTGCACTA	3110062M04Rik;	45	70	0.642857	Two	Active	4.54	623
chr6	34828414	34828484	34827861	34828484	R	AAAACACAGTAGGAGGCCCTCACAGGGGAGGTTCTTCTCTGGAGCGCTGGAGCAAAGGAAACCTCAGATC	3110062M04Rik;	38	70	0.542857	Two	Active	4.13	623
chr5	139936308	139936378	139936308	139936507	L	GATCTCTGGAAATCCACGTGGAGAGCTGCGCAGAGACGCACAGCCCGGCCCAGGACCGCGTCTCCCCGGG	3110082I17Rik;	48	70	0.685714	Two	Active	3.04	199
chr5	139936437	139936507	139936308	139936507	R	TCGCACACCTCTGCCACGCGCCTCCACCACCAGCTCAGCAGGTTCCGCGCCGTCCCGCCCTCAGAAGATC	3110082I17Rik;	48	70	0.685714	Two	Active	3.03	199
chr14	13116341	13116411	13116341	13117160	L	GATCTGTGTGCGACCTAGAGGCTGCTCTGCAGGCCTCGGATGAACAAACTTAATGACAAGTCTTTGGATA	3830406C13Rik;	34	70	0.485714	Two	Active	4.96	819
chr14	13117090	13117160	13116341	13117160	R	GAAGGGCCGGGCAGGCCCCTGTGCAGTGTGCGGAGCACCCAGAGCTCGGGCGTCCGGTCGCCATCCGATC	3830406C13Rik;	51	70	0.728571	Two	Active	4.54	819
chr17	87682093	87682163	87682093	87683359	L	GATCGCCGTGTGCGCGCTTGGCTTCTGTGGCCTCGCTGGCGGTCGGCTCGCCTAGCCCGGCGGGGGATAG	4833418N02Rik;Ttc7;	51	70	0.728571	Two	Active	2.74	1266
chr17	87683289	87683359	87682093	87683359	R	CTTGTGCTGGGGCGGGAAAGCACCCTGATGGGGTAGAGGGAGAACCCCGCCCAGTCTTCAGACCCAGATC	4833418N02Rik;Ttc7;	44	70	0.628571	Two	Active	3.99	1266
chr13	120251149	120251219	120251149	120252580	L	GATCGCTGTGTTTTTTAGTTTAGGAACACTCATAACTAATAGAATATTTTGTCCCCCCAGTCATTCTCCA	4833420G17Rik;	26	70	0.371429	Two	Active	5.14	1431
chr13	120252510	120252580	120251149	120252580	R	CCAACAGCTTTCTTTGCCTAGTACTATTTGAGGTCCCAGTGATACATTTGTAAATAAGACAGGAGAGATC	4833420G17Rik;	28	70	0.4	Two	Active	7.06	1431
chr13	54665584	54665654	54665584	54666750	L	GATCCAGGTGTTTTTTTCTATACGTAATTCGGAGCTGAGTCCCTTCCACCTAATAAAAATAACATAGGGC	4833439L19Rik;	28	70	0.4	Two	Active	6.43	1166
chr13	54666680	54666750	54665584	54666750	R	CCGGCCGGCAACCGAACCCCCAAACCACCCCGAGACTGTCGCAGGTCGCGCGAGACCTGACTCGAAGATC	4833439L19Rik;	47	70	0.671429	Two	Active	2.4	1166
chr2	130665053	130665123	130665053	130666541	L	GATCTTCTGTATGGAAAAGGGCAGGGCAGCACTCCCTAATATCAACTCCCCTTCCAGTCCACCCGCACTC	4930402H24Rik;4930402H24Rik;	38	70	0.542857	Two	Active	7.71	1488
chr2	130666471	130666541	130665053	130666541	R	ACGTGTCCTAAATTCATCTTTTCATGGTAAATTATAACACCACAAGACTAGTTTCCCTGCTACAATGATC	4930402H24Rik;4930402H24Rik;	25	70	0.357143	Two	Active	3.64	1488
chr16	91011022	91011092	91011022	91012455	L	GATCCCGGGGAGCCGGGGGGAACTGAGGCACCGGGCGCTTCAGCGCCTCCATTACGCACCGCCAGAGATA	4930404I05Rik;Synj1;Synj1;	48	70	0.685714	Two	Active	2.71	1433
chr16	91012385	91012455	91011022	91012455	R	AAAGCAAACTAAACACAAGAGAAGCCACCTCCAGCCAAGGAGATACACACTTGGATTCAGTTCTTAGATC	4930404I05Rik;Synj1;Synj1;	30	70	0.428571	Two	Active	9.04	1433
chr2	156546166	156546236	156546166	156547185	L	GATCTGTGCTTGGCAGAACCTTCTGTAAATGGACTGTCAGTCTGTGGGCGGGGAGGGGGCTCACTCGGTT	4930405A21Rik;Dlgap4;Dlgap4;	40	70	0.571429	Single	Active	6.57	1019
chr12	114393816	114393886	114393816	114394771	L	GATCTTTCGCATCCGGCTTCCCACAGAGGCTGCTCTGGCTTCACCTAGGTTGTAGCCACGTAGTAGGCTC	4930427A07Rik;	40	70	0.571429	Two	Active	10.57	955
chr12	114394701	114394771	114393816	114394771	R	GTCGCCGCGCTGAGTCGGTGCCTGCCTGCTGGGCCCAGCCCAGAAATCTTCCGCCGCGCCAAGTTCGATC	4930427A07Rik;	48	70	0.685714	Two	Active	3.09	955
chr9	79640783	79640853	79640783	79641317	L	GATCTCACGGATGTTGTTGGAGGTGACGAAGATGCCGATGCCGATGGGGATGAAGATGAGGCCGATGATG	4930429F24Rik;Tmem30a;	38	70	0.542857	Two	Active	2.11	534
chr9	79641313	79641383	79641313	79641621	L	GATCATCTGCCCTGTGACGACAAAGTGAGGGCTTTAGGCCGGGCGCGCGGCTACGTGAGCGCATGCGCGG	4930429F24Rik;Tmem30a;	46	70	0.657143	Two	Active	1.77	308
chr9	79641551	79641621	79641313	79641621	R	ATGACGCCTACGCCTCTTCTGAAGGGAGTTGTAGCGTCCTGGAGTCCACATGTTTAAAAGGATGCAGATC	4930429F24Rik;Tmem30a;	35	70	0.5	Two	Active	2.59	308
chr10	100051839	100051909	100051839	100053113	L	GATCCTAACTGCACCACCAAGGTCCACTCCGGAGAGAGGCGGGGACTCACTACCGGAAGCGACCGCCTAG	4930430F08Rik;	44	70	0.628571	Two	Active	1.74	1274
chr10	100053043	100053113	100051839	100053113	R	TCAGACAATTAAATGACCTTTGAAAGCTCTCAACTGTCATTTCCCAAACTGCCACAGAATATTCTAGATC	4930430F08Rik;	26	70	0.371429	Two	Active	8.79	1274
chr8	86671432	86671502	86671432	86672240	L	GATCAGGCTTTTCTGGGGGTGGGGCACTCCCCGCGAGTGTGAGGAAGGGTGGAGAGAGACTCTGAGGAAG	4930432K21Rik;Cc2d1a;	43	70	0.614286	Two	Active	11.73	808
chr8	86672170	86672240	86671432	86672240	R	TGACTGCCTATGTGGGTATTTTCTCAGAACGTTACGCCAGTGACCTAGGCGACCTATTCCCCATCAGATC	4930432K21Rik;Cc2d1a;	35	70	0.5	Two	Active	3.09	808
chr16	4963944	4964014	4963944	4964789	L	GATCCATGAAGGCCTCGAGGGAGCCCCTGCAGCCCAAATGTACGACGCAGTTCCGACCCTAGCGGTCCCG	4930451G09Rik;4930451G09Rik;Anks3;	45	70	0.642857	Two	Active	1.53	845
chr16	4964719	4964789	4963944	4964789	R	TCCATGCTCTTTCCTCTGCGGGTCAAGCCTTCCTTCAACCCTCCCCGCCTTGCACACCTAAAGGACGATC	4930451G09Rik;4930451G09Rik;Anks3;	40	70	0.571429	Two	Active	3.33	845
chr16	64770617	64770687	64770617	64772135	L	GATCTCGTCGTTGTCCAGCAGGCCGAGTAGGTTTCGGCAGCCCTCCGACTCTAAGTGGCTGAGCCCCGAC	4930453N24Rik;	44	70	0.628571	Two	Active	3.19	1518
chr16	64772065	64772135	64770617	64772135	R	GTTTCTGAGATGATGAAAATATTGTTGTATTGCCCATACTAACGACTGTCCACATCTGGATTTTGAGATC	4930453N24Rik;	26	70	0.371429	Two	Active	5.16	1518
chr18	32996658	32996728	32996658	32996931	L	GATCTCTTGGTTTTACTCCGTTTATAATTCCAGTTCTTGTCTCTTCCGCTTAAGTCATTAAAGTCCTTCT	4930455D15Rik;Wdr36;	26	70	0.371429	Two	Active	12.4	273
chr18	32996861	32996931	32996658	32996931	R	CAGGCTCCGAGGGGAGCTCGTTTTGTGTTACACCGAAGGCGGTCCGTTCCTGTACCATCGGCTCCGGATC	4930455D15Rik;Wdr36;	43	70	0.614286	Two	Active	1.33	273
chr18	32996927	32996997	32996927	32998229	L	GATCCCGGAAGCACGCCTCGCTCTCCTGCTCCGGCACGGGCTCTTCCTGGGGCGTGTTGCGGCTCTCCTG	4930455D15Rik;Wdr36;	49	70	0.7	Two	Active	1.84	1302
chr18	32998159	32998229	32996927	32998229	R	GTGATTAGAAAAGTGGCACAGCCTTTTGCTTGTCTGTGTATTGAAGTTTAAAGAAAAATCAGTTAAGATC	4930455D15Rik;Wdr36;	24	70	0.342857	Two	Active	11.56	1302
chr14	70131731	70131801	70131731	70132710	L	GATCCCAGTTCAAGTGTCCCGCTGACACCTCTGCAAAGATGGGTCTCTTCTGGACCATTCTGCCTATCCC	4930480K23Rik;Chmp7;4930480K23Rik;	38	70	0.542857	Two	Active	6.24	979
chr14	70132640	70132710	70131731	70132710	R	GGGTGGTTCGGGCTTAAGGTTAGCCAGGCTGAGGCTATGGGAGCTGCAGGTGGATACACAACCTTGGATC	4930480K23Rik;Chmp7;4930480K23Rik;	40	70	0.571429	Two	Active	3.76	979
chr15	81020572	81020642	81020572	81021504	L	GATCCTCCAGGTTTGCACAAGGGCCGGGAGAAAGCGCTCGACCGGTCGGTCCCAAGCAGATTACACACAC	4930483J18Rik;Mkl1;	42	70	0.6	Two	Active	2.29	932
chr15	81021434	81021504	81020572	81021504	R	GGTGGGAGGAGGTCGGCGATGAGCCGGGGGGCGGAGTCTGGGTCTTAAAGAAACCGTAACACATCTGATC	4930483J18Rik;Mkl1;	42	70	0.6	Two	Active	2.76	932
chr11	84642474	84642544	84642474	84642871	L	GATCGGTGGCTCCCTGGTCACTGCAGTGGGGGACGCCGGCAACTTGGAGTTGCGCCTAGACCCACCCACT	4930502E09Rik;Dhrs11;	46	70	0.657143	Two	Active	3.54	397
chr11	84642801	84642871	84642474	84642871	R	CGCACGCACTCAAGGCCTCCTTTGCTCAATCAGCCCTACTTCCAAAGGCCTGAGGACAGGATGGGGGATC	4930502E09Rik;Dhrs11;	41	70	0.585714	Two	Active	5.8	397
chr10	61911859	61911929	61911859	61912879	L	GATCTGAGACCCGTTGTCTTGGCAACCAGATGGAATTTTAACATCGTTAGACATCCACATCAGGTCAATG	4930507D05Rik;Supv3l1;	31	70	0.442857	Two	Active	4.17	1020
chr10	61912809	61912879	61911859	61912879	R	TTCCAAGAAGATTGGTGCATTAATATCCGTAGTTTCCTGATAGGATAACGTTAGAGGACGTAGCTTGATC	4930507D05Rik;Supv3l1;	28	70	0.4	Two	Active	2.4	1020
chr4	21773352	21773422	21773352	21775101	L	GATCTCCTTGAGTTCTTATAGATGCTAAATGGAAATAGTCAAGTACAGGTCTCCTTCTGAGTTAGTTGTA	4930528A17Rik;Pnisr;	26	70	0.371429	Two	Active	6.09	1749
chr4	21775031	21775101	21773352	21775101	R	GGGTCCAACTCGAGGTGGGTTGGGTTTGCCCTCAACAAAAATGGCGCGGACTCGTCCCGTCGGTAAGATC	4930528A17Rik;Pnisr;	41	70	0.585714	Two	Active	2.37	1749
chr4	21775097	21775167	21775097	21775647	L	GATCACATGGTCGTAAGCCTGGCTGAGAATCAGTGTGACTTCAGCCGAAAAGCGGATGTTATTATCATTC	4930528A17Rik;Pnisr;	32	70	0.457143	Two	Active	3.76	550
chr4	21775577	21775647	21775097	21775647	R	TGCGCGTGCGCAGTGGGAACCCTTGAGGGGCAGGGAGTGTGGAGGGGCGGAGGCGGCGGGGGCCGGGATC	4930528A17Rik;Pnisr;	53	70	0.757143	Two	Active	7.1	550
chr3	135101508	135101578	135101508	135102479	L	GATCGCTTTAGCGAGAAGGTGCTGTTCCGACAGGGAGACGGCAAGCGGGCGGCACGTCCACTCGGCCCGA	4930539J05Rik;Ube2d3;	46	70	0.657143	Two	Active	1.33	971
chr3	135102409	135102479	135101508	135102479	R	AGTTAAACTTGTAACCACCTCTCGGCGCTTCCCGTCACCCTCTCGCCCTCTCTGGGGCGAAGCGCGGATC	4930539J05Rik;Ube2d3;	43	70	0.614286	Two	Active	2.26	971
chr18	67959523	67959593	67959523	67959778	L	GATCTCACACTGAGGAATGAATCCCATGGTTTTCACAACGGCGCCTACGGGAAGGTTTCTCCCATCTAAA	4930549G23Rik;Cep192;	34	70	0.485714	Two	Active	2.53	255
chr18	67959708	67959778	67959523	67959778	R	TCGCTTCCTACTGGAGGGAGAGCTCGCGGGCCTCCGGGGCGCGCGCACGCGCACTGCCGCGCCGCGGATC	4930549G23Rik;Cep192;	54	70	0.771429	Two	Active	7.89	255
chr1	57433187	57433257	57433187	57435864	L	GATCCCCAGCATCCACAAAACAGAGAACCCAGTAGCTGGGAAGTTAGAAACAGGCAAACCATTGGGGGCT	4930558J18Rik;1700066M21Rik;	36	70	0.514286	Two	Active	18.81	2677
chr1	57435794	57435864	57433187	57435864	R	AAGTGTTCCAGACAGAACATCCACCTGGCTTAAGTAGGGCCTAAAGTGTTCTAGATATAGTTTGAGGATC	4930558J18Rik;1700066M21Rik;	30	70	0.428571	Two	Active	2.26	2677
chr1	163899231	163899301	163898928	163899301	R	AGAGGGCAGCAGTGACCTCGCGGTGTGGAGTCTCGGGGCGGGACGCTTTGGCCGCCGAGTGCTGCGGATC	4930558K02Rik;Pigc;	49	70	0.7	Two	Active	1.9	373
chr1	163899297	163899367	163899297	163899452	L	GATCCGGAAGTGCTCCTCCACAGTAGTCCCCTTCCAAGCCGGCGTCCCGGATGTAGAAGTAGCTAGGCGG	4930558K02Rik;Pigc;	43	70	0.614286	Two	Active	2.11	155
chr1	163899382	163899452	163899297	163899452	R	GTGCACCCCCCTAAAGAGCTTGGTGCAGGTGGGTTCCGGCGTCCTTCGCTGTGAGCGCTTCCGGCTGATC	4930558K02Rik;Pigc;	45	70	0.642857	Two	Active	2.29	155
chr3	51079788	51079858	51079788	51080922	L	GATCTTTTACAGCACTACCGTTTGGTTACAATTTCTCATCTTCCAATCCGACATCGATGGAGATGTGAAA	4930577N17Rik;Elf2;	28	70	0.4	Two	Active	3.57	1134
chr3	51081372	51081442	51081327	51081442	R	CCGCCGCCGGGCTCAGCAGCCCCACCACCTAACGGCAGGGGCGGCGGCGGCCCCGGCTGGCAACGCGATC	4930577N17Rik;Elf2;	56	70	0.8	Two	Active	6.11	115
chr7	125386887	125386957	125386887	125387645	L	GATCTGGCCCGGGGCTGAGGAGGAAGCCGCGGAGGGGGCGGCGGAGGGCGGGGGAGGCGGACGGCCGTTC	4930583K01Rik;Smg1;	56	70	0.8	Two	Active	5.14	758
chr7	125387575	125387645	125386887	125387645	R	GCAGCAGCTCTGTCTGCGGGTGGTAGAGAGCAATGTGGACTCGTCGCGGGGCATCATGGGAGAGGGGATC	4930583K01Rik;Smg1;	44	70	0.628571	Two	Active	5.57	758
chr9	15110056	15110126	15110056	15111734	L	GATCTTGTCACGCACTCAATAAGGTGTTTGTAATGTTCCCTTACAACTTAGTCCTAGTGGACCTGCATGG	4931406C07Rik;4931406C07Rik;Taf1d;	31	70	0.442857	Two	Active	3.56	1678
chr9	15111664	15111734	15110056	15111734	R	TATCGTCTCAGCCATAATCTAAAGGTTCTTTTACACGTTGTTAGGATTACAGGCCTGTGACCATTTGATC	4931406C07Rik;4931406C07Rik;Taf1d;	28	70	0.4	Two	Active	19.33	1678
chr2	129625957	129626027	129625957	129626692	L	GATCATTGGGGTCATTAGTGGGCGTGGAGATTAGCGTTCTAACCCTGGTCTCAGCTGTGAATCGATTACA	4932416H05Rik;Stk35;	34	70	0.485714	Two	Active	1.53	735
chr2	129626622	129626692	129625957	129626692	R	AGCCCCGGCGCCCCACCGTAGTCCCGGGGGCGTCACCGGGGCCTCCGCCTGTCGTCCTCGGAAGCCGATC	4932416H05Rik;Stk35;	54	70	0.771429	Two	Active	1.01	735
chr2	129627138	129627208	129627138	129627365	L	GATCACCATCCAAGGTCCCGCTCCTCCACATCTCGGGGCTAGACGGAGGGATGAGGCAAGGGGGGCCCGG	4932416H05Rik;Stk35;	47	70	0.671429	Two	Active	3.17	227
chr2	129627295	129627365	129627138	129627365	R	CGGAAAAGGCGAAGCCCAGTCCAGCGGGTACTGTGCGAGAAGCTGAGGCCGGCGGCCCAGGCCATGGATC	4932416H05Rik;Stk35;	47	70	0.671429	Two	Active	1.79	227
chr3	36761832	36761902	36761832	36763770	L	GATCTCATCCCTAGGGCCTAAGCCCTGTCCTCTGCCCCGGCCTTCCAAGGCCCCGCCTCCGCCCCGGCCC	4932438A13Rik;	51	70	0.728571	Two	Active	6.91	1938
chr3	36763700	36763770	36761832	36763770	R	AATATTTATATGTCTCTGTGTGCGCTTGTTATTGTTGTAGTAATTTGCCTTTTAAGTACAGATAAAGATC	4932438A13Rik;	21	70	0.3	Two	Active	6.49	1938
chr4	33117847	33117917	33117847	33118766	L	GATCCGAAAAGACAAACGCACCGCATCTCTTTCAGACCGACCTGTCCCATTTATGCGTTTTTATTAACAT	4933421O10Rik;Ube2j1;	30	70	0.428571	Two	Active	1.59	919
chr4	33118696	33118766	33117847	33118766	R	GCTCGCGCTTTACGCGAGGCCGCGGCCGGTCCGGGGGTGCAGGCCGCAGAGCGGGCGGCCGCTGCGGATC	4933421O10Rik;Ube2j1;	56	70	0.8	Two	Active	1.51	919
chr15	74539188	74539258	74539188	74539600	L	GATCCAGGAGGCTTCTACCTTGGGAAGAACTGTTCCAAGGGAACACTGATAACCAAGGACCACTTGAACA	4933427E11Rik;Jrk;	34	70	0.485714	Two	Active	5.9	412
chr15	74539530	74539600	74539188	74539600	R	AGGGGACCTGAGAAGGGATGCTCGAGTCCCGAATGCGACTCGATTCCCGAGCGCAGAAACAACGATGATC	4933427E11Rik;Jrk;	40	70	0.571429	Two	Active	2.93	412
chr15	74539596	74539666	74539596	74539943	L	GATCGTCCGGCTCTGGGATGAGCCTCCAAGTCAGTCGGCGGAGGCGGCGGCCCAGCCCCGCACGGCCCAG	4933427E11Rik;Jrk;	52	70	0.742857	Two	Active	4.24	347
chr15	74539873	74539943	74539596	74539943	R	TAGAACAACAAAAGCCACAGGGCGCTTCGCGTTTCCTGAGGAACGGAATCTTCGAGCGGAGCGTCCGATC	4933427E11Rik;Jrk;	39	70	0.557143	Two	Active	2.64	347
chr3	89855054	89855124	89855054	89855873	L	GATCTATAATTAAAGACAGTGGTATAGGACCCACAACACAGTCTTATCAACAGATACACATCCAAATATT	4933434E20Rik;	24	70	0.342857	Two	Active	5.04	819
chr3	89855803	89855873	89855054	89855873	R	CACATGGGGGAGTTTGGGGCAGCTCCACCCCATCGCCACCCCCCCTCCGCCCCCAAAACCAGGCCGGATC	4933434E20Rik;	49	70	0.7	Two	Active	10.74	819
chr5	22939362	22939432	22939362	22940332	L	GATCCGTAATCGCTGTGTGATTTTAGTGGAGAACCCTGTTTTGTTCCTTGGCCTCCCCTTTTCGGTTCGA	5031425E22Rik;Kmt2e;	34	70	0.485714	Two	Active	3.3	970
chr5	22940262	22940332	22939362	22940332	R	TCGCCGCCGCCATTTTCCCAGAGCGAGAAGCAGTGACACTGAGCGGGCGCAGGGGGCCGAGTCGGAGATC	5031425E22Rik;Kmt2e;	47	70	0.671429	Two	Active	3.57	970
chr3	51363308	51363378	51363308	51364074	L	GATCAAAACCAGATTCAACCACCGACTTAAAATTAGTCAGTTGCTGTGTTTAACAAATTCTGGAACAACA	5031434O11Rik;Setd7;	25	70	0.357143	Two	Active	3.34	766
chr3	51364004	51364074	51363308	51364074	R	GTCAGGAAAAGGGCAGGCGGTCGGAGAGGGGAAGTCGAGGTGGCTGAAACAACGCTGCCCCGCGGAGATC	5031434O11Rik;Setd7;	45	70	0.642857	Two	Active	2.36	766
chr3	51364070	51364140	51364070	51364790	L	GATCGCGGGCCTCAAGGGACTGCCCTCCCATCCTCCATCCCCGCAAGGACTAAGGCCAAGGTGCTAGGCA	5031434O11Rik;Setd7;	45	70	0.642857	Two	Active	6.97	720
chr3	51364720	51364790	51364070	51364790	R	GGCTCTGGGGTGCTGCCGCCACTGCAACTTTCTCCTGTGATACCCCCTCTTTGTTATGGAGCAGCTGATC	5031434O11Rik;Setd7;	40	70	0.571429	Two	Active	3.84	720
chr2	156688664	156688734	156688664	156689313	L	GATCGCCTCCGGGCCGCACTTGTCCCTTCTCGCTCACCGTCCCCTGGCGTCCGCCGGAAGCTTCTGTCAC	5430405H02Rik;1110008F13Rik;	48	70	0.685714	Two	Active	1.77	649
chr2	156689243	156689313	156688664	156689313	R	GCCAAGGGGGCCGGCGCGTAGTGGAGCGAGCGGAGCCCCTGCTATCCCCCGCCGTTTGCTCCGCAGGATC	5430405H02Rik;1110008F13Rik;	51	70	0.728571	Two	Active	1.36	649
chr11	80191699	80191769	80190879	80191769	R	CCTTTTAACTGACTTTGTCTCCACCAGTTAACGCATCAAGGAGCCAGTATGTGTTAAAGGTGGTGCGATC	5730455P16Rik;	32	70	0.457143	Single	Active	3.17	890
chr3	127598746	127598816	127598746	127600070	L	GATCCTCTGTGCGGGCCGTCCGCCCACCCCGTCCAGGGCGCGTGCAGTGCTCGGAATTCGAGCGCACGGC	5730508B09Rik;	51	70	0.728571	Two	Active	1.51	1324
chr3	127600000	127600070	127598746	127600070	R	GTGCCTGTACACAACAGATTGTGGAAGACTGTATACCAGAGTCTTTTGTGACAGGACAGTGTGGGAGATC	5730508B09Rik;	33	70	0.471429	Two	Active	5.56	1324
chr11	117658710	117658780	117658710	117659516	L	GATCTCAATATGATGTGAACCTCCCCTCCCTGCCTCTTAACAGGAATCTACTGATTCTCCAGGTTTCCTG	6030468B19Rik;	33	70	0.471429	Single	Active	11.84	806
chr7	13863414	13863484	13863414	13864870	L	GATCATTCGCCTACAGGGGTGTGGCCCACTTGTGGCAAATTCAACTCAGAAGTGTCACCAATAGTCATCT	6330408A02Rik;Lig1;Lig1;	34	70	0.485714	Two	Active	3.57	1456
chr7	13864800	13864870	13863414	13864870	R	AGTGTCAGGAGCCAGGGAAAAGGTGAGCTTGGCTGCCAGAAGGGGCACGGATGGGATAAGACTGGAGATC	6330408A02Rik;Lig1;Lig1;	40	70	0.571429	Two	Active	8.86	1456
chr5	138704640	138704710	138704640	138706076	L	GATCCTCACCGTGGTCGCGCCCCCTGAGGTAGCAGGGCCCTGGCCGTGGGTGAGAAGGGGGCTGCAACCT	6330418K02Rik;BC037034;	49	70	0.7	Single	Active	3.39	1436
chr8	122637204	122637274	122637204	122638663	L	GATCTTCCCATCTGTTGTCAGCAAAGGGCAGGTGCTCGGTTACCACCATCTATATCATCTTCCTGATTGG	6430548M08Rik;	34	70	0.485714	Two	Active	6.5	1459
chr8	122638593	122638663	122637204	122638663	R	CGGTGGTGAGTCAGAGGTAGAGGTGAGCTGGCAGCTGGCAGGCCGGGCTACCCTCGCCCCAGCTGGGATC	6430548M08Rik;	48	70	0.685714	Two	Active	7.46	1459
chr13	62725465	62725535	62725465	62725692	L	GATCAATCTTTCAGCCTGCTCGCAACGGAGAGAATGCAGAGTAGGGGAACAAGGCACACTAAAGAACACG	6720489N17Rik;	35	70	0.5	Two	Active	9.44	227
chr13	62725622	62725692	62725465	62725692	R	GCGCTGAAGGCACACAGCATAGGGCTTCCCAGCTCGGGTTTCTTATCCAGGAGCTGACCCTTTTCAGATC	6720489N17Rik;	39	70	0.557143	Two	Active	20.61	227
chr18	77951987	77952057	77951987	77952943	L	GATCTGCCGACCCACAGTCGAGGAAGCGGCCAGAGGCCAGCACCAAGCCCGGGGAGCCCTTTCTCGCTCC	8030462N17Rik;4930465K10Rik;	48	70	0.685714	Two	Active	2.41	956
chr18	77952873	77952943	77951987	77952943	R	CCTCCGCTGAGCGCGGGCTCCAGCGCTCCCGCTTCCCGGGCTTTCGCGCGCGCGCGCCCTCCGTTCGATC	8030462N17Rik;4930465K10Rik;	54	70	0.771429	Two	Active	15.21	956
chr7	125884035	125884105	125882486	125884105	R	AAATAAAATCAAGGCCGATGACGGAGCTTGGGTTTTGCCGGGCCATTGCCCGATACAACTGCGGAGGATC	9030624J02Rik;	37	70	0.528571	Single	Active	1.5	1619
chr17	41016852	41016922	41016852	41017655	L	GATCTGTGTGTTTAACGTCCTTCGAGCATCAGGTCCTTGGCGATAGGATAGGGGTTTGGCTGTGGCTCCG	9130008F23Rik;	38	70	0.542857	Two	Active	3.63	803
chr17	41017585	41017655	41016852	41017655	R	AGCCTGAGGCCACACTGCGAATTTCCGCCTCCTATCTTGGTTTACTTTCAGTCTTTAGACCTTATTGATC	9130008F23Rik;	32	70	0.457143	Two	Active	5.1	803
chr19	46072691	46072761	46072691	46073621	L	GATCGAAGGCAGCGAGGCGGACTCTGAGGTCCCAGGCCCGACCCTCCCACAGCAAGCGGCCCCAGCAACC	9130011E15Rik;	49	70	0.7	Single	Active	2.81	930
chr7	134530069	134530139	134530069	134531247	L	GATCCTGGGCACAGGGTCCCCACACTTCGGACTCTTCCTCCACCCAGCAGATGAGTGCTGGTTTGGCGCA	9130019O22Rik;	43	70	0.614286	Two	Active	15.27	1178
chr7	134531177	134531247	134530069	134531247	R	GGTGGTTCCACCAGCTTAGTCTACAAATCTCAAACTAGTTGAGGAATACTGACTGCTCCTGATACAGATC	9130019O22Rik;	31	70	0.442857	Two	Active	14.14	1178
chr15	57866284	57866354	57864924	57866354	R	TGAAGAAGAGACCAGAACTCTTCACGCATTTACTAAAAAAACTAGACATCACAATTTAAAGACTTGGATC	9130401M01Rik;	24	70	0.342857	Single	Active	7.47	1430
chr5	52581649	52581719	52581649	52581926	L	GATCCACGCACAAGAGGCCCGCGGCTCAACTCGCGGGGACCCCCACCCCTCCCGCCACCACAGCCCGCTC	9230114K14Rik;Dhx15;	52	70	0.742857	Two	Active	3.36	277
chr5	52581856	52581926	52581649	52581926	R	GATTGGCTGAAATGGCTCTGAGTTCCCGCGGGCTCCTCCCTTTCCCCTCGCGTCTCTCTGAGAGCTGATC	9230114K14Rik;Dhx15;	42	70	0.6	Two	Active	6.74	277
chr15	98396980	98397050	98396980	98398327	L	GATCAAAGGCACAGGACACCAGGCCTAGCCCTCAGCATCACTCTTAAATAAATGCTACATAAGTGGAAGT	9330020H09Rik;Ccnt1;	32	70	0.457143	Two	Active	5.41	1347
chr15	98398257	98398327	98396980	98398327	R	CCGACACCCCGTAGACGAATCCACAGCCAGTCCGCGGCTAAGAACGGACCGGCGGCCGGGACGCAGGATC	9330020H09Rik;Ccnt1;	48	70	0.685714	Two	Active	1.01	1347
chr12	70297157	70297227	70297157	70298709	L	GATCTTACTAACTATAGTTATAACCTTTTTCTCAGGAGAGACTGAACCCTCAATTTCTTGCATACATTTC	9330151L19Rik;Dnaaf2;	24	70	0.342857	Two	Active	4.8	1552
chr12	70298639	70298709	70297157	70298709	R	CTGGGCCGGGACGCCCCCGGGTAGGGGCGTGCGGAGCACTGCGGCCTCGGGCATCCCCTTGTACTTGATC	9330151L19Rik;Dnaaf2;	51	70	0.728571	Two	Active	2	1552
chr12	70299309	70299379	70299309	70299456	L	GATCAGGGTGAATTGAGTGTCTAGGATGCGCTTCAGAGTCTGGCTCATGGAGAACTGACCAGTCCAAGAA	9330151L19Rik;Dnaaf2;	35	70	0.5	Two	Active	4.8	147
chr12	70299386	70299456	70299309	70299456	R	GCTGGATTGTCAAGGCCGGGCAGCGCGTGCTTTGTTGCCATAGTAACGCCTGGGAGGAGGGGCAGCGATC	9330151L19Rik;Dnaaf2;	44	70	0.628571	Two	Active	4.31	147
chr4	155483332	155483402	155483332	155484913	L	GATCAGGCAGCCCAGAGACAAGACTCCTCCTAAGCATTCCACTTGGTGACCCCAGAGGCACCATGCTCGG	9430015G10Rik;	41	70	0.585714	Two	Active	6.8	1581
chr4	155484843	155484913	155483332	155484913	R	TACGTTAAGAGCTAGACAATAATTTGAGTCCGTTTTTATTTTTAGAAGCTCGTAGAAGGAACTACAGATC	9430015G10Rik;	24	70	0.342857	Two	Active	5.61	1581
chr7	144602066	144602136	144602066	144602758	L	GATCCATGAACTCCATAACACTCAGAATACTACAGCTTAAGTCAAGGGAGCACATAGCTCCTCATCTTTG	9430038I01Rik;	30	70	0.428571	Two	Active	5.13	692
chr7	144602688	144602758	144602066	144602758	R	CCTTGGTCCGCGGGAGGCACGCCCTCCTCTCCTTCCTTGTGATTGGTTACTGAGTCCTGATAAGTAGATC	9430038I01Rik;	39	70	0.557143	Two	Active	16.66	692
chr13	67653548	67653618	67653548	67654093	L	GATCTCCACTTGGTCTAGGTGTCCTGAGAAAACTGACAAGCGCGGGGAAGGCGTGGGTCCATAGCCAATC	9430065F17Rik;Zfp748;9430065F17Rik;	39	70	0.557143	Two	Active	2.84	545
chr13	67654023	67654093	67653548	67654093	R	GAGAGAAAATGCACTAGTGCAGTCGCAATGCGGAAGTGCCGTTTCCACAATGGCTCCTTGTGAAGCGATC	9430065F17Rik;Zfp748;9430065F17Rik;	36	70	0.514286	Two	Active	3.44	545
chr13	67654089	67654159	67654089	67655425	L	GATCCAACGGAAGACTACACTTCCCACAAGTCTGTGCGACGAGGCGCCAGGAAAACAGGCTGGTGACGTG	9430065F17Rik;Zfp748;9430065F17Rik;	40	70	0.571429	Two	Active	8.06	1336
chr6	116158007	116158077	116158007	116158180	L	GATCAGAGGCTGCGCCCCAGGTCACGTGAGGACACCATCACGTGACGTGAACCATGTGATTACCACCGCG	9530062K07Rik;Fam21;	42	70	0.6	Two	Active	1.77	173
chr6	116158110	116158180	116158007	116158180	R	CACTTTGGAGCTTGCTGAGTGGCGGTGTCATCGTGGTGAGGACGGCGGCCCAGGAGGGCAGGGCTGGATC	9530062K07Rik;Fam21;	46	70	0.657143	Two	Active	4.27	173
chr9	22215956	22216026	22215956	22216524	L	GATCGTCTCCTAGCAACGGGGTTGCAGCGACGTCACCGTGGCGGGTTCTTAGCTCTGAGACTAGGTGGAA	9530077C05Rik;	41	70	0.585714	Two	Active	2.39	568
chr9	22216454	22216524	22215956	22216524	R	TGTATTTTTGTTTGCATTTATTAGCAAACATTTTGAATTGATGTTATTAATAAGAGCAGGTGTTTAGATC	9530077C05Rik;	18	70	0.257143	Two	Active	9.34	568
chr4	124613809	124613879	124613809	124614886	L	GATCACGCGAATCCACCCCTTACCCTCGCGGTCGAAGTCCTTCAGGAAGGAGGCGAGCTTCCGGCTCCGC	9930104L06Rik;Cdca8;	45	70	0.642857	Single	Active	2.51	1077
chr1	194999098	194999168	194999098	195000128	L	GATCAGCAAACTGGACTCTCGGGCTTTGAGCTCCATGAAGAAGGTACAATGCAGTACCTCGGCACACTGA	A130010J15Rik;A130010J15Rik;	36	70	0.514286	Two	Active	4.07	1030
chr1	195000058	195000128	194999098	195000128	R	GCTTCTCTTACCTGAGTGTCGCAGGGTGAGGCGGTGATTACTCCGCGTTGTAGCTTATGCTGGTTTGATC	A130010J15Rik;A130010J15Rik;	37	70	0.528571	Two	Active	1.8	1030
chr1	192849223	192849293	192849223	192849373	L	GATCCCAGTTATCTAGACGTTCCAGTCTTTACCTGATTGCCCAGCACTGCTGTGGCACAAGCCGTCGACA	A230020J21Rik;Mfsd7b;	37	70	0.528571	Two	Active	5.46	150
chr1	192849303	192849373	192849223	192849373	R	TCCAAACCATACCGAGGCGACGGGGGAGGGCAAGCCCAGGATGAAGACCTGGGCCACGGAGCACAGGATC	A230020J21Rik;Mfsd7b;	45	70	0.642857	Two	Active	3.27	150
chr1	192849807	192849877	192849807	192850680	L	GATCAGCGGGCCGAGCCCGGGGCCTCCGTTCAGCGCCTCAGGCCCGTTTTGCGGTACCAAGCGCGCCTCC	A230020J21Rik;Mfsd7b;	51	70	0.728571	Two	Active	1.26	873
chr1	192850610	192850680	192849807	192850680	R	TTTGGGAAGCTGTGCGTGCAAACACGGGGTGCCAGGACTTAAGATTTACTCACTCTCTCTCCCTCTGATC	A230020J21Rik;Mfsd7b;	36	70	0.514286	Two	Active	22.04	873
chr10	83006323	83006393	83006323	83007367	L	GATCAAGGAATCGCGAGGGTAAAGACAGAAAGGGAGCTGGTGAGACAGGCATCTTGGTCCAAGGGCTCGG	A230046K03Rik;	39	70	0.557143	Single	Active	10.84	1044
chr7	63217439	63217509	63217439	63218149	L	GATCACCAGGGAAGCTGCGTCCACCCCAGAACACGCGAAAAAGCAAGTCGCCCCGGGGCCCTTCTCCGAC	A230056P14Rik;Nipa2;	45	70	0.642857	Two	Active	2.04	710
chr7	63218079	63218149	63217439	63218149	R	AGGAGGCAGGTTTCCAGGGAAGAGACAGTAAAGCTTGTGGAGGAGGACCTTGTGATTTGGACAAGAGATC	A230056P14Rik;Nipa2;	35	70	0.5	Two	Active	7.49	710
chrX	20539196	20539266	20538435	20539266	R	GTGTGGGAAGATGCACTTAGGGGAAGGGCTGCAGGCGGGGCCTGAGTGAATCCTTGGAGGTAGCAGGATC	A230072C01Rik;Uxt;A230072C01Rik;	42	70	0.6	Single	Active	4	831
chr14	122505296	122505366	122505296	122506214	L	GATCACAATGTTCCAAAGCCAGGACGCTCAGCCAGTACAAATTACCTTTGATGTTAAAGCTCTTTTTAGG	A330035P11Rik;Tm9sf2;	29	70	0.414286	Two	Active	4.56	918
chr14	122506144	122506214	122505296	122506214	R	GGAGCGCCACGGTGGAACCTGGAACCCGACTGTGGGTGCCGGAAGCGCGCAGGCGGAAGTCACCCAGATC	A330035P11Rik;Tm9sf2;	48	70	0.685714	Two	Active	2.89	918
chr14	122506224	122506294	122506224	122506417	L	GATCTCTTGGCCGCCCCGCCCGGAAAGAGCCCGCTGCGCTTGCGGCGCCGGCACTGAGCATGTGCGTGCG	A330035P11Rik;Tm9sf2;	51	70	0.728571	Two	Active	1.74	193
chr14	122506347	122506417	122506224	122506417	R	GTGTCTCCTAGCGTAACCGGAACTAGCCGTTGCGGGCCGGCCTTCTCTGCGCTCGGGCCTTGAGGTGATC	A330035P11Rik;Tm9sf2;	45	70	0.642857	Two	Active	1.01	193
chr2	91076699	91076769	91076699	91077371	L	GATCTCCCAAATAAAATCACAGCCTGAGGCGACAGAAGCCAAGAACTGCTTCAGAAGCCCAGGCACAAGC	A330069E16Rik;Ddb2;	36	70	0.514286	Two	Active	8.76	672
chr2	91077301	91077371	91076699	91077371	R	CGTGTGCAGCTCACAGGGAGGGTTTTTTATTTTAACTCCCTAGGAGCTGGGCCTTGGCTTGTGCTGGATC	A330069E16Rik;Ddb2;	37	70	0.528571	Two	Active	10.37	672
chr4	153330029	153330099	153330029	153332491	L	GATCCATCCATCTGTAATACTTAGAGGGGCTTTTCTAAAGACAGAGGAGCCTGTGCAGCTCTGCAGTGCA	A430005L14Rik;	34	70	0.485714	Two	Active	7.84	2462
chr4	153332421	153332491	153330029	153332491	R	CATCTTAGAGGACAGGTTTTCTGGGTATGGATTTTCTTAGCTGGCATTTTGTTTCGTGCAGGTAGTGATC	A430005L14Rik;	30	70	0.428571	Two	Active	4.83	2462
chr5	139063252	139063322	139063252	139064305	L	GATCTTGTCCCAATAGCACATAAAAGTCATCAAGTTTTCACTGGTCAGATTATAAAGATATTTTAGGTGC	A430033K04Rik;	24	70	0.342857	Two	Active	6.79	1053
chr5	139064235	139064305	139063252	139064305	R	CCGGAGGTGACAGTGCGGGAAGCGCTGTGGCAGAGCAGGGTCTGCGGTGAGGCCTCCTGGGCAGCTGATC	A430033K04Rik;	48	70	0.685714	Two	Active	4.73	1053
chr1	87633151	87633221	87633151	87633821	L	GATCTGGGGTGGGTTTAGGGAAAACTTTAGTGAAATTTGCATTCACTTCCTCTGTGTCTCCCTGTACCAC	A630001G21Rik;	32	70	0.457143	Two	Active	9.96	670
chr1	87633751	87633821	87633151	87633821	R	TTCAAATCACCACACCCAGAAATGTCAGACTTCGTGGAGCTATCACCAAAATATTCCCCAGTAAGTGATC	A630001G21Rik;	30	70	0.428571	Two	Active	12.03	670
chr15	3944662	3944732	3944662	3945766	L	GATCATAGAATTCTTTCATAAGAAAATATGAATTACTGTTAGGCTCAGTAATAAGTAAGTAAGACTACCT	A630020A06;AW549877;	20	70	0.285714	Two	Active	8.81	1104
chr15	3945696	3945766	3944662	3945766	R	GGACACCGCGGCCGCCATGGCCAGCTCGGGCGCGCCCGCCCTGTCCACGTGACCACGTGAGCCCCAGATC	A630020A06;AW549877;	53	70	0.757143	Two	Active	2.33	1104
chr15	3945762	3945832	3945762	3946334	L	GATCACCTGACGGCCTGGCTGGCGGAGTGGGGGCGGAGCCCGCCCAGCCGGTGGGCGGAGACATAGGCTC	A630020A06;AW549877;	52	70	0.742857	Two	Active	2.83	572
chr15	3946264	3946334	3945762	3946334	R	CAGCCTGCTAGCTGGCATAACGCTTTCCCCGAATCTTCACCCTGGAGCTTGTTTTTACTCCGGATTGATC	A630020A06;AW549877;	36	70	0.514286	Two	Active	3.4	572
chr2	130731389	130731459	130731389	130733184	L	GATCAGAGCTGGAACTGACACGTTATCTCTTTACCATATCCTTCTATCGGTTTAATATAGTCAAGGTCCA	A730017L22Rik;Atrn;	28	70	0.4	Two	Active	2.01	1795
chr2	130733114	130733184	130731389	130733184	R	GTAAGATTTCAGGGATAAAAGTACCATTGGTTGTTGTTCCAAGGAAAGTGAAGAAACTAGTTTTTGGATC	A730017L22Rik;Atrn;	25	70	0.357143	Two	Active	4.14	1795
chrX	155970395	155970465	155970395	155972557	L	GATCAACTCGCGAGCGCACTTTAGTCTCTCAGGGAACCGTGGGAGAGCGCAGCCAGCAGAGGGCGCTAGA	A830080D01Rik;	43	70	0.614286	Two	Active	7.59	2162
chrX	155972487	155972557	155970395	155972557	R	TTTTGGAGCTGGGGAAAATGGCCCAGTCAGTAATACTTGCTGTGGAATCATGAGAACTGGGGTTAAGATC	A830080D01Rik;	32	70	0.457143	Two	Active	8.67	2162
chr2	103962169	103962239	103962169	103963187	L	GATCATTAAAAGAGTAAGCAGCCTGAAGGAAATTGACTTCTCCTTAGTTACTGGCTCATAGTTCATAAAA	A930018P22Rik;	25	70	0.357143	Two	Active	5.34	1018
chr2	103963117	103963187	103962169	103963187	R	AGCTCTTCGTGCCGCTGAAGGCGGGCGGGACGCCGGCGGCCGGGGTGGCAGGAGTAGCGGGGGTCCGATC	A930018P22Rik;	53	70	0.757143	Two	Active	1.26	1018
chr15	102180505	102180575	102180505	102181866	L	GATCCACTATACCTCAGAAGAGAGGGAGGCAGTCAGTCTCTTCCCCAAATCTTAACAGAACTCCTTGCCA	Aaas;	34	70	0.485714	Two	Active	10.39	1361
chr15	102181796	102181866	102180505	102181866	R	TGGACAAGAATAAAAGGTTAGTGTAGACTGCGTAGCAAGCCCCTGCCTCCAAATACCGTTGACTCCGATC	Aaas;	34	70	0.485714	Two	Active	5.4	1361
chr5	125955030	125955100	125955030	125956278	L	GATCTGAGCATGCGTTCTCTCTGTAGGAACCTTCTGATGCTCTCCCCCAGATTCAAAGCCAGCATCTCTG	Aacs;	36	70	0.514286	Two	Active	9.79	1248
chr5	125956208	125956278	125955030	125956278	R	CCGGATGTCCCACAGGCCGCGCCGGCGCTGGTTCAGTCTCGCGCTGTGGTTCGTCGGCGCACCGCTGATC	Aacs;	50	70	0.714286	Two	Active	1.01	1248
chr13	64413748	64413818	64413748	64414344	L	GATCTGGGCGGCCAACGAGAGGCACTTCCCCTCCCGCCCTACCCGTGCTCACCCTCACAAACACCACCAC	Aaed1;	46	70	0.657143	Two	Active	2.5	596
chr13	64414274	64414344	64413748	64414344	R	TTCCAATAAAAATCATATTCTTTACAGTCGTAACACAGGAAATGCTGAAGAAGGACTGGAAAGATAGATC	Aaed1;	24	70	0.342857	Two	Active	6.09	596
chr2	156373536	156373606	156372524	156373606	R	GCTCCCGAAGGAACTTCCCCCCACACCCCTTTAACTGTAACCAGAGAACGAGACTCACTCGAGCTGGATC	Aar2;	39	70	0.557143	Single	Active	4.03	1082
chr8	113557487	113557557	113557487	113558041	L	GATCGCCACCAAATTCATGTTTTCATTCCTCTTGTTAACTGTCAACTATTAGGGCTTTGCCAATAGAACC	Aars;	28	70	0.4	Two	Active	8.36	554
chr8	113557971	113558041	113557487	113558041	R	GCTGCAGCGGGCTGCCGGGCGGTCCCGCCCCTGGCCTGGGTCAGGACCCGGTCTCCGCAGGAGCCGGATC	Aars;	55	70	0.785714	Two	Active	2.86	554
chr17	45643562	45643632	45643562	45643944	L	GATCTTTTTATAATTATCTGTTCAATCCTGGATGAATTAAGGGCCTACTCTATGCAAAGTTACGGTATGC	Aars2;	25	70	0.357143	Two	Active	3.86	382
chr17	45643874	45643944	45643562	45643944	R	TTCTCAACCGAGCCCGGTCCACCCCACGGAGCGGCCGTGCGGGACGCCTTCCTGAGCTTCTTCCGAGATC	Aars2;	47	70	0.671429	Two	Active	2.3	382
chr11	101277566	101277636	101277566	101279651	L	GATCTTGCACAGCTTGCTGGTTTCCTGAATGGAGTCTATACCTTCCTAGACCCTCCAAGGCCCTCTGTTC	Aarsd1;	36	70	0.514286	Single	Active	4.19	2085
chr5	77334213	77334283	77334213	77335763	L	GATCTTAAGGGTTCTCCCTATACTGGGCATTATATATATAGGTAAATTATCCGTCTGCATCTTATACTTC	Aasdh;	25	70	0.357143	Single	Active	4.37	1550
chr9	4309455	4309525	4309455	4310556	L	GATCCTCAAGCCAGGTAGAGCAGACGCTGACGTAGCCACGCCCCGTCGCTCCGGAGTCTGCGCAAAGGGG	Aasdhppt;Kbtbd3;Kbtbd3;	46	70	0.657143	Two	Active	1.51	1101
chr9	4310486	4310556	4309455	4310556	R	TAGCAATAATCTAATCTACACAACCACTGTCCATTAGTTCTGTATTCCTAGAGATGGGTATAGTCTGATC	Aasdhppt;Kbtbd3;Kbtbd3;	26	70	0.371429	Two	Active	4.94	1101
chr11	84326814	84326884	84326814	84327479	L	GATCCGCCTCACGCGGTCTCGGATTCAGCAACTGTTCCAGCTGCAGAGCCAAGGGCTGCGGCGCCGCCAT	Aatf;	46	70	0.657143	Two	Active	4.69	665
chr11	84327409	84327479	84326814	84327479	R	GGGACTCAAAACGGGGCTTTTCTCAGGGTAGAGGAGCCTGCGGCCAGGCACACAGCTTCGGGCCAGGATC	Aatf;	44	70	0.628571	Two	Active	7.99	665
chr17	24488808	24488878	24488808	24490623	L	GATCCGGAATGTTGAACTGGGAGGGGTGCACGCGCTACGCAGAGCGCCCTCTGTCGGAGCTGGGCAACAT	Abca3;	44	70	0.628571	Two	Active	2.04	1815
chr17	24490553	24490623	24488808	24490623	R	ACTCTCAGGTACGTTCATCAGTCTTCTAATGCGCAAGGCTCCAGGCATGATTCTGAGTCACTAGATGATC	Abca3;	33	70	0.471429	Two	Active	2.86	1815
chr11	110198667	110198737	110198667	110199582	L	GATCCCTGTCAGCGCCCGCCACCCGCCAGCATCCTCCGGCTCCCCGCGGCCCGCCACACCCTCCCCTCTC	Abca5;	54	70	0.771429	Two	Active	4.07	915
chr11	110199512	110199582	110198667	110199582	R	ACTATATACCACGCTTAATTTTTACTTAAAATGCAAACTGATGTTTGGAATGTCGTTACCCAAAGTGATC	Abca5;	23	70	0.328571	Two	Active	5.97	915
chr10	79460263	79460333	79460263	79460516	L	GATCAGAGACCCGCAGACATTTGTCTGGAGCCACACAGCTCACTCTCAGCCTTTTCTTTGTCCTGTCCTC	Abca7;	37	70	0.528571	Two	Active	10.77	253
chr10	79460446	79460516	79460263	79460516	R	TCGGGGGGGGGGCGATGGCAGGTGTCCATCACGGCCCCCCAAAGTCTCCTACCCATTCTCTCCCCAGATC	Abca7;	46	70	0.657143	Two	Active	5.76	253
chr8	126506572	126506642	126506572	126507371	L	GATCAGAGAGGTCCACGCGCGTACGAGCGGGGTCCATTCAGAAGCCAGCCATATCCGAGAGGAGACGGCC	Abcb10;	44	70	0.628571	Single	Active	3.04	799
chr5	8893488	8893558	8893488	8894100	L	GATCTCAGAGCGCCTGGTTGTTGAACTGGTGGAAATTACTTCCCCAGTGTGTTCTAAAAGAAAACTCAGC	Abcb4;	32	70	0.457143	Two	Active	6.69	612
chr5	8894030	8894100	8893488	8894100	R	CCTCTCCAGGCAGCTGAGCCGGGTGCACTTGGACCTGAGGCTGTGGTTTCTCCCCAGGCTGAGATGGATC	Abcb4;	44	70	0.628571	Two	Active	7.97	612
chr1	75176154	75176224	75176154	75177001	L	GATCTGCTCTGGCCCACCACCACTGCGGGCTGTTCCAAGATACTAGGGCCAAGTTCTCGGCTGCAAATGT	Abcb6;	40	70	0.571429	Two	Active	2.23	847
chr1	75176931	75177001	75176154	75177001	R	GACCCTAAGGCTCGGAGCCGCCGCACAAAAATGTTGGGTCCTTTACGGCAGCGGCCCCGCCCACCAGATC	Abcb6;	45	70	0.642857	Two	Active	28.17	847
chrX	101610293	101610363	101608045	101610363	R	GAGAGATGTCATGACAAAAGACAAAAGATATATATGGCCCATGCAGCTAGCTTCACTTTCTTCTGAGATC	Abcb7;	28	70	0.4	Single	Active	9.16	2318
chr5	23900640	23900710	23899784	23900710	R	AGTCACCACTGCCCACTAAGGGGCGCCACTCACAGCTCGCATTCGCTCTCTGGTAATCCACCTGGAGATC	Abcb8;	41	70	0.585714	Single	Active	3.04	926
chr5	124545710	124545780	124545710	124546147	L	GATCCTGCCTCTCACCGAGCCCGCTCTGGGCACCGCTTTGCTCGGAGCCGGCGCTGCGCCGCTACAAGGT	Abcb9;	49	70	0.7	Two	Active	1.26	437
chr5	124546077	124546147	124545710	124546147	R	TGCGGGAGGAACCTCCCTGGTGAGGTGGAGCCTCAGGAGATGTAGGCGGGACAGCCAGGGTGGGAGGATC	Abcb9;	46	70	0.657143	Two	Active	7.59	437
chr16	14361211	14361281	14361211	14361728	L	GATCTCAGTGTTTAGAATGGATTCATAGGGCTCCTGATTCAAACGAACTACACTTCTACTCGTTGAGGGA	Abcc1;	30	70	0.428571	Two	Active	3.31	517
chr16	14361658	14361728	14361211	14361728	R	CTGCGCCTCCTCGCTCAGCCGGCCGCCCGCATGGCGCTGCGCAGCTTCTGCAGCGCTGATGGCTCCGATC	Abcc1;	51	70	0.728571	Two	Active	1.51	517
chr17	46464995	46465065	46463918	46465065	R	GCCCATTCTTGAGGTACTTCCGGGGCTGGAGAGGAAGTCGCTGTCCCCGGGGCAGGCCAGTTTCTAGATC	Abcc10;	43	70	0.614286	Single	Active	5.53	1147
chr14	119104995	119105065	119104995	119105684	L	GATCCCCACGGTTTCGGGTGGGCGCCACCTGCGTCTGCCACCGGTCCCCGCGTGCCCCTCCTGGAGGAGA	Abcc4;	51	70	0.728571	Two	Active	1.74	689
chr14	119105614	119105684	119104995	119105684	R	GAACGCGGAGCCGGGCGGGGAAGCCGCACGTGCTTGAGACCCGTTGCAAACTTTGCCGAAGTTTAAGATC	Abcc4;	42	70	0.6	Two	Active	1.79	689
chr16	20426189	20426259	20426189	20426866	L	GATCGGAACGAGACAGGCCCCGTTTCTCCCGTCCGAGGCTTCCCACCGCCCACCCCGCCTTGGAGAGCCC	Abcc5;	49	70	0.7	Two	Active	2.57	677
chr16	20426796	20426866	20426189	20426866	R	CTCTTAGCTGTGGTGTCACTTAATGGGTGCATGAGTCCTCCACGTTCTGCATGAATGGTACCTTTGGATC	Abcc5;	34	70	0.485714	Two	Active	3.87	677
chr12	85958010	85958080	85958010	85958581	L	GATCGGAATTGAGAACGAAAACTAAGGGAGGAAGATGCCAAAAGAGGGGGGTCCGCAGTACCTAGAGTGA	Abcd4;	35	70	0.5	Two	Active	3.4	571
chr12	85958511	85958581	85958010	85958581	R	GGGCTGGGAGGTTTCTTTTGCCAACTGGTAGTTCCGAGTGTAACTTTCTCCCAGAGAAGACAGCGTGATC	Abcd4;	36	70	0.514286	Two	Active	6.4	571
chr8	82235096	82235166	82235096	82235899	L	GATCTGCTGGGTGCGGAGCGTCCTCCACAGAAGGGTTAGCTTGAGGGTGGGAGCGGGGGTGGGGGGAAGG	Abce1;Anapc10;	47	70	0.671429	Two	Active	28.39	803
chr8	82235829	82235899	82235096	82235899	R	TTAGGCTTGCTGTCTCCTCAGGCTTTGTGGGCCTTGCTAATCCGGTAAGACGGAGGTGGTAGGCAGGATC	Abce1;Anapc10;	39	70	0.557143	Two	Active	5.49	803
chr17	36106618	36106688	36106618	36107798	L	GATCCACTCGGGCTCGGGCGGCTGTTGCTTGGGACCCTTCGGCATCGCGGCGGCAGTTAAGAGTCCTCCA	Abcf1;	46	70	0.657143	Single	Active	2.69	1180
chr5	24082292	24082362	24082292	24084010	L	GATCTTGGCTTCGAAAACCAGCTCAGGAAACTCACCCAACCTACCTCCATCTCCTGTGGTCTCTCTGCCA	Abcf2;	37	70	0.528571	Two	Active	7.54	1718
chr5	24083940	24084010	24082292	24084010	R	TCATTTCCTTTGAGTCTCACTGTCTAAAATCTAAAGCAGACTTAGTGTTAGGAACATTATAAACTAGATC	Abcf2;	23	70	0.328571	Two	Active	5.34	1718
chr16	20548435	20548505	20548435	20548735	L	GATCCTGCCACGCCCCTCGATACAACCTCCACTTTCCAGAAGGCAGCGAAAACCCGCACAGGTGGTAGAC	Abcf3;Gm15760;	41	70	0.585714	Two	Active	3.11	300
chr16	20548665	20548735	20548435	20548735	R	TCGGGGTGGGGAGGAAGGGCAGGGAGGCGGTCCTAGGCCCAAGTCTCACCACGACTGCGCAGATTGGATC	Abcf3;Gm15760;	46	70	0.657143	Two	Active	13.4	300
chr9	44095665	44095735	44095665	44096367	L	GATCCCCCAACTGTCCGCACCCCTTTTCCCGCCGGGTCTTATGCACTCGGGCAGCACACACCCGGTGGTG	Abcg4;	46	70	0.657143	Two	Active	1.51	702
chr9	44096297	44096367	44095665	44096367	R	GAGGAAGGCAGGGCTCGGGTCAGAAAGGATGACACAGTTGCGGAGAGATGGTTGAGGTCCCGCCGCGATC	Abcg4;	43	70	0.614286	Two	Active	3.27	702
chr5	31252381	31252451	31252381	31253188	L	GATCTGCAGAAGCCTGCCAATGGCTTGCAAGAGGCGGGTGCACGACAAACCGCAAGCGGAAGAGTCAAAG	Abhd1;Abhd1;	40	70	0.571429	Two	Active	1.93	807
chr5	31253118	31253188	31252381	31253188	R	AGTTCTAGCCTCCTTGTGTATACAGTGCTGAGAAGTCTTAACAGGTCAATTTGATTTGGTCAATCTGATC	Abhd1;Abhd1;	28	70	0.4	Two	Active	4.07	807
chr5	135484685	135484755	135484685	135485143	L	GATCGCCAGTAGGGAAACACTAGAAGACTAAGAAGCTCTTAAAAGAAGAGGCGTGGCCTACGACGTTGTC	Abhd11;Abhd11;Abhd11;	34	70	0.485714	Two	Active	6.09	458
chr5	135485073	135485143	135484685	135485143	R	GGTTGAGTGACGGTGCGAAGAACAAGCCAGTTGGTGACCCCGTCCAGGGCGTGGCAGGGGCTCACAGATC	Abhd11;Abhd11;Abhd11;	44	70	0.628571	Two	Active	2.31	458
chr5	135485139	135485209	135485139	135485705	L	GATCTAAAGGGGATTGTATATTGTCCCAGAGGAGGGACCAGTCCCACGTAGCGCTTCCCTGGTCCTGGTC	Abhd11;Abhd11;Abhd11;	39	70	0.557143	Two	Active	3.39	566
chr5	135485635	135485705	135485139	135485705	R	TCTCCCAGGCGTTTGGCGGTTCCTGTCACGTTCTGTAGCAGCCGCAGTAGTGGCCAAGAAAACGCCGATC	Abhd11;Abhd11;Abhd11;	41	70	0.585714	Two	Active	2.59	566
chr2	150730017	150730087	150730017	150730751	L	GATCTCTGAAGGTGGGAGCCTGGGACTACCTGCCCTCCAGGTGAGGGGCCCGCGCGTGTCTGCACCGCAT	Abhd12;	47	70	0.671429	Two	Active	3.61	734
chr2	150730681	150730751	150730017	150730751	R	CTGCTGGGTTGCTTTAGGTGCAACTCAGGTGCCCTCTGCCTACGAACTGAGGCAGGCCCTATCTAAGATC	Abhd12;	39	70	0.557143	Two	Active	2.83	734
chr8	9977150	9977220	9977150	9978418	L	GATCCTACGGCTCCGTGTGGCCAGTTATTTTCTCTGTAGTTTCCCTTAGTCTCACGATAGTTTCCCTGTG	Abhd13;	34	70	0.485714	Single	Active	7	1268
chr17	35226247	35226317	35225940	35226317	R	GACAGCGGCCCGAGCCGGGGCTATGGCGAAGCTCCTGAGCTGCGTCCTCGGCCCCCGGCTCTACAAGATC	Abhd16a;	49	70	0.7	Single	Active	1.27	377
chr10	80052755	80052825	80052755	80053581	L	GATCGCTGCACTGGGACATGGGGATGCCAGGGACACGGTGGGTGCGCTGGTCTCACAGCCATCCCCGGAG	Abhd17a;	47	70	0.671429	Two	Active	4.47	826
chr10	80053511	80053581	80052755	80053581	R	CTCCACCCCATCTGCTCATCCCCTCCGTGAATTCCTGGAAGAGGCAATAAAATGAGTTTCTCTCAGGATC	Abhd17a;	35	70	0.5	Two	Active	6.36	826
chr3	40697881	40697951	40697881	40698899	L	GATCCCGGGCCCAAGAGGGGCTCCCGCTCAGCCTCACTTCCCAGGTTCGCCATAATTCCAGCTCTCGCTA	Abhd18;	44	70	0.628571	Two	Active	5.4	1018
chr3	40698829	40698899	40697881	40698899	R	GTCATCGTGTGTCTCCTAAAGTAATGTTTTCTTAACTCTAGATAAGATTGTCATGTGATTTCATTGGATC	Abhd18;	24	70	0.342857	Two	Active	7.83	1018
chr7	86418016	86418086	86418016	86418264	L	GATCCAATGGACACTGGGAGAGCCTTGCTTGGGGGCGTAGCAGAGGCGGTCGTCAGGGGCGTGGCGGCAG	Abhd2;	47	70	0.671429	Two	Active	3.47	248
chr7	86418194	86418264	86418016	86418264	R	CGGGTTGGACTGCTGGAGTCAATGAGAGAAGGTAAGACCTCGGCTGGGCGAGTTCCACCAAACAGGGATC	Abhd2;	40	70	0.571429	Two	Active	4.13	248
chr14	54878699	54878769	54878699	54878984	L	GATCCGGATTAAGGAGCCTACTTTTGTGGGACCGTAGTGTTCAGCCTGGACGCAGGCCAGAGGGAGCAAA	Abhd4;	39	70	0.557143	Two	Active	5.34	285
chr14	54878914	54878984	54878699	54878984	R	CTGGCGTCGAGCGGAGGGATGGGCTGGCTCAGCTCGACCCGGCAGGGCTTGTTTACTATGGCTGATGATC	Abhd4;	44	70	0.628571	Two	Active	2.66	285
chr14	54873186	54873256	54873186	54873885	L	GATCCCAAGAAGTAAGCGTGACTTCACAGACGACGGCCTTCTACAAACTACCAAAGGGTACCGTGAGGAC	Abhd4;Dad1;	36	70	0.514286	Two	Active	2.23	699
chr14	54873815	54873885	54873186	54873885	R	GACCGGAACAAGGGGAGAGGTTTAACAGCGGACAGAGACGCTTCCCAGAGAGTTCCGGCTCTCTTTGATC	Abhd4;Dad1;	39	70	0.557143	Two	Active	2.87	699
chr9	122259374	122259444	122259374	122260780	L	GATCTCTGGGAAAGGGGGAATGCCACATATTTTGGCCTTATTAGAATTATTTGAGACTCAGTTAGCTTAC	Abhd5;	28	70	0.4	Two	Active	4.46	1406
chr9	122260710	122260780	122259374	122260780	R	CGCATGCGTGTCTGCGAGGCCGGGCCGCTGGGACGCCGAGCCTGCGGTGGCGCGGCCGCGCCCTCGGATC	Abhd5;	56	70	0.8	Two	Active	1.01	1406
chr8	73986521	73986591	73986521	73987664	L	GATCACTGCCAACCTTTTACACGGGGTTTCATTCTGTAGTCCATGCTGGCCTCAACCTTGTGCCCAAGCT	Abhd8;Mrpl34;	36	70	0.514286	Two	Active	29.46	1143
chr8	73987594	73987664	73986521	73987664	R	TCGGCCTATGGCAGCGGCGAGCCGTCTGGCCTAGATAACCGTCCAACCAGAGGCTTCTCTTCCCAGGATC	Abhd8;Mrpl34;	43	70	0.614286	Two	Active	5.3	1143
chr8	73988327	73988397	73988327	73988945	L	GATCTGAGCTGCGGGAAGAAAATTCCCCCAGGCCAGCCTGAAGGATTAAACTAACCAGAGCAAATTCACA	Abhd8;Mrpl34;	34	70	0.485714	Two	Active	4.13	618
chr8	73988875	73988945	73988327	73988945	R	ACCGGACCATTGACCCGCCGCTGGATATGGCTTTCCTAGCCCGGTGCTTTGGGTGCCAGGCCTGCAGATC	Abhd8;Mrpl34;	44	70	0.628571	Two	Active	2.86	618
chr2	22895549	22895619	22895549	22896007	L	GATCTCCTCCTCTAGTAACATCTGCAGCTCTGCCATTTTCCACCCCTCCGCATCGCTTCCTCTCGCATTA	Abi1;	37	70	0.528571	Two	Active	5.97	458
chr2	22895937	22896007	22895549	22896007	R	AAAAAACCAATACAGTTTTAAATCTTGAGAGTCTTCTTAAGGCCCCAGAAGATGGCGCCACAAGTTGATC	Abi1;	28	70	0.4	Two	Active	4.83	458
chr2	31544030	31544100	31544030	31544581	L	GATCGGGGGCGGGGCCTGGCCTCGTTGTGGCGCGGCTCGTAATCCATTATGGCGGCCTCGGGGGTCGGTG	Abl1;	50	70	0.714286	Two	Active	1.89	551
chr2	31544511	31544581	31544030	31544581	R	TCGCTCGATTTCAACCCCAAGTTTGCCACGGAGTCCCTCATTCAAACCATCTCCCTGCTGTCAAGAGATC	Abl1;	36	70	0.514286	Two	Active	8.19	551
chr1	158488594	158488664	158488594	158489245	L	GATCAGGAGCCTCAGCTGTTTGGTGCTGAGCTGCGCGGCGCACGTGGTGGCTTCTCAGCCTCTTCTGATT	Abl2;	42	70	0.6	Two	Active	5.44	651
chr1	158489175	158489245	158488594	158489245	R	CGGGATGGGGCAGCAGGTGGGCCGCGTCGGGGAGGCTCCGGGGCTCCAGCAGCCGCAGCCGCGCGGGATC	Abl2;	56	70	0.8	Two	Active	5.43	651
chr10	17742534	17742604	17742534	17743275	L	GATCCCCCCCCCCAGTCTTTCCGCACCCCGTAACCTCACCCCCAGCCCCCCACCCAACCAAGCTGACGCC	Abracl;	49	70	0.7	Two	Active	24.6	741
chr10	17743205	17743275	17742534	17743275	R	CTTCATTTCCTGACAGAGTATCTTACCCAACAAGAGAAAAAGCTCCCCCAGCGTGCTAAATTCTGAGATC	Abracl;	31	70	0.442857	Two	Active	5.49	741
chr13	23515706	23515776	23515706	23516672	L	GATCTGGGGAGCACGACAGCCGTGAATCTGTCGCCATCTGATGACGCACATCCTGCGAGCCAATCTGCGG	Abt1;	42	70	0.6	Two	Active	1.01	966
chr13	23516602	23516672	23515706	23516672	R	GATGCCTCTGCTAGAAATGATGTACTAACCTCCCCTCCTGCTTAACGGACGGACGGAGAGCAGGATGATC	Abt1;	37	70	0.528571	Two	Active	2.06	966
chr6	88791847	88791917	88791847	88792215	L	GATCTCGGGAGTCGTCTGTGCCCGGCCGGATGTAAACACTCACCGCCCCGCCCCTCGCGGCACGGCCTAG	Abtb1;Gm15612;	49	70	0.7	Two	Active	4.59	368
chr6	88792145	88792215	88791847	88792215	R	CCCCGCCTCCTCAGAAGAGCTTCACCGGAAGAGCAGTTCGCTGCAGGCCCCGCCCACATTTCTTGGGATC	Abtb1;Gm15612;	44	70	0.628571	Two	Active	5.01	368
chr6	88792211	88792281	88792211	88793124	L	GATCCGTTCTGAAAACAGCACCTCCCACAGGCTTGGAACGCTTGTCAGTCCTGAGTCTAGCTCGGTTCAG	Abtb1;Gm15612;	38	70	0.542857	Two	Active	6.77	913
chr6	88793054	88793124	88792211	88793124	R	TACAAGTGCCTGCAACTCAAACCTAAACCTCTGCAGGTAAACCCTGTGACCCCCTTGGTGTCACTTGATC	Abtb1;Gm15612;	35	70	0.5	Two	Active	3.04	913
chr2	103405938	103406008	103405938	103407118	L	GATCTGAGAAGAGAAGCAGAGGTGCTCCCCTGCCCTCCAAACATAAATAGCTTTTCATTTCTCAAAAGAG	Abtb2;	31	70	0.442857	Two	Active	11.29	1180
chr2	103407048	103407118	103405938	103407118	R	TGCTACTCCGGCTCCATGAACAGCCGCCACAACAGCTGGGACACGGTGAACACAGTGCTGCCCGAGGATC	Abtb2;	43	70	0.614286	Two	Active	2.91	1180
chr9	119249839	119249909	119249839	119250495	L	GATCAACAGGCTTAAGACGAGTGGGGCACGTTACAGTTAGAACCTGCCTGCCGTTCAGCACCTTAATCGG	Acaa1a;	37	70	0.528571	Two	Active	2.37	656
chr9	119250425	119250495	119249839	119250495	R	CTAGGAGTGGGCAGGCCCTCTAAAGACCCCATCCTACCTCTCGCAGTATCATTCTACCGGGGTTGTGATC	Acaa1a;	39	70	0.557143	Two	Active	2.76	656
chr5	122069119	122069189	122068438	122069189	R	CGGCGCTGCCACCGGTGGGCTCGTCCGGCCACCGGGGCCCACTCCGAGCAGGTGACTGGCCACACCGATC	Acad12;	53	70	0.757143	Single	Active	2.04	751
chr3	35966454	35966524	35963260	35966524	R	TGCTCTATATCTCCTCTTAGATGTCTAATAAGCATCTTTAATAAGCATATATGATAACCTCTCCTGGATC	Acad9;	24	70	0.342857	Single	Active	4.7	3264
chr1	66909445	66909515	66909445	66910782	L	GATCGCTCCCGCTAAAGCTGGGACAACACTTTCAAAGTCAGTTCACGGGACACTGTAGGACGTGGGGCGG	Acadl;	40	70	0.571429	Single	Active	2.91	1337
chr3	153607400	153607470	153607400	153608011	L	GATCTGCTGCCTCCGACCACCTCCGTGCAGCAAGCAAAACGGACGGGGGTCCCGCCCCCAGGAGGCGTGG	Acadm;	49	70	0.7	Two	Active	1.79	611
chr3	153607941	153608011	153607400	153608011	R	ACCTTTACTTGGAGAGTCAGATTCTTTATGGCTCCGGTATTCACTGGAACAACAAATTCTGGGCTAGATC	Acadm;	30	70	0.428571	Two	Active	5.01	611
chr7	138553602	138553672	138553602	138554472	L	GATCGCCACCTGTCAAAGCCGGAGACAGCTCCCCACCCTGAGCTCCGAGCTGCGGCCCGACGGCGCCGAC	Acadsb;Ikzf5;	50	70	0.714286	Two	Active	4.59	870
chr7	138554402	138554472	138553602	138554472	R	GTGGAGGGGGCTGAGCCTGGGGCTGGGTCTCCACAGACCCTTCACCTCCGTCTGGTTTTCCTTCAGGATC	Acadsb;Ikzf5;	44	70	0.628571	Two	Active	9.96	870
chr11	69828688	69828758	69828688	69829026	L	GATCGCGAGCTGTAAGGAGTCGGGGTTCAGTTCTGCCCTGGTTCCCAGACCCAGTGTCCCCTTGCTATAT	Acadvl;	40	70	0.571429	Two	Active	6.69	338
chr11	69828956	69829026	69828688	69829026	R	TCGATGCATGGTGGGAGCTGAAGTTCCGACGTGTGCCCGGTCCCTGTATTCTACCTGACCTAGGGTGATC	Acadvl;	40	70	0.571429	Two	Active	2.59	338
chr16	31201154	31201224	31201154	31201882	L	GATCCGGGCGGCGTCGGCGGGCGCTCGGCTGCCTCTAGGGCTGCGCGGAGCTGCGGAGAGCGCTGCGCTC	Acap2;	55	70	0.785714	Two	Active	1.89	728
chr16	31201812	31201882	31201154	31201882	R	TATGAAAACCTAGAGGTAAACTTCTAGGGTTATCGTCTAGCTTTCCCACTTAAAAATAACAGCCCCGATC	Acap2;	28	70	0.4	Two	Active	4.23	728
chr9	53418282	53418352	53418282	53418502	L	GATCCCGGCCCACCCCCGGAATCGACCCTGCTCACCTGCAGCAGCCCGCGAAGCAGAGGCCTGCGGACGA	Acat1;	50	70	0.714286	Two	Active	1.77	220
chr9	53418432	53418502	53418282	53418502	R	CCCACCGCAGAGCTTGCGACGTCGTGGCGGGCACCGCCCCGACCCTCTCCTCCAATAGCAGTCCAAGATC	Acat1;	47	70	0.671429	Two	Active	3.21	220
chr17	13153421	13153491	13153421	13153781	L	GATCATGTCGGGAAGGAGGGTCACAGGCTGAAGTGACCTCGCGGGACACTCACCTATAGCGGTGCGCGCC	Acat2;	44	70	0.628571	Two	Active	3.36	360
chr17	13153711	13153781	13153421	13153781	R	TGGTTTGGTATGGGGTAGATGGTGTCTACCCAACCTAGGTGTGTCGGGTTAGGGTGGGGTGTGGAGGATC	Acat2;	39	70	0.557143	Two	Active	5.77	360
chr1	182656883	182656953	182654674	182656953	R	GAAAATTGTATTGGGTCCCACACATCCCTTTTCTAGCCTTGTAAACCGTGAGCGTGTGTGGGACATGATC	Acbd3;	33	70	0.471429	Single	Active	3.81	2279
chr11	102962873	102962943	102962873	102963141	L	GATCTGTGCGTGAGAACCGGGCAACGGGAACACAGCCCGCGGCGCGGTCCGGAGCTAAGAAACTTAGCGG	Acbd4;Plcd3;	45	70	0.642857	Two	Active	1.01	268
chr11	102963071	102963141	102962873	102963141	R	CGCCCTGGTGTCTACGCGTTCGCCCCTACTAGTGAGTCGGTCTTTCCATTTCCTTAGAGGTCCCCGGATC	Acbd4;Plcd3;	41	70	0.585714	Two	Active	2.61	268
chr2	22923428	22923498	22923428	22925120	L	GATCAGTGAGTCCGGAACTGTTTCTGGGGTACTTTTGAATACAGGCCGCATGAGCCCTGAAAGAACTCTT	Acbd5;Acbd5;	34	70	0.485714	Two	Active	1.51	1692
chr2	22925050	22925120	22923428	22925120	R	CTGGCAGCTGGAGATGGCGGACACACCGTCAGTGTATGAAACCAGATTTGAGGCGGCCGTGAAGGTGATC	Acbd5;Acbd5;	40	70	0.571429	Two	Active	2.51	1692
chr1	157404875	157404945	157404875	157405712	L	GATCTGTTCCTTTCCGGCAGAGCTATAGAACTGGGTTTCACTTCAAGAAGCACAGGCACAACTGAGATGA	Acbd6;	33	70	0.471429	Two	Active	3.8	837
chr1	157405642	157405712	157404875	157405712	R	CACCTGAGACCGCCAGACAGCTCACTGCGTTCCCACTCCCGCTCGAGCTCCGCACCCGGACCGGTGGATC	Acbd6;	48	70	0.685714	Two	Active	1.54	837
chr7	105457281	105457351	105457281	105458183	L	GATCTCTAGAAGAAGGCAGCGGGTAGGGATGGCAATAGGAGTGAGAATGGGGGTGGAGGCTCCGGCATTG	Acer3;	40	70	0.571429	Two	Active	4.71	902
chr7	105458113	105458183	105457281	105458183	R	TGGCCCGTCCCGCTCCCTGCCCAGTCCCACCCACCGCTCCCGGGGCAGGCGCAAATGACCCATCCTGATC	Acer3;	50	70	0.714286	Two	Active	3.3	902
chr14	55303717	55303787	55303717	55305179	L	GATCACTTGCAATAAAAATAGTTTAAGAAAATACTGCTTCTGATGACAAGGAAAACAACACCATGTCTTC	Acin1;1700123O20Rik;	23	70	0.328571	Two	Active	12.86	1462
chr14	55305109	55305179	55303717	55305179	R	GCCGTTAAGGCGGGAACCGGCGTTATCTCTATCCCAGCGCCAGCCACACCAACCACCGTGCGCGTGGATC	Acin1;1700123O20Rik;	45	70	0.642857	Two	Active	1.84	1462
chr14	55305175	55305245	55305175	55305928	L	GATCTGCAGGCTCGCGCTGGCGGCCTGAGAGAGCTCGCGCCGAGCCCGGACACTGCGCCTGCGCCGCGGC	Acin1;1700123O20Rik;	54	70	0.771429	Two	Active	1.34	753
chr14	55305858	55305928	55305175	55305928	R	GCTTCGGGTTTTCAGGAAACATGGAAGAGGCTCGGAGAGTTGGAGCAGGAGCTGAAGGACTCTTGTGATC	Acin1;1700123O20Rik;	37	70	0.528571	Two	Active	10.47	753
chr14	55272475	55272545	55272475	55272961	L	GATCAGCCGGAGACATGCAGGGGAGCCATCTTGCCACTTACCCAGCAGCCCGTGTGTGCGGATGGGGGAG	Acin1;Acin1;	45	70	0.642857	Two	Active	4.67	486
chr14	55272891	55272961	55272475	55272961	R	GCATTTTCTTATGTGCCCATCACTGTCCCACCCAGGATAACTAACTCGCTGCTCACCTCTGCCAATGATC	Acin1;Acin1;	35	70	0.5	Two	Active	5.9	486
chr1	175263272	175263342	175263272	175263791	L	GATCTAAGAGAGCAGATAGATGGAGGGAAGGTGGGGACAGACCTACTGGGACTGCCTGAAAGATGGAGAG	Ackr1;	37	70	0.528571	Two	Active	13.59	519
chr1	175263721	175263791	175263272	175263791	R	TTCTTAAACCTTGGGCTAGCATCGGGCACCATCCTGGGGCTTCCTGTTTTGAAGTTGGATTTGCCTGATC	Ackr1;	35	70	0.5	Two	Active	3.77	519
chr11	100389199	100389269	100389199	100389474	L	GATCCGGCTTTTGTTCCGGCCCAAGTGGGCTCCTCCCCGCCCCCCATCAGCTCACAGGCTAAGCAGCCCG	Acly;	47	70	0.671429	Two	Active	8.86	275
chr11	100389404	100389474	100389199	100389474	R	CCTAGGATGGGGAGATGGGCCGGGCGGCTCTAGGAGGAGAACCTACGAGGCTGGGGGCTGTGGCCTGATC	Acly;	47	70	0.671429	Two	Active	5.37	275
chr4	40090293	40090363	40090293	40090990	L	GATCGGAAGGTTCCGAAGGGAGGGCGCACCCGGACTAGACTGCAAGCTTCAGCCATCGCTTGCAGCTTCT	Aco1;	42	70	0.6	Two	Active	2.8	697
chr4	40090920	40090990	40090293	40090990	R	TTGATTGAGAAACCCAAGGAGAACGGGACTGTACCACTCTGGCCAGCCCAGTGCACTAGAACCGCAGATC	Aco1;	38	70	0.542857	Two	Active	5.73	697
chr13	24923334	24923404	24923334	24923547	L	GATCACGGGTTACCTTCACTCTTTAGCGCCCCAGCGCGCACGCGCAACCTTCAGGCCTCCTCGGCCCCTC	Acot13;Tdp2;	46	70	0.657143	Two	Active	2.74	213
chr13	24923477	24923547	24923334	24923547	R	TTCTTGCCGGAAGGTTGACGCGGACGCGCTTGCACGCTGCGCGCCTGCGCAGGTTCCGGCGTTCGCGATC	Acot13;Tdp2;	48	70	0.685714	Two	Active	1.01	213
chr12	85328801	85328871	85328801	85329256	L	GATCTCTTAACTTTCTCTGCGGAACCGAGGGCTGAAGTCAACGACGCAAAATGGTGGCCTCGTCTTTCGC	Acot2;	37	70	0.528571	Two	Active	1.51	455
chr12	85329186	85329256	85328801	85329256	R	CTTCTCGGGGCTCGAGCCCATGGGGCTGCTCTGGGCCATGGAGCCCGAACGGCCTCTCTGGCGCCTGATC	Acot2;	49	70	0.7	Two	Active	7.34	455
chr4	151551159	151551229	151551159	151552444	L	GATCTGTAGCTGTATGGGGAAATAATATTTAAACTCTGGAGGACTTGCTCAATTCATATTGAAATGCTGA	Acot7;	25	70	0.357143	Two	Active	5.9	1285
chr4	151552374	151552444	151551159	151552444	R	GCCGCCGTCGTCCGCCGTCGCAGCCAAGATGTCCGGCCCCACCACAGACACGCCGGCCGCCATCCAGATC	Acot7;	51	70	0.728571	Two	Active	1.27	1285
chrX	151696450	151696520	151696450	151697708	L	GATCTCCCAGACTCAGCTTCCTGGGTTGCTTGGATAACAAGAATGGGCCTCCCTTGAAATTCTCTTCAAC	Acot9;	34	70	0.485714	Two	Active	7.7	1258
chrX	151697638	151697708	151696450	151697708	R	TGTAAAGACTGTAGAGACCATTTGGCTCTCTTAAGCTGATTCATCTGTTTGGTTTAATTTTATTTAGATC	Acot9;	23	70	0.328571	Two	Active	8.03	1258
chr5	35925377	35925447	35925377	35925777	L	GATCCGCGGTCCAACTCTCCTGGAAGTGCTCCCAGAGCCACGAGAGGCCTGGACCTAAACACGACAGCTC	Acox3;	43	70	0.614286	Two	Active	3.17	400
chr5	35925707	35925777	35925377	35925777	R	CAGGATATTCCTGATAAATAGTGTCCTCCAGACGCCGGGTTGACTAGGACCACGAATCCCAAGCTGGATC	Acox3;	36	70	0.514286	Two	Active	2.1	400
chr12	31596256	31596326	31596256	31596756	L	GATCTGCTTCCTCCGCCCAGCGCTCTTGTTCGGAAGCCTAACAGGGAGAGCACTTCAGGGTCCCAAAGAA	Acp1;Sh3yl1;	40	70	0.571429	Two	Active	4.47	500
chr12	31596686	31596756	31596256	31596756	R	GATGTGCCAGGGCAGCCAATGAACTCAAGGATAGCGGCTTGCAGAGCCTCCTAGGGTGGCTCCTCCGATC	Acp1;Sh3yl1;	42	70	0.6	Two	Active	3.81	500
chr2	91042707	91042777	91042707	91043509	L	GATCATTTTCAGAAGCATTCCTCAAAGCAGGCACTCGCTCTCCAGGCCCAGACCCCAACCAGGGCAAGCA	Acp2;	39	70	0.557143	Two	Active	6.31	802
chr2	91043439	91043509	91042707	91043509	R	GGAGATATTCTTCCCTAGGATGGGAATTTAGTTAAAAGGTTGAAAGTCACCCATAAAGACGACTTTGATC	Acp2;	27	70	0.385714	Two	Active	5.1	802
chr9	21940179	21940249	21939876	21940249	R	CTCTTTTTCTCCCTCCCCTCCGCCGCCGCCCACACCCGAGTGCTAGCTGTGGACCTAGGGGCTCTTGATC	Acp5;	45	70	0.642857	Single	Active	15.71	373
chr3	96962654	96962724	96962654	96963666	L	GATCGGACGAAGTCTCAGGACTCACTTTCCCGTGCTCCTGTGCGCAGACTTAATTGGAGCAGGTCCGTGG	Acp6;	40	70	0.571429	Two	Active	3.13	1012
chr3	96963596	96963666	96962654	96963666	R	GTTTCGTAGTTCTGTGGTTGAACTTGAGTTCAAGGACCTTGTAAGTGCCTGGTTGTTAATAACAGAGATC	Acp6;	29	70	0.414286	Two	Active	5.83	1012
chr8	47556219	47556289	47556219	47557258	L	GATCAGCCCAGATAGGGCGGGGCTTGGGAGGCGGGAATGGCGCCGATGGGGCGGGACCTGAGAGGAGCGG	Acsl1;	50	70	0.714286	Two	Active	2.36	1039
chr8	47557188	47557258	47556219	47557258	R	TAGGGAGCAAAAATGATATTTATCACCTTGAAACGTAGACCCCGAGTGCTGATACAGGACTTAAAAGATC	Acsl1;	28	70	0.4	Two	Active	5.06	1039
chr1	78655104	78655174	78653575	78655174	R	GTGCGTTTTAGTCTCGGACGAGTCAGTCATGAGATGCATACATAGGCAGCCCCGGGGGTCACTTGTGATC	Acsl3;	38	70	0.542857	Single	Active	5.2	1599
chrX	138824837	138824907	138824837	138825221	L	GATCACTCACCGAAGGTGCTGCCTCGCTCGCTACGAGTCTGCCACTGGGTCCCGGCCTTAAGAGGAAGGA	Acsl4;	43	70	0.614286	Two	Active	1.77	384
chrX	138825151	138825221	138824837	138825221	R	TGGCTCGGCCCACCCACACGCCCGCCTCCGCTCACTAAGGACGTCACCGCCAAAAAGGCGGAGCCCGATC	Acsl4;	48	70	0.685714	Two	Active	1.84	384
chr19	55327797	55327867	55327797	55328466	L	GATCGATTAAGACAACTGTGAACCCGGATAATGCTGAGGTGTAAGAGGGGTCACAGAACACATTTCATCC	Acsl5;	32	70	0.457143	Two	Active	3.57	669
chr19	55328396	55328466	55327797	55328466	R	CAAACCAGGAAGTGAAGTCCCCAGCACCAGCATGTCAGAAAGCCCGGCTATGGCCTGGCTGGGACAGATC	Acsl5;	41	70	0.585714	Two	Active	5.37	669
chr2	150492925	150492995	150492925	150493247	L	GATCAAGGGGGAGGCTGGTACATAGTCCAAGCTGGCTTTGAGTTCAGCTCCTCTTGACTCAGACTCCGGA	Acss1;E130215H24Rik;	38	70	0.542857	Two	Active	16.36	322
chr2	150493177	150493247	150492925	150493247	R	GGGAGCCTCGAGCCCTAGCACCTGCAGTTGCCGATAGCAACCTATGTACTTTGCGTTTACCCTGCTGATC	Acss1;E130215H24Rik;	39	70	0.557143	Two	Active	1.5	322
chr2	150493654	150493724	150493654	150494185	L	GATCTTGCCCGTCCTGAAGTCACAGTCCCAGACAGTATGGTAAGGAGTGTCCCAAACTAGTGTGTCACGG	Acss1;E130215H24Rik;	37	70	0.528571	Two	Active	2.57	531
chr2	150494115	150494185	150493654	150494185	R	AGGTTTTGTTGTGCGCCCAGTCCGGGGCTAGCCCGCGCTCTCGGCTTCAGTTTCCTGGGTTTCTGCGATC	Acss1;E130215H24Rik;	43	70	0.614286	Two	Active	4.17	531
chr2	155343318	155343388	155343318	155344294	L	GATCACGCAATCAGACCACGGTAATTGCACAACGGATGACACAATGCCTCTTATTAGCCAGCCTTTCATG	Acss2;	33	70	0.471429	Two	Active	1.8	976
chr2	155344224	155344294	155343318	155344294	R	CGACTTGGCAGTTTTGGGAGATGCGAGTTTTCACGAGGAGATGCGGGTTCCGTGAGAAGAAGCGGGGATC	Acss2;	39	70	0.557143	Two	Active	1.77	976
chr5	143668256	143668326	143668256	143668946	L	GATCCTCAGGACCCTGCAGTGAGGTACTAGCCACGAGAGAGCGAAGGCCCGCTGGGCCCGGCGTCCCTGC	Actb;	48	70	0.685714	Two	Active	3.27	690
chr5	143668876	143668946	143668256	143668946	R	CCTGGATTGAATGGACAGAGAGTCACTCCCCCTTGCTAGCAATTGCTAGCAATAGCCGGAAAGCCAGATC	Actb;	36	70	0.514286	Two	Active	2.84	690
chr3	32607110	32607180	32607110	32608258	L	GATCTCTCCCAGGTAACTAACTCAAGTTCCAGATTCCTTGCACTCAAGTTCCTTTGGCTCCTGGGGAGCA	Actl6a;	35	70	0.5	Two	Active	7.07	1148
chr3	32608188	32608258	32607110	32608258	R	CTGGGTCCTTCAGCAGCCACTACAGCCTGGACATCGTTCCAGGCGTGCTCGGTCCCCAGATGAGCGGATC	Actl6a;	44	70	0.628571	Two	Active	3.56	1148
chr7	29746776	29746846	29746776	29747722	L	GATCCAACAATCTCGCCTTAAAACCTAGTTCCATTGCAACCTCCCGAATCATCATCTCGTTTGTCCCAGT	Actn4;	32	70	0.457143	Two	Active	1.8	946
chr7	29747652	29747722	29746776	29747722	R	AGAAGTCAGGAAAAGTCCCCACCCTTTCGAAACTATATACTATAAACCTTGCACGATGGAACGTGGGATC	Actn4;	31	70	0.442857	Two	Active	4.36	946
chr12	72038675	72038745	72038675	72038995	L	GATCTCAAGTTCCTGCCTCCCCTCCTAAGCCGCTAAAAATCCTTACTACGCCGCGCAGGCGCCCCCGGCC	Actr10;	44	70	0.628571	Two	Active	8.76	320
chr12	72038925	72038995	72038675	72038995	R	CGTCGGTCTCTCAAAGATGCCGCTCTACGAGGGCCTTGGGAGCGGCGGCGAGAAGACAGCAGTCGTGATC	Actr10;	44	70	0.628571	Two	Active	1.26	320
chr1	36766506	36766576	36766506	36767217	L	GATCAGCTGTACCGCACATCCTGGACTCCGAGGGAGGTGCTCCCGAGGCCCACCCCTGGCCCCACCAGCG	Actr1b;	49	70	0.7	Two	Active	4.16	711
chr1	36767147	36767217	36766506	36767217	R	CTGATTATTTCAACGGGAGAGTTAGTTTAGTTAGATTTATTCATCTTTTTTGGTTTTTAGAGGTAGGATC	Actr1b;	22	70	0.314286	Two	Active	29.46	711
chr11	20012240	20012310	20012240	20015400	L	GATCCAACTTCCCACTAGAATTTACTTGAGAGGTCCTAGGTCTATAATAGGGCGGCATGCAAAGCAAGAG	Actr2;	32	70	0.457143	Two	Active	2.37	3160
chr11	20015330	20015400	20012240	20015400	R	AGGTATAGTGTCAAAAGTTAACTTCCAAGTGTTCTAACACTTGGCTGACTAGGAACTCAATATGTAGATC	Actr2;	26	70	0.371429	Two	Active	18.13	3160
chr1	127332769	127332839	127332294	127332839	R	TATACTATTGCATTGTAGTTTGCAAGCTCCCCAAAATGGTGGGCCTTTGCTTTTAAGACAGGCAAGGATC	Actr3;	30	70	0.428571	Single	Active	5.96	545
chr2	158450464	158450534	158450464	158450701	L	GATCTGCAAGGCTATGCAGACAGAGACCAAGGGAGAGTAAGGGGACAGGGAGGGGCGGAGTCCAGCCCAG	Actr5;	43	70	0.614286	Two	Active	7.61	237
chr2	158450631	158450701	158450464	158450701	R	CGAAGAGGCGTGGCCACAAGGAGGCTGTTGCGGACAAGCTGGAGCTACGGTTGGACTTGAGGCCTGGATC	Actr5;	43	70	0.614286	Two	Active	3.2	237
chr10	89194839	89194909	89194839	89196205	L	GATCACGCAAATCGGAAAGCATAGTCTGTCAAGTTAAAAGGCGTACGTGTCCTGTCCCTCGGGAACGACG	Actr6;	36	70	0.514286	Single	Active	2.54	1366
chr14	30791120	30791190	30791120	30792275	L	GATCTGAGCAGGACCAACGAACTGAGAACTAGCAATATTATGGAACCTCTGAGTGAAGACCTGTGGAGTC	Actr8;	33	70	0.471429	Two	Active	1.26	1155
chr14	30792205	30792275	30791120	30792275	R	AAGGAAATAAATTCCTATAGGGAAATGGGCCACGGCAGTGCACAGCTCCCAGAAGAAATAGGGAAGGATC	Actr8;	33	70	0.471429	Two	Active	7.24	1155
chr12	86621337	86621407	86621337	86621510	L	GATCAACCGCCCGAGCCGTGTTAACCGCCACTTCCGGAAGTTTAGAGCTCGGCTTCTCCAACGCTGCCCT	Acyp1;	42	70	0.6	Two	Active	1.01	173
chr12	86621440	86621510	86621337	86621510	R	GTGGCTCCTTGTTCAAGAACCCGCCCAAGGGTGGGGCTTCAGGACAAGTGGGTCACGTTTTGGAGAGATC	Acyp1;	40	70	0.571429	Two	Active	4.19	173
chr2	120966081	120966151	120966081	120966263	L	GATCTGGGCTCTGGTCCGGGACGGGAGCGCGCTAGTGAGTTCGAGGAAGGCGCGCACGCAGTGACGCACG	Adal;Lcmt2;	48	70	0.685714	Two	Active	2.27	182
chr2	120966193	120966263	120966081	120966263	R	CGCCGCACGGGTCCCGGGACCAGCAGCGCCGCAAAGGGGTCGCGCACGTATCCGTGTGCGGCAAGCGATC	Adal;Lcmt2;	51	70	0.728571	Two	Active	1.33	182
chr2	120966259	120966329	120966259	120966601	L	GATCGTTTGCTGAGGGAGCTGCTGTCGTTGGTGCTCTGGACCGTTCCCGCCCGGCGCTGGCGGCCTCGCG	Adal;Lcmt2;	49	70	0.7	Two	Active	2.36	342
chr9	70526262	70526332	70526262	70526968	L	GATCTTTCCTTTTATGTTCCCATCAGAGCTGTGTATCGCGGCTAAAATCATGGTTTGCTGGGACTGCTTT	Adam10;	31	70	0.442857	Two	Active	5	706
chr9	70526898	70526968	70526262	70526968	R	GCGCTTCGCCGGGTGCCACTGCCGGGGAGGCTCGTCGGGACCCAGCGCCGGTCGCGGCTCCCTCAGGATC	Adam10;	54	70	0.771429	Two	Active	1.51	706
chr12	21379369	21379439	21379369	21379878	L	GATCTTCCCAGCACGGCCCTGCAAACTTCTCCCTCCCGCGCCGCCTACAGGGAAGCTAGGCTCACGTCCC	Adam17;	46	70	0.657143	Two	Active	2.76	509
chr12	21379808	21379878	21379369	21379878	R	AGTCTGGCGTGGGGTCAACTACCTGCCTATGGGATGGGGGCGTGAAGTCGGCCACAGTGCCCTGGAGATC	Adam17;	44	70	0.628571	Two	Active	2.76	509
chr3	89533332	89533402	89533332	89535042	L	GATCATTAGCCCCCAGAACATTCCTTCCATTTAGAATGCCTTGGACTTGAACCTGTCTTGTGCAATACAT	Adar;	30	70	0.428571	Two	Active	5.43	1710
chr3	89534972	89535042	89533332	89535042	R	TCTTTCTGCTAAGACCCCTGATGCCTTGCTGAGCCGCTATAGCCCAACATGAGCAACTTTTCTCATGATC	Adar;	34	70	0.485714	Two	Active	4.01	1710
chr8	114516091	114516161	114516091	114516346	L	GATCCGGAGTCCCTCACACCCTATTATCCACGCGCCGCAACCTCCACGCGATGCCCCTCTACCGCCACGC	Adat1;	46	70	0.657143	Two	Active	1.26	255
chr8	114516276	114516346	114516091	114516346	R	GCCGCCTCCGCAGCAAAGACCGACTTAGCTCGCATCTCATCAAAATTTTGAACAGAACTATAAGCAGATC	Adat1;	33	70	0.471429	Two	Active	3.26	255
chr10	13272693	13272763	13272693	13272930	L	GATCTCAGCATCTCCAGACCCCGTGTTGTGTGGGTTGCCTAGGGGAGAGGGGCTGGCTCACCGTGTCTTC	Adat2;Pex3;	43	70	0.614286	Two	Active	4.87	237
chr10	13272860	13272930	13272693	13272930	R	GCGGAGGAAGGGGGCGTGGACTAGAGCGGAGCAGCGACGCTTTCGGTCCCCCAGCCGCCGCTTACTGATC	Adat2;Pex3;	48	70	0.685714	Two	Active	2.33	237
chr10	13272926	13272996	13272926	13274145	L	GATCCGGGACGCCTGGGTCCGTCCGCAAATAGCTCCCGGGTGCCTCGTCTTTTCCCGTCCTCCTGGAAGC	Adat2;Pex3;	46	70	0.657143	Two	Active	1.84	1219
chr10	13274075	13274145	13272926	13274145	R	TCGGGGTGGGAAGAAGAGAGCCTTTGTTCATCAGTTGTCGAGTTGAGAATTTGTTGGTTTAAGGAAGATC	Adat2;Pex3;	31	70	0.442857	Two	Active	8.13	1219
chr10	80065469	80065539	80065469	80066128	L	GATCTCAAACCACAGTATTCTACTCGCTGCAGCACACATAAGAAAACCCCCTAGACTCAGCAAGGCCTTG	Adat3;Scamp4;	34	70	0.485714	Two	Active	4.81	659
chr10	80066058	80066128	80065469	80066128	R	GTGTGCAGTTTCCCTTTAAGCTCTTGTACCCTATGGGGTTTCTTGGGGTATCTTGGTGGTACCAGGGATC	Adat3;Scamp4;	35	70	0.5	Two	Active	4.1	659
chr12	89598797	89598867	89598797	89599842	L	GATCTATACTTTGACTCCTTAAATTATTCTCAGTATGATTCTTTGTCGGTATCTTAGCAGACAAGGAAAG	Adck1;Adck1;	24	70	0.342857	Two	Active	7.13	1045
chr12	89599772	89599842	89598797	89599842	R	TACTACACAGAATTCAGCCCACTTCCTCTTTAAACTTCTGATTTTAGTGTGATATTTGAACTCTGGGATC	Adck1;Adck1;	26	70	0.371429	Two	Active	10.94	1045
chr6	39523418	39523488	39523418	39524986	L	GATCGAACTCATTTATTTCGTTGGGCTTGACATAAAATAATATCGTTACCTATCTAGTTTAGTATATATT	Adck2;	20	70	0.285714	Two	Active	4.3	1568
chr6	39524916	39524986	39523418	39524986	R	AGGTTCAGGTTGTGTGGCCCAAGTGTACAAAGCGTTCGCTAGTATTTCCTTGTTGGAGGAAGACAGGATC	Adck2;	34	70	0.485714	Two	Active	15.7	1568
chr5	34916053	34916123	34916053	34917371	L	GATCTTCTCGCCTGAAGCGCACCTAGACCGTGTCCGTTCGCAGTCAGTTTGTGGGTCTGACCGTCTCAGT	Add1;Mir7036b;	40	70	0.571429	Two	Active	1.51	1318
chr5	34917301	34917371	34916053	34917371	R	GAGAGATTGTGTGTTTGTCAAAAGTGGGTTGAAATCTCAGTCGGGATAGGAACTAGATTGCTAAGGGATC	Add1;Mir7036b;	30	70	0.428571	Two	Active	4.44	1318
chr6	86027968	86028038	86027968	86028839	L	GATCCTGCCTTTATCTGAACATGGCAGACAGGGTGTGGCCGAGTCTCTTGTTTAACTGCCCACCCCTATT	Add2;	36	70	0.514286	Two	Active	5.13	871
chr6	86028769	86028839	86027968	86028839	R	AGTGTGGGTTCTGATGCCATGCCTGAGACTTTCAGCAAGTGCCCAAGGCTGGTTTTGCTCAGAGCTGATC	Add2;	37	70	0.528571	Two	Active	7.96	871
chr3	138105168	138105238	138105168	138106131	L	GATCATCCTATTAATTATATACGTTAAAAGCCAGGGTGTGAGTTAGTGTGAAGTGAGAGAAGGGCTTTGA	Adh5;	27	70	0.385714	Two	Active	4.37	963
chr3	138106061	138106131	138105168	138106131	R	GCCCCTCCCCTCACGCACGGTCCAGCCCTCACCCGGGTTCCGCTACACTCGTGAACCTTAGCGCTCGATC	Adh5;	47	70	0.671429	Two	Active	1.76	963
chr1	136311975	136312045	136311975	136312075	L	GATCGGAGCGGGTGAGGTAGCGCCGGGAAGGTGACGCGGCTGCGGAGGTGACGCCGTGCGGTCGCGCGGC	Adipor1;Adipor1;	53	70	0.757143	Two	Active	1.6	100
chr1	136312005	136312075	136311975	136312075	R	GTGACGCGGCTGCGGAGGTGACGCCGTGCGGTCGCGCGGCCCTTCCGGCGCGGGCAGGGCGCTGAGGATC	Adipor1;Adipor1;	55	70	0.785714	Two	Active	1.67	100
chr1	136312238	136312308	136312238	136312491	L	GATCGTCGCTCACCGCCCGGCCCTCCGAAAGGTCCTCCGTAAACATTTCCGGCCCCTCCCACCGCGCACC	Adipor1;Adipor1;	48	70	0.685714	Two	Active	1.33	253
chr1	136312421	136312491	136312238	136312491	R	TGAGCCTGCGAGTTGGGTGCGGGAACACCGGCCCTGGGTGGCCGGGAACCCTAAGGCCACCACCGCGATC	Adipor1;Adipor1;	49	70	0.7	Two	Active	1.81	253
chr14	21894842	21894912	21894842	21895956	L	GATCATATTGACTCCCTGAGGTTGCAGCTTGGAATTCAGCGCTCCTTTGCAGCTGTTGCCTTGCTTTTAG	Adk;	34	70	0.485714	Two	Active	5.27	1114
chr14	21895886	21895956	21894842	21895956	R	TGTACAGTGTATGCCCATTCCTCTGTGTCATGCCTTCTGACAGAACTTCATGGTTAGCCATGAGCAGATC	Adk;	33	70	0.471429	Two	Active	6.21	1114
chr14	21871572	21871642	21871572	21873155	L	GATCTGACTCTTCCACATTACTCAGGGGCTGAAGGAACGGGGAGGTTGGCACTCCCTGAGCGCAGGCGCT	Adk;Ap3m1;	42	70	0.6	Two	Active	8.06	1583
chr14	21873085	21873155	21871572	21873155	R	CTGAATAAACGCATACTGTCTCCTTAGATTTTCTTTTAATAAAAATGATACTTTATATATTATGATGATC	Adk;Ap3m1;	17	70	0.242857	Two	Active	16.39	1583
chr2	168032042	168032112	168032042	168033010	L	GATCGGCGGCGGGCAGGGCCGCGGGGCTTACCTTGGCTCGGCCTCGAGGCGTGCGCGGGGCCGGCGTGCT	Adnp;	56	70	0.8	Two	Active	1.79	968
chr2	168032940	168033010	168032042	168033010	R	CGCCGGCGGAGGCAGAAGTAGCGGGCCGCAGCACGCCTCGACAGTCAGTCAGGTGGCTGCACTGGGGATC	Adnp;	49	70	0.7	Two	Active	3.24	968
chr18	80347599	80347669	80347599	80348706	L	GATCTTCAGGCTTCAGCTTCATTCCCGGGACGCCGCAGAGGGGCGCCCTGCCCGCGACCGCAGAGCCTCC	Adnp2;	49	70	0.7	Two	Active	2.61	1107
chr18	80348636	80348706	80347599	80348706	R	CTGGCTTGCTATTGGAGGATAGGACTTAAACTCTAGGAACTTGGACCAGTGTGCCTATGATTGACAGATC	Adnp2;	32	70	0.457143	Two	Active	3.97	1107
chr10	67011491	67011561	67011491	67012295	L	GATCAGGGAGGCCATGTTGTCGCGGGGCATGCTTGGCGCTTCCTGCGCGGCTCGCGGCCGGCCCGTTCCG	Ado;	51	70	0.728571	Two	Active	2.57	804
chr10	67012225	67012295	67011491	67012295	R	CTCCCTAGGAATGAGGTTTCGGGGTCAACCTTAGCTGCTCGTAGGCCACACTGTGTGCGCCGTGGAGATC	Ado;	41	70	0.585714	Two	Active	1.5	804
chr9	59138739	59138809	59138739	59139410	L	GATCGCTTCAGTCTTAGCGGAAGCCTTTGACTAGCTGAAAATCTCAAGAGGTGGACTCCCCGTGCCCAGC	Adpgk;	38	70	0.542857	Two	Active	3.77	671
chr9	59139340	59139410	59138739	59139410	R	GGGTGTGACGTTACGCACGTCTACGTCAGCACGCGCCCAGCTGGGAGGAGGCGCGAGCCGAGAAAGGATC	Adpgk;	46	70	0.657143	Two	Active	1.51	671
chr16	38452639	38452709	38452639	38453341	L	GATCGGGGTGGTCCAGAGCCGAGGGCAGGATTGCCCGAGCTGGAGGCGGGGTACCGGGCGCAGGAGTCCT	Adprh;	50	70	0.714286	Two	Active	1.54	702
chr16	38453271	38453341	38452639	38453341	R	CACAAATCGGGCCTTGTGCTTAAATGGAGTATCTGCTTCTATACAGTGACCCTGACGCACATCAAAGATC	Adprh;	32	70	0.457143	Two	Active	3.61	702
chr4	125998664	125998734	125998664	125999228	L	GATCGGTGGTGCCCCGCCCACCTGTCCGCGCGCTGCCCGGCGTGCCCGGGTCCGGCTCCAGGCTCTCGAC	Adprhl2;	55	70	0.785714	Two	Active	2.07	564
chr4	125999158	125999228	125998664	125999228	R	GGAGGACCCTTTGAAAAGCACCTGAACAAGAATGTTGCCCACTCAAAGCCACTGCTGCCCGCGGGCGATC	Adprhl2;	40	70	0.571429	Two	Active	5.77	564
chr11	66865960	66866030	66865960	66866849	L	GATCCCAAGGAACCATCTCCCAAAGCTCGCCGCCCACAAGCAGCTCCACCCTTCTCCAATCCTGAGAACC	Adprm;Sco1;	41	70	0.585714	Two	Active	4.67	889
chr11	66866779	66866849	66865960	66866849	R	CCCAGATGTATTTTTATCCTCAGTATCAGCATAAGCCGGTCATCAGTCACTTTTTTTGTTTGTTGAGATC	Adprm;Sco1;	27	70	0.385714	Two	Active	12.87	889
chr18	62339168	62339238	62339168	62341402	L	GATCAGCACACGCCAAGGAGATTATGAAGTAGTTGGTGACGGTTTGTAGTCGCTCGAACTTGGCAATGGC	Adrb2;	35	70	0.5	Two	Active	2.54	2234
chr18	62341332	62341402	62339168	62341402	R	GTGCATTATTGCATTTAATCCTTCCCACAATTCCATGGTGGTATTTTTAGCTCGATTCTCCAATGGGATC	Adrb2;	28	70	0.4	Two	Active	8.79	2234
chr2	179905066	179905136	179905066	179908310	L	GATCACAGGAACCCAGAGTGTAAAGAAGCAAGTTACTGAATGTTGTGCTTAGACTGCCACATGGGTGACA	Adrm1;	32	70	0.457143	Two	Active	6.89	3244
chr2	179908240	179908310	179905066	179908310	R	TGTCTGCAAAGTACCAGGAGGGGAGGGGCTTCCTCTCAGCCTGGGTTCTGGTCACCTGAGCACAAGGATC	Adrm1;	41	70	0.585714	Two	Active	9.49	3244
chr15	80778587	80778657	80778587	80779920	L	GATCGGAACCAGCACCGCGGTTTAAGAGTTTCGGTCTCCAGCTGAGCCTGTCTCCAGCGGGACTGCAGTA	Adsl;	41	70	0.585714	Two	Active	5.01	1333
chr15	80779850	80779920	80778587	80779920	R	CTGAAACTGAAGTGTAAGGTTTATCTGGTCTACAAATTGCTTGACGCATACACAGCTGTGAATATGGATC	Adsl;	28	70	0.4	Two	Active	4.07	1333
chr1	179726516	179726586	179726516	179727305	L	GATCGACATGGCTCCCGGCAGGGCAGAAGAGCCTTAAGGAGACGGGGCAGGAGAACGGAACGTGAACCCA	Adss;	43	70	0.614286	Two	Active	3.03	789
chr1	179727235	179727305	179726516	179727305	R	TACAGTATCTGGGGCACAAAGATGAGTCAATTGCCTATGTCATATCCGAATGTACCTGGGTTATTTGATC	Adss;	29	70	0.414286	Two	Active	2.77	789
chr6	140571510	140571580	140571510	140572955	L	GATCTCGAGCCAAAGCAACGCCCGCCTCGTCTGAGCTGCCCTCCTTGGGTCATTGGGACATCGGGACAGG	Aebp2;	44	70	0.628571	Two	Active	3.5	1445
chr6	140572885	140572955	140571510	140572955	R	ACCCTTCCCGGACCTCGACGAGGGGGACTCAGGGGACTTCTTCCTGATTCGAGGGGACTCTGCGTGGATC	Aebp2;	44	70	0.628571	Two	Active	4.34	1445
chr7	86040751	86040821	86040751	86041230	L	GATCAACCAATCAGAAGAGTCCTTAGGCGGGCGCTACGCCCCAGAGAACCAATAGACAGGTAGCCGAAGC	Aen;	39	70	0.557143	Two	Active	3.37	479
chr7	86041160	86041230	86040751	86041230	R	GGGGACCTTTATTGCGCCACCCTTTCTCAAACTGGGATGATTATCGCAATCGTGACTTGAGGGTGGGATC	Aen;	36	70	0.514286	Two	Active	2.86	479
chr5	104182818	104182888	104182818	104183485	L	GATCTCTGTAGCGCGCGTTTGAACACAGCCGAATTGGGGGCAGCGGCGGCGGCGGAGGTGCGCGCTGCCC	Aff1;	49	70	0.7	Single	Active	5.23	667
chr18	67608706	67608776	67608706	67609742	L	GATCGGCGGCCCGCAGCTTTCGCGGCTTCCGCAGCTTATCGGTTCTTCGGAAACTGCGCGCCACCGGCGC	Afg3l2;	48	70	0.685714	Two	Active	1.01	1036
chr18	67609672	67609742	67608706	67609742	R	CTACTGTGAACGGAGGTTGGTTATGTTAAAGATTCTGCAGTGCCGATTGACTGGTCAGAACTAGCTGATC	Afg3l2;	32	70	0.457143	Two	Active	2.83	1036
chr11	117687188	117687258	117686387	117687258	R	GACGAAGACAAGACTCGTCCCACCTCTCAGCTACGTGAAAAGCCTGGAGCTCGACCATCCCCTCCGGATC	Afmid;Tk1;	41	70	0.585714	Two	Active	7.31	871
chr11	117687254	117687324	117687254	117688262	L	GATCTGGCCATGGCGTTTCCTTCCCTTTCTGCGGGCCAGAATCCCTGGAGGAACTTGTCTTCGGAGGTAG	Afmid;Tk1;	40	70	0.571429	Two	Active	3.61	1008
chr11	20640255	20640325	20640255	20641961	L	GATCCCTACAAATGCCAACGTTTAGAAACTTATAAAATATGGTAAACTAGGCTGCTTATATCAACGCATT	Aftph;	24	70	0.342857	Two	Active	5.34	1706
chr11	20641891	20641961	20640255	20641961	R	TGAGCCGGGGAGAGGGTTAAGTTCCGCCTTGGAATAAAACTGCAGACGTATGGAAATACGGAACCAGATC	Aftph;	35	70	0.5	Two	Active	1.8	1706
chr8	54596660	54596730	54596660	54597469	L	GATCGGGCTGGCTGTCTACCTTGAATTTGCAGTTAAGATGGCAAATGCATAAAACTCATATAATATCTTA	Aga;	26	70	0.371429	Two	Active	8.1	809
chr8	54597399	54597469	54596660	54597469	R	CTCCTTCCTGCATCTCTGACTTTACACCAGACCCTCTCCATCTTCCCTGCCCCTGCTGCATTTTAGGATC	Aga;	37	70	0.528571	Two	Active	10.93	809
chr6	34729824	34729894	34729824	34731329	L	GATCCTAAGACTGCTGTGGGGGTCTTATTGACTTAAATAAGGCAAGGTGGGAGATTTGCTTTGTGAAAGT	Agbl3;	30	70	0.428571	Two	Active	6.13	1505
chr6	34731259	34731329	34729824	34731329	R	GGACCTTCTGGTAGCTATTCCAATACAAATGGTGTCATTGGCTTTAAAAGTTAAATATACAGTAATGATC	Agbl3;	24	70	0.342857	Two	Active	10.87	1505
chr5	31191042	31191112	31191042	31192339	L	GATCGGCTTCACATGCTATTTTCTTATTCACAGGTAAGTCTTTTCCTGTTTCCTGCTCACTGCTCTGTCT	Agbl5;Agbl5;Agbl5;	30	70	0.428571	Two	Active	9.57	1297
chr5	31192269	31192339	31191042	31192339	R	AAAATAGGGTGTTTTTAGGTCGCTCATACTCCTTGGGTGTCCAGGGACAGAGTTGTGCTTTCTCTTGATC	Agbl5;Agbl5;Agbl5;	32	70	0.457143	Two	Active	4.87	1297
chr1	82835059	82835129	82835059	82836838	L	GATCCTAGGGATAGTTAAATTTCTCATGTAGGAAACAGTTCAGAAACACTAGCCATCCTATCTGCCCCCC	Agfg1;	31	70	0.442857	Two	Active	7.14	1779
chr1	82836768	82836838	82835059	82836838	R	GCCCGGCCTCTGCTCGGTGCCGCGGAGCTGGTGGGGAGGGTGAGAGCAGGGACGCAGAAAGCTGGGGATC	Agfg1;	50	70	0.714286	Two	Active	5.99	1779
chr5	138125575	138125645	138125575	138126644	L	GATCCACTCACAGGAGGCCGGAGCAGGTGGTGCAGACGAAGCTGCCCACGGTGATGTCCACATACGTGAC	Agfg2;	43	70	0.614286	Single	Active	2.79	1069
chr13	96144623	96144693	96144623	96145383	L	GATCAAGACCATGTAGCCCATGCTGAAGTTCATTCTCGCCTGCCCTGAGACAACTGCCCAAACCAATTGG	Aggf1;	36	70	0.514286	Two	Active	9.07	760
chr13	96145313	96145383	96144623	96145383	R	AACGCTAAGCCGGAGGAGGGCGGAGCCAAGACGGAAAAAGGAAGCGACGGAAAGCTAGAAGGGTCTGATC	Aggf1;	40	70	0.571429	Two	Active	2.6	760
chr3	116510752	116510822	116510752	116511231	L	GATCAGGCTGCTGAACAGGTGGAAGAGCGCCCAGTTCCCAAATTCGGGTCTGAAGCCACCAATAGGGAGG	Agl;	40	70	0.571429	Two	Active	4.1	479
chr3	116511161	116511231	116510752	116511231	R	TGGGGGGCGTGGCCCTGCCTCCCCGCCCACTTCCGGGAGCCATCGCCCCCGCTAGCACAGACCACTGATC	Agl;	51	70	0.728571	Two	Active	3	479
chr4	126145479	126145549	126145479	126146130	L	GATCTTCACATGGTTCTCAGCCGGAACTGCATACAACCCCCTTCAAAATGGGCCCCCCATCCCCTGAGAG	Ago1;	39	70	0.557143	Two	Active	2.97	651
chr4	126146060	126146130	126145479	126146130	R	GAGGGGAGGGGCTGGGCGACACCCCTTCCCCGGCTGCAGCCTGGGGCCCTGTCTTTTCCCTAAACAGATC	Ago1;	47	70	0.671429	Two	Active	6.94	651
chr4	126105675	126105745	126105675	126106827	L	GATCTTGTGGATGGAGAGAACTTTCAAACTGGAGAACAGGGTGACTGCTGGGCCAGCAGGCCGTTATGTA	Ago3;	36	70	0.514286	Two	Active	8	1152
chr4	126106757	126106827	126105675	126106827	R	GCCGCCGCAGCCGCTCGCTTTTCCCGGTCGCCCCCGGAAGCCCGCTCGCGTCACTTCCGCTCTCCGGATC	Ago3;	52	70	0.742857	Two	Active	1.86	1152
chr17	34742532	34742602	34742532	34743515	L	GATCCTAGAGTTACATAGCGCTGGGGTTCAAAGAAAGGCAACGGGTTCAGAGAGCGTGCGAGCGAAGCTA	Agpat1;	37	70	0.528571	Two	Active	2.11	983
chr17	34743445	34743515	34742532	34743515	R	AGGCCAGGACTGCTTCCTAGGAATTGCTGTCAGGCACCCGCTAACCTCTCACACGGAAGCAGCACTGATC	Agpat1;	40	70	0.571429	Two	Active	3.4	983
chr17	12311937	12312007	12311937	12312340	L	GATCCCAATCCCCATCTGGCTCCAACAGGAGGCCGAGCTGGACACTTCTTTACACTCATTGGAAGGAGAG	Agpat4;	38	70	0.542857	Two	Active	3.8	403
chr17	12312270	12312340	12311937	12312340	R	CCCGGAGCGAGGTAGGTGGTGTTGGTACGATTACCAGGCACCTTCTCCTGGGGTGTGGCGTGTGATGATC	Agpat4;	42	70	0.6	Two	Active	4.87	403
chr8	18845714	18845784	18845714	18847270	L	GATCCTACATGTATAGGGAAATACTTTCCTACACATTGAAAAGAAGAAATGTAGGATATTAGGAAAACGC	Agpat5;	24	70	0.342857	Two	Active	8.3	1556
chr8	18847200	18847270	18845714	18847270	R	GGTTACAATAGGAGCCTCACTGTCGATACAGTTCTCTTCAGCTTGGACTGGGCTTCAATGTGGGCTGATC	Agpat5;	35	70	0.5	Two	Active	1.51	1556
chr2	75669913	75669983	75669913	75670686	L	GATCAGCAGCACCACCGGCCCACTCACTATTCAGGCTCCTAGGCATCTGTTCCAGAAAATAGCCTCCGGG	Agps;	40	70	0.571429	Two	Active	3.81	773
chr2	75670616	75670686	75669913	75670686	R	CTGGGCTGTGGGAGAGGAGAGCACGGGAGTGGGCAGGGAGTTGGCAGGGTGGGCGGAAGGCATTCCGATC	Agps;	47	70	0.671429	Two	Active	10.53	773
chr13	59658118	59658188	59658118	59659018	L	GATCGCCGTCGTTACCTCACACGCCGTGCGAGACCTGCATCATCCACGGACCAGCATACACAGTCAACGT	Agtpbp1;	41	70	0.585714	Two	Active	1.86	900
chr13	59658948	59659018	59658118	59659018	R	GTGCGCGCCCTTACCTTTGGGTTCCTGTGGGTCGTGGGCCAGTGTAAACGTGTTAGCCCGCTAGCAGATC	Agtpbp1;	42	70	0.6	Two	Active	1.79	900
chr4	147461249	147461319	147461249	147462349	L	GATCGCTCAAGCCCATTCCTTTGCTCCAATCTCCCTCCTGCTGCTAGCCAGCAGTTTAGGAATGGGAAAC	Agtrap;	37	70	0.528571	Two	Active	8.06	1100
chr4	147462279	147462349	147461249	147462349	R	TCCTGTGCTTCAAGCCAGGAGGTCGGGATTTCTGCAGCCTAGGGGCTCAACGGGCTGCCTAAGTGGGATC	Agtrap;	42	70	0.6	Two	Active	1.53	1100
chr1	181733831	181733901	181733831	181734620	L	GATCGCGCTGCGGGGCTCGGACTTCTCGCGAGGGTTCCGGCCTCTGGCGCCGACTCCGCGGGAATTTTCA	Ahctf1;	48	70	0.685714	Two	Active	1.01	789
chr1	181734550	181734620	181733831	181734620	R	CTGCTGATGGACTGGTTCAATAAGTTCAAAGCCTGATTAGAACACGTTACACAACTGTAGTGGACCGATC	Ahctf1;	31	70	0.442857	Two	Active	5.36	789
chr2	154900191	154900261	154900191	154900317	L	GATCTACGCCTGGCGCCGGCGTCTTTAAATATCTTCTTATTTGAATATTCATGAACCTGCTGGGGGCTGA	Ahcy;	33	70	0.471429	Two	Active	9.41	126
chr2	154900247	154900317	154900191	154900317	R	CTGCTGGGGGCTGAAACTTAGGGGCGGAGCCTAGCTCGAGGCGTTGAGCGGAGCGGGAGCAAGGCTGATC	Ahcy;	46	70	0.657143	Two	Active	2.43	126
chr3	107499129	107499199	107499129	107499800	L	GATCTCCTTGGCCTGTTTCAGCTCCTCCCCGACACCGGGCAGCGGCATCGCGTCAGGCATCGACATCCCC	Ahcyl1;	46	70	0.657143	Two	Active	4.04	671
chr3	107499730	107499800	107499129	107499800	R	ACTAAGGGTCTTTGGACTACCAACTCCCCAGGAAACCTCAGCATGGGGAGGTGGCAGAGCATCGGGGATC	Ahcyl1;	40	70	0.571429	Two	Active	6.86	671
chr6	29717513	29717583	29717513	29718601	L	GATCTGGTCAAAAGTTAATTGAATTTGTTGCTCATTTAGAGGGCCCAGGGTAGATTCCCAGTTCTTTTCT	Ahcyl2;	28	70	0.4	Two	Active	9.77	1088
chr6	29718531	29718601	29717513	29718601	R	GCGGTGATGTCGGTGCAGGTTGTGTCAGCAGCGGCAGCCGCCAAGGTGCCTGAGGTGGAGCTGAAGGATC	Ahcyl2;	45	70	0.642857	Two	Active	4.21	1088
chr4	132567243	132567313	132567243	132568342	L	GATCAGCAGTCCTAGATAAAACGGGATTCATCCGGGCCAGGGATACTCCGGCATAGGGTCCGCTCCGGGC	Ahdc1;	42	70	0.6	Two	Active	1.26	1099
chr4	132568272	132568342	132567243	132568342	R	ACTGTGGGGGGGCCCAGCGCCCCCAGTCCGGTCCGCCGGACCCCGTGGCTGCGGTGCCCGCGGTGCGATC	Ahdc1;	56	70	0.8	Two	Active	1.51	1099
chr10	20672352	20672422	20672352	20672882	L	GATCTCCCGTCCCTAGTCTGAGTTACCTAGGCAACAGCGGCAGAGGCGGGCCTGACGTCACGGGCGGCGC	Ahi1;	47	70	0.671429	Two	Active	2.84	530
chr10	20672812	20672882	20672352	20672882	R	TTGTAAATGACCATCGGGTGCGCAATGACAAGCTCTCTTAATAACATCTAAGTAGATAGAGTGATGGATC	Ahi1;	28	70	0.4	Two	Active	3.5	530
chr4	58924439	58924509	58924439	58926027	L	GATCCCCCCAAAGCCCGGGCCGAAGCAGATTTCGAGCAGGGGTAGCTAAGCCCGGGGCTCTGGTTTCAAT	AI314180;	43	70	0.614286	Single	Active	1.01	1588
chr17	27702481	27702551	27702481	27702677	L	GATCGGGGGTATTGGGGAGGGGATATCGAGGGGCCGATGCCCGCCTAGATACCTTGGGACCCCGGCACCC	AI413582;	47	70	0.671429	Two	Active	2.74	196
chr17	27702607	27702677	27702481	27702677	R	CCGCCGTGCAGCCCTGACAGCAACACCTTGGGTTGGCCCCGGCCCCGGAAGAGTCCTCCAGCGCGTGATC	AI413582;	49	70	0.7	Two	Active	3.23	196
chr7	134234897	134234967	134234897	134235284	L	GATCGCTGCGCGCACACACACCCTCCCGGCATGCACTGGGAAGAAGGGCTCTGAAAACGGCGAAATCCAA	AI467606;	42	70	0.6	Two	Active	9.97	387
chr7	134235214	134235284	134234897	134235284	R	GGGTTTCTCTCTCATTCCAAGTCTCCTCACTTGAGACTGAGGCAAGACCTGAGAGCCCAGACCTTTGATC	AI467606;	36	70	0.514286	Two	Active	8.89	387
chr19	7457478	7457548	7457478	7457942	L	GATCCGGGGCCCCCAACCCCGCCGCTCCCTTTTATGGAGGCTCATTGTCAGCGTCCGTCCGGCAGTCCCG	AI846148;1700105P06Rik;	48	70	0.685714	Two	Active	1.27	464
chr19	7457872	7457942	7457478	7457942	R	CTAATTTCTTTGGGCCTCGTTCCTTTCTACTAGCACATACGCTTTAGGGAAAGAAAAATCACTTTGGATC	AI846148;1700105P06Rik;	28	70	0.4	Two	Active	8.14	464
chr7	48648491	48648561	48648491	48649933	L	GATCTGGCCACACTTACCACCCAGACCCAGGGACAAGCCACCATACCAACTTCTGCTACACAACTGCCTG	AI987944;AI987944;	39	70	0.557143	Two	Active	9.67	1442
chr7	48649863	48649933	48648491	48649933	R	ATGTATTTATTTATTGAGTAATTTCTGCGTAGTTGGAAGTTCATCCAAGGCCATCAGTTATTTTCTGATC	AI987944;AI987944;	23	70	0.328571	Two	Active	11.73	1442
chrX	45866521	45866591	45866521	45867088	L	GATCACTCCTCGGAAGCTCCCGCTCCTTCCTTTTCCTTCCACGCACCGTCGAACGGGTCGAATACCACGG	Aifm1;	42	70	0.6	Two	Active	10.96	567
chrX	45867018	45867088	45866521	45867088	R	TTTTTTTTTTGTGCGTTTTAGGCAACTAGCTAGCCGGCATTTAAGCCTTTCTGAATCTCTTTCTGTGATC	Aifm1;	27	70	0.385714	Two	Active	5.83	567
chr3	132346741	132346811	132346741	132346983	L	GATCGGGACACTCACATGAAGCGGTGACCCAACCGCAGCTCTTGAGCAGCCTCAGCCGGGAGAAGGAAGG	Aimp1;Tbck;	43	70	0.614286	Two	Active	2.04	242
chr3	132346979	132347049	132346979	132348519	L	GATCTTCCCTCACTTCTTTCTCACTCGCTACATTTGGCTGTCTGTCTGGGCAAGGGACAGGCGGCCGGAA	Aimp1;Tbck;	39	70	0.557143	Two	Active	12.94	1540
chr3	132348449	132348519	132346979	132348519	R	GAGGTGTGCATTGGATATGAAGTGGTTTGCATCAAAACTTTTCGTAAAAACAGGATGGGCATAACCGATC	Aimp1;Tbck;	29	70	0.414286	Two	Active	3.01	1540
chr19	4125831	4125901	4125831	4125914	L	GATCCCGAAGCAACTCTGCATTCTGCTGCTCAGGCCTGCAGAGGAGGAGCGGGCAAGGGCGGGGCGGTTG	Aip;Tmem134;	46	70	0.657143	Two	Active	17.7	83
chr19	4125844	4125914	4125831	4125914	R	CTCTGCATTCTGCTGCTCAGGCCTGCAGAGGAGGAGCGGGCAAGGGCGGGGCGGTTGTAGAGGGCAGATC	Aip;Tmem134;	46	70	0.657143	Two	Active	18.06	83
chr19	4125910	4125980	4125910	4126555	L	GATCTTCGCTCCCAGGGAGACGGGGCGGGCCCTGTGAGGGCGGGCCCTGTTTGGTGGGCGGGGCCGTGGC	Aip;Tmem134;	53	70	0.757143	Two	Active	1.43	645
chr19	4126485	4126555	4125910	4126555	R	GAGTTTGGGGAGTACTTCCAATCTGAACCAGACCTTGTCGATATTTACAGCATCCCTTGAGCCCCAGATC	Aip;Tmem134;	34	70	0.485714	Two	Active	3.24	645
chr12	103995768	103995838	103995768	103996623	L	GATCTTCCGCCAAGCCTTGCGCGTCCTGCTCCACTAGGGTCCCGAAGAACTCCGCTACCAACTCCTTCAT	AK010878;Ubr7;	41	70	0.585714	Two	Active	1.51	855
chr12	103996553	103996623	103995768	103996623	R	CACTGCAGGCTCCGGTCCTCCAGTTGTCGCCTCTTGGTGGCCTGCTTTTCACGAGGTTGTTCTCGTGATC	AK010878;Ubr7;	41	70	0.585714	Two	Active	3.97	855
chr4	128669952	128670022	128669952	128670897	L	GATCTTCCCAAATAGCCAAAGTTATGGTGCTGTTCAATGGGGGTGTTCTGGAGGGAGAGGGTGTCAGATT	Ak2;	34	70	0.485714	Two	Active	14.16	945
chr4	128670827	128670897	128669952	128670897	R	GTGTTTAGGGGAGGGTCCCAGTCGCAGTAAGGGGGAGGCTGGGTGGAGGTTCTTGGGGGAACCCAGGATC	Ak2;	44	70	0.628571	Two	Active	4.04	945
chr19	29122066	29122136	29121761	29122136	R	AGGTCGGGGAGCGCTGCACCCGCGTCGCAGGACCCTCGACCCCGGCCCGCAAAGCCCCGCCGGGACGATC	Ak3;1700018L02Rik;	54	70	0.771429	Two	Active	1.26	375
chr19	29122283	29122353	29122283	29123274	L	GATCACGGCGCGCAGCAGCCGCCCCGACGCCCCCATGGTGGCTGGCGGTGGTCCGAGCTGCGCAGACGCT	Ak3;1700018L02Rik;	53	70	0.757143	Two	Active	1.53	991
chr11	61744276	61744346	61743179	61744346	R	AGCTACAACTACTGTCAAAAGCGAACCAGGAACTCGTGATGCACACAGTTGCTGATTTTTATGTTGGATC	Akap10;	30	70	0.428571	Single	Active	3.76	1167
chr14	78935539	78935609	78935539	78937711	L	GATCAGTTGAGCAGTTCTGTAGCTATCTACATTAGCCACAGCTCAGCTTATAAACCCACGTCTTCCCCAA	Akap11;	32	70	0.457143	Two	Active	4.26	2172
chr14	78937641	78937711	78935539	78937711	R	CAGTGATTTGGATAGCAGCCCTACATCGCTAGCAGAAAGTAGAATAATTCACAAGCCCCAAATCCGGATC	Akap11;	32	70	0.457143	Two	Active	4.63	2172
chrX	34185123	34185193	34185123	34185865	L	GATCAACCCTCCTGGTCGCTCTCTTCCACCGCCGCGGGCGAGGCCAGCTGTTGAATGGCTCAGGTCGCGA	Akap17b;	46	70	0.657143	Single	Active	2.84	742
chr10	25018825	25018895	25018825	25019682	L	GATCGCACTCATTCACACACCTCCGGTCTGGCCCGATGTGATAGCCTGGCTTGATGGTGGTTGGTCAAGT	Akap7;	39	70	0.557143	Two	Active	7.21	857
chr10	25019612	25019682	25018825	25019682	R	TTTTTCAGTTACTGGCCAAAGTCTAAGCAAGCCCTGTGACTCTCTAGCCTTTCTCACTCTTTCTCTGATC	Akap7;	31	70	0.442857	Two	Active	9.9	857
chr17	32458071	32458141	32458071	32458198	L	GATCCTTGTCTTAGATTCGCTCAGAACGCATGCGTTCAACGTGCTGTCTGCTACTGGAAGACGAAGAGCG	Akap8;	36	70	0.514286	Two	Active	2.2	127
chr17	32458128	32458198	32458071	32458198	R	AAGACGAAGAGCGTACGTCTCTTTCTGGGCGCTACCATTGGTTGCTCAAATGGGCCCGCCCCCGCCGATC	Akap8;	42	70	0.6	Two	Active	1.71	127
chr17	32487362	32487432	32487362	32488326	L	GATCCTAGCATGACTCAGCCCGTCCTGACGCCCCGGCCCAGAGCGCTGCCTTCACCCTGTTGGGCCTACC	Akap8l;	47	70	0.671429	Single	Active	1.54	964
chr7	116847038	116847108	116847038	116847425	L	GATCCACACTGACCTGTCGCGGCAAGAAAGTCCTCGAACGACAACAAGCGCCCGCTTCGCGTCTGAAGCT	Akip1;	41	70	0.585714	Two	Active	1.01	387
chr7	116847355	116847425	116847038	116847425	R	CCTCCCCACTTGGATTGCGCGATGCAGGCGAAGGGGGAGTTGGGGTCGCGGGGAAGTTGCCGCCCGGATC	Akip1;	48	70	0.685714	Two	Active	1.53	387
chr4	123427459	123427529	123427459	123427606	L	GATCCAACTCTTCAGCTACGGCTCCCAAGCCAAGCCGGCTCCAATGGCGCCTCCGGCACCCGGCAGCCGC	Akirin1;	48	70	0.685714	Two	Active	4.01	147
chr4	123427536	123427606	123427459	123427606	R	CCGCCTCCTGTGACGTCACGGGCGTGCGCCACCGCCCGGCAGAGGGGAAGAAGTCGGAAAAGGGCCGATC	Akirin1;	49	70	0.7	Two	Active	6.7	147
chr4	34497758	34497828	34497758	34498024	L	GATCCCTGCCCTTCACGAAACCCCACAAATCCCAGAATGCACTCTGGCGGGCCCGCCCCCGGTGCGCAGG	Akirin2;	47	70	0.671429	Two	Active	5.64	266
chr4	34497954	34498024	34497758	34498024	R	GGGCTACCTCGCAGCTCCCGCGCGTGGCCGCCACTCACGAGCTTCCGTCTGCACCGGCGTGTCGGAGATC	Akirin2;	50	70	0.714286	Two	Active	1.01	266
chr4	116323395	116323465	116323395	116324348	L	GATCAGAAGCTGAGCAGGTCCTGCGGTCCTACGAAAAGTCTAAACAGTAGAGTCCATTAATGGTAGGCTC	Akr1a1;	34	70	0.485714	Two	Active	3.54	953
chr4	116324278	116324348	116323395	116324348	R	CACAACCGGCCCACAGTGCACCGCGCAGGCACCTCTCTAGGCATAGATTCTTATACTTTCTGAAGAGATC	Akr1a1;	37	70	0.528571	Two	Active	3.93	953
chr6	34267405	34267475	34267405	34267531	L	GATCGCTGCACGTTACAAACCCGGACCGGCAAATGTGCAGCGCTGGCTCGGGCGCGCACCTTTAAATAGC	Akr1b3;Gm6644;	42	70	0.6	Two	Active	3.16	126
chr6	34267461	34267531	34267405	34267531	R	CACCTTTAAATAGCCCCAACGGCCTGTAGAAAGAACGCCTGCCATTGGTTGCACGGCTGAGAGACGGATC	Akr1b3;Gm6644;	38	70	0.542857	Two	Active	1.23	126
chr13	4608149	4608219	4608149	4608594	L	GATCACAGGAGAGAGAGTCCAACTTCTCCTCTAATCCGTCTGGGGGAAAACCTTAATCAGAGCCCGGGTC	Akr1e1;	37	70	0.528571	Two	Active	4.7	445
chr13	4608524	4608594	4608149	4608594	R	TCCATCTTTCAGGGGACCTAAGCAATTGGGTTTGGTTGTGCTTTATCTCTGTCCTAAATCCTCTATGATC	Akr1e1;	30	70	0.428571	Two	Active	5.57	445
chr4	138866592	138866662	138866592	138867076	L	GATCAGCTGACCTCCGCGAAGTCCCGCCCCCCGCCGTGGGCGGAGCCTGAAGCTTCGAGTGCGCAGGCGC	Akr7a5;Pqlc2;	51	70	0.728571	Two	Active	2.27	484
chr4	138867006	138867076	138866592	138867076	R	GGCCTCCCCCGCCCCCCGCACCGAGTAGAGCTGAGCCGGTGCCCGCAACCGGCGTGCACCAGCCAGGATC	Akr7a5;Pqlc2;	53	70	0.757143	Two	Active	5.16	484
chr7	28376355	28376425	28376355	28377602	L	GATCAAAGCATATGTAAATAAAGCCCTTTGATTGCCGGGAAGTAATCACTGGGCCTTCGGGGAAAGCCTA	Akt2;	32	70	0.457143	Two	Active	4.2	1247
chr7	28377532	28377602	28376355	28377602	R	GCAGGGGTGGGCGTTTACACTCAGCTCACCCTTTCTTGAACTTCTTTATGACTTTGGGGAAAACGGGATC	Akt2;	35	70	0.5	Two	Active	9.79	1247
chr8	93656586	93656656	93656586	93659468	L	GATCCCACTTCTCCCACTAACTTGCTGACTTGCAGCCAGGTAGGGCTTTGCAAACCTGCTTTTAAAGGTG	Aktip;	35	70	0.5	Two	Active	6.31	2882
chr8	93659398	93659468	93656586	93659468	R	CTTTCCTTTTTTGTCATTCAAGAGGCAGGGCGTCAGGGGAGCTTGCCTCTAGTCAGCCCCTCCACAGATC	Aktip;	38	70	0.542857	Two	Active	4.61	2882
chr4	62180625	62180695	62180625	62181061	L	GATCGCGCTCTGCAGAAACCGAGGCTACCCCTGAGGCCTCCGAGAAAGGGGGCGGGTGGAGCCCATCTTT	Alad;Alad;	45	70	0.642857	Two	Active	2.53	436
chr4	62180991	62181061	62180625	62181061	R	GAAGCGGCTCCCGTACCGCCCGCCCCTCCGGGAATGCAGCTTACGCTCCCTTCGGGGCAGTCTCCGGATC	Alad;Alad;	49	70	0.7	Two	Active	2.29	436
chr4	62181082	62181152	62181082	62181523	L	GATCCACGCTGAGCGGGGCTGGAATCTTGGCCAATCCAGAGTTGCCCGAGAGCCCGCCCGTCTCCCCGCC	Alad;Alad;	48	70	0.685714	Two	Active	6.24	441
chr9	106149305	106149375	106149305	106150210	L	GATCCTGTAGAAGAGTCCGTGATGAGTGACGTCAAGGGAGGCCCAGACACACATCCCACTCAAAACAGAA	Alas1;Alas1;	36	70	0.514286	Two	Active	6.47	905
chr9	106150140	106150210	106149305	106150210	R	GGTAGGCACTCGAGCGGAGGACGCTAAACCGACCAGTGCCCTTGTTCACGAGCAGCCTAAGGCCGCGATC	Alas1;Alas1;	44	70	0.628571	Two	Active	1.34	905
chr9	106150206	106150276	106150206	106150423	L	GATCGCTGGCGGCCCTAAATATAGAGCCGGAGTGACCGCCGCGCATGCGCCTTGGGTGCGGCCTGCCGCG	Alas1;Alas1;	49	70	0.7	Two	Active	1.34	217
chr9	106150353	106150423	106150206	106150423	R	TATGTCTCAGGCCTACGCTGCCGGAGCCAAGAGCGCAGGGCGGTGGACGGGGCAAGTCCCTTTTTGGATC	Alas1;Alas1;	44	70	0.628571	Two	Active	1.51	217
chr7	52409463	52409533	52409463	52410212	L	GATCTAGCAAGGTGAAGACTCAGGAGGACCGCGAGAGGTATGGGGATTTAGTGACCACCCGTTCCTGAAG	Aldh16a1;Pih1d1;	38	70	0.542857	Single	Active	3.37	749
chr19	40662623	40662693	40662623	40663169	L	GATCCCTGGGCCTCCTAAACCCTGCACCGGGAGCTGTGCATGAGCATCTCAGAGCACCTGGCTGCCCCGC	Aldh18a1;	46	70	0.657143	Two	Active	5.17	546
chr19	40663099	40663169	40662623	40663169	R	TCCCAGAAAGGTAAGGAAGACTGGCTTCTAGTTGCTGATGGATTTCATAAAGCGTGTTTGACAGTTGATC	Aldh18a1;	30	70	0.428571	Two	Active	7.51	546
chr19	20675972	20676042	20675972	20677261	L	GATCTGCTGGAATAAGGATGGGTTTGCTGGTAGCCATGTTAGGCAGATTTGTGGTTCTCTGCTCCGTATC	Aldh1a1;	34	70	0.485714	Two	Active	6.41	1289
chr19	20677191	20677261	20675972	20677261	R	TTTGTTAGCTGATAAATATTTAGAGACCCAAGACTTGAAATTTTTCAGGCAGGGAGAGTCAGAAATGATC	Aldh1a1;	25	70	0.357143	Two	Active	5.91	1289
chr5	122043572	122043642	122043572	122044656	L	GATCGGAGGGCGACTGCAGCGTTGAAGAACAAGTCCTCGCCTCCGCCCCCTGCAGCCGCCAATGGGAGGC	Aldh2;	47	70	0.671429	Single	Active	2.09	1084
chr11	61080458	61080528	61080458	61081521	L	GATCGGCCGGACCGGAACGCCTGGCGAAGCCGTAGGACCTGGCGCTCCATGGCCGGGCCTGAGGAGAACG	Aldh3a2;	50	70	0.714286	Two	Active	1.54	1063
chr11	61081451	61081521	61080458	61081521	R	AGAACTTTTTATTATTCTTCAGCAAACAACTCATACTTCCTACAGTGTTCCCTGTCTCTTTGACTTGATC	Aldh3a2;	25	70	0.357143	Two	Active	9.13	1063
chr4	139178639	139178709	139178639	139179082	L	GATCTGTCATTGGCTCCTGCAACTCTCCAGCCCTGCCTAAGAAGGCTGCAGCTTGCCTGTCCTGCTGATT	Aldh4a1;	39	70	0.557143	Two	Active	16.66	443
chr4	139179012	139179082	139178639	139179082	R	GAGCTTCCCACAGCTGCGCAAGACTGTTAAGAGTCTCCGCGATGCTGCCGCTGCCGTCGCTCCGCCGATC	Aldh4a1;	45	70	0.642857	Two	Active	2.33	443
chr12	85791844	85791914	85791844	85792425	L	GATCCGGGACCGCATTGCTGCCGCTGCCGCCACTGCCGCCGCCATGGCTCACCGACTCTGCCCAGCTCGC	Aldh6a1;Lin52;	51	70	0.728571	Two	Active	4.96	581
chr12	85792355	85792425	85791844	85792425	R	AAGTAGGGAAACGAGACCGGGCTGTGAGCTAAGGATAGGTTATCCCTGCTAGGGGCGTGGCTTGCGGATC	Aldh6a1;Lin52;	40	70	0.571429	Two	Active	3.84	581
chr12	85792421	85792491	85792421	85794255	L	GATCCTCGCTTTCCCGCCGACGGTTGGTTACGTCACGTGACATGGGCTGGAAGATGGCGTCTCCCACAGA	Aldh6a1;Lin52;	42	70	0.6	Two	Active	3.39	1834
chr18	56732796	56732866	56731405	56732866	R	ACGGGGCGCGCGGGAGACGGGGCTGGACGCCCGGGGAAGCGCGGCCGGAATGAGAGGCGCGGGCGGGATC	Aldh7a1;Phax;	56	70	0.8	Single	Active	1.53	1461
chr1	169279929	169279999	169279929	169280372	L	GATCTGGACCGGAGGACTTGGGTGGTGTGGTGTTCCACGTAATTATCTAGGCCAAAGGTCTTCCAGTTCC	Aldh9a1;	37	70	0.528571	Two	Active	2.04	443
chr1	169280302	169280372	169279929	169280372	R	CCGCGCTATCTCCCCCTCCAGTAGTAATCTGCTGGGGCTTCCGGACGCTTTGCACGCGTAGCAGATGATC	Aldh9a1;	42	70	0.6	Two	Active	2.24	443
chr7	133942508	133942578	133942508	133942870	L	GATCCTAACCCCATAGACCCTTCCCCGAGCACGTGTCAAATGGCGCTCACCTGGCACAGGACGGGGTGGG	Aldoa;Aldoa;	44	70	0.628571	Two	Active	3.4	362
chr7	133942800	133942870	133942508	133942870	R	CGCAGCACCGCCCCAAGATGCTCCGATAGGAGGCGGCACTGGGGAGGAGACAAGCGGCTAGAACACGATC	Aldoa;Aldoa;	45	70	0.642857	Two	Active	2.77	362
chr16	5233203	5233273	5233203	5234132	L	GATCATAGCCGAGACAAGTTCATGTACGGTGAGGGTACATTTTTGTGTAGATGGCTAAGATACTCACAGA	Alg1;	30	70	0.428571	Two	Active	4.64	929
chr16	5234062	5234132	5233203	5234132	R	CTGTTTTCTGGTGTCTGGGAGCAGCGGGCGTCAGTCGCCGTTTACCATACGTGAGGACTACAAATAGATC	Alg1;	37	70	0.528571	Two	Active	7.6	929
chr15	90054915	90054985	90054097	90054985	R	CTTCCTGGTGTCCTGCCTGCTCTTCTCCGCCTTCAGCCGCGCTCTGCGGGAGCCGTACATGGACGAGATC	Alg10b;Mir7648;	45	70	0.642857	Single	Active	7.71	888
chr8	23170520	23170590	23170520	23170640	L	GATCCATCCCCGAGCCCAAAGGTCACCTGGTTGGGGGGAGGGAAGGGCGACTTTACAAGCCAGGGAGAGG	Alg11;Atp7b;	44	70	0.628571	Two	Active	8.74	120
chr8	23170570	23170640	23170520	23170640	R	CTTTACAAGCCAGGGAGAGGAGGCGCGAAGAAGCGCATCCGTGGTTCCTGGGGAACACAGGGCTCAGATC	Alg11;Atp7b;	42	70	0.6	Two	Active	3.71	120
chr8	23170636	23170706	23170636	23171251	L	GATCTCCCAGCCCCGGCGCTGCGGACTACGGACAGCGAGGTCCGCGGTGCGCTGCAGATAGGGTGCAGCG	Alg11;Atp7b;	50	70	0.714286	Two	Active	1.09	615
chr8	23171181	23171251	23170636	23171251	R	GGGGAGGGTGGGATAAGATGGCGGCGGACACTGGGAGCTGGTGCGTGTACGCCGTGCTGCGGTGAGGATC	Alg11;Atp7b;	47	70	0.671429	Two	Active	2.27	615
chr15	88649153	88649223	88649153	88650965	L	GATCCTGTCGTCCCTGTCCATTGTGATTCCAAAGCTTCCAAGGGAACTGTGGGAATCATTCGTTCAAATT	Alg12;Creld2;	32	70	0.457143	Two	Active	5.59	1812
chr15	88650895	88650965	88649153	88650965	R	AAAGTGAGCAGACTGGTGCTTTGGGGTGCTGGTGCTTTGGGGTGCTGACAGATTGTGTTTCAGTGAGATC	Alg12;Creld2;	36	70	0.514286	Two	Active	5.29	1812
chr3	120994177	120994247	120994177	120994813	L	GATCTGTGAAACTGTCTAGAAAACATAAATGTCAGGAAAGGGCGGATTTGAATGTTTTCCCCCTAAGAGT	Alg14;	28	70	0.4	Two	Active	7.33	636
chr3	120994743	120994813	120994177	120994813	R	ACACGCATGCGCCATCCTTTGAATGCTGAGCATTCTGATTCTAGCTGCTACAGCCGCAGGGCTAGTGATC	Alg14;	37	70	0.528571	Two	Active	4.14	636
chr4	47486647	47486717	47486647	47487866	L	GATCTGCCATTTTAAAGGGTCTATCCATACTAAAATTGGTGGCCGTTCTCTCCCTGGGGACTCCTGCTGG	Alg2;Sec61b;	35	70	0.5	Two	Active	6.01	1219
chr4	47487796	47487866	47486647	47487866	R	CCAGTGGCACCAACGTGGGCTCCTCTGGCCGCTCTCCCAGCAAAGCGGTGGCCGCACGGGCTGCGGGATC	Alg2;Sec61b;	50	70	0.714286	Two	Active	5.33	1219
chr16	20610537	20610607	20610537	20611461	L	GATCGGTGAATGAAAGCTCTGTAATCTAGTTTGGGTATCCCTCCCTCCCTCCGGTTCTCTCCCCTTCAGT	Alg3;	36	70	0.514286	Two	Active	8.46	924
chr16	20611391	20611461	20610537	20611461	R	GGAAAGGGTTATTGAAAACCGAACACGAGAGGATGCAGTAATGAGCCTGGTCACGTCTAGTGACCAGATC	Alg3;	34	70	0.485714	Two	Active	1.59	924
chr4	99382441	99382511	99381508	99382511	R	GAGGTCCCGGCAGCCGGCTCGAGCGGGCTTCTCGGGGGCTTGTTGGGAGGTCTCGCCCATCCCCGAGATC	Alg6;	50	70	0.714286	Single	Active	1.5	1003
chr7	104518863	104518933	104518863	104520401	L	GATCTCTAACATCAGGAGAGATGTAAAAGAGAGATGAAGAGAGCGAGAAGAGAGGAATAGGGGAGGGATG	Alg8;	32	70	0.457143	Two	Active	11.09	1538
chr7	104520331	104520401	104518863	104520401	R	AGAAAGGCCACGTGTTCTCTCCGCCTTTGCTAAGCCTTCTACCGCGGAGCTTGGTGCTTCCCCTGAGATC	Alg8;	40	70	0.571429	Two	Active	2.27	1538
chr9	50583031	50583101	50583031	50583967	L	GATCTGCGTAGCATTTCTTCAGGTTTTCACTTCTCAGTCTGAATCCTGGCCTCACTGGTTTGTCTCTTAG	Alg9;	32	70	0.457143	Two	Active	6.01	936
chr9	50583897	50583967	50583031	50583967	R	CCGGCATCTCGGCTGCCACCCGGCGCTCTTACTCCTGCCCCTCGTGGGAGCGTCCCACTTGGCGTCGATC	Alg9;	49	70	0.7	Two	Active	1.51	936
chr5	114579430	114579500	114577275	114579500	R	TCTTTGTACAATATGGAAGTTGTGAGCAGGGTGACAGGCTAGGGAGTAGGGGGGGATGGGGAAGAGGATC	Alkbh2;	37	70	0.528571	Single	Active	7.36	2225
chr2	93850617	93850687	93850617	93851228	L	GATCTATCCCGTCCCGCCAGCAAACCCCGTGGCAGCGGACGCCACCGTCTGACCTCAGGCCTCTCCCTCA	Alkbh3;	47	70	0.671429	Two	Active	4.36	611
chr2	93851158	93851228	93850617	93851228	R	GAAACCAGTGCTGGCATCTTAGGTCTGTTGTGCAAAGGGCAACCGCACTCTCCCGGAACTTGTACTGATC	Alkbh3;	37	70	0.528571	Two	Active	2.07	611
chr11	60350631	60350701	60350631	60352203	L	GATCCGTGGTAAATCTGCGCCCTTCAGACAGGAAAGCCTTTTTGTCGCCCCCTATAACAACGCCCAACCC	Alkbh5;	38	70	0.542857	Two	Active	4.37	1572
chr11	60352133	60352203	60350631	60352203	R	CGACTACGAGGAGCATCAGTTGCAGAAGGAGGAAGAGGCGCGCAAGGTGAAGAGCGGCATCCGGCAGATC	Alkbh5;	42	70	0.6	Two	Active	8.47	1572
chr17	57136188	57136258	57136188	57137230	L	GATCCCAGTTTATGGGATGGAGGCAGGTGCCACATGACCCTATGGAGGTCAGAGGGTCGCAAATGCAGGA	Alkbh7;	39	70	0.557143	Two	Active	16.3	1042
chr17	57137160	57137230	57136188	57137230	R	GACATGGCGGGTGCTGGGCAATTCGATGAGTGACAGTTGGTCAGGAGGTCTTGTGGGAATGGGGCTGATC	Alkbh7;	40	70	0.571429	Two	Active	3.71	1042
chr9	3335222	3335292	3334882	3335292	R	TGCATTTCGATTGGTGTGGTTTACACAGGTAAGTTCCCTTAAGACTACAGTTATTTGTGAGTATAAGATC	Alkbh8;	26	70	0.371429	Single	Active	5.66	410
chr6	85538184	85538254	85537149	85538254	R	CAGGTTCTTTGTAGTCTTAGGTTCTTCCTGACATTGACAGCTCCGTGTTTCCTGCGCCTCTCAGTGGATC	Alms1;	35	70	0.5	Single	Active	5.34	1105
chr3	127483410	127483480	127483410	127483986	L	GATCGACCCCCAAAAGGGGACAAGGAGAGCTTGTCTTTTGATGACATCAAAATAGTGTCATTATGTTCCT	Alpk1;	30	70	0.428571	Single	Active	7.83	576
chr1	59293501	59293571	59293501	59294066	L	GATCGCTCCAGTGTTCTTTCCTGTCTTCACGATGATTCCTTTGATGACTTGATACATTTAGGGATTTGGT	Als2;Als2;	29	70	0.414286	Two	Active	5.53	565
chr1	59293996	59294066	59293501	59294066	R	ACCTGACGCTCCCGCAGCTCCGCGCTCTTCTCCCGGCGCGAGCCCGACTGCACCGCGGGTACGCGAGATC	Als2;Als2;	51	70	0.728571	Two	Active	1.09	565
chr1	59294062	59294132	59294062	59294187	L	GATCAGCTGATTCATGGGGGCGGGGCCTCCAGGTAGGGGCGGGGCCTCCGGCGGCGGGCTGGAGAGGCGG	Als2;Als2;	53	70	0.757143	Two	Active	7.63	125
chr1	59294117	59294187	59294062	59294187	R	GGGCTGGAGAGGCGGGCCCGCAGAATGGGTGGAGCTAGGCAAGAGCCGGTGACGGCGTCCGACAGGGATC	Als2;Als2;	49	70	0.7	Two	Active	4.66	125
chr11	120459675	120459745	120459675	120459976	L	GATCGAGCCCGCGCGTCAGCACGCCGCGGCGTCACTTCCGGCGCCTCCCCCTGCCTTCCGGCGTCGCGGG	Alyref;Anapc11;Anapc11;	55	70	0.785714	Two	Active	1.74	301
chr11	120459906	120459976	120459675	120459976	R	TAGGCCGCGGAGGTGCGAGGGCGAGCAGGGGGCGGGGCCTGCGGGCGCCTCCCTGGGAGGCCGGAAGATC	Alyref;Anapc11;Anapc11;	55	70	0.785714	Two	Active	5.49	301
chr1	173433271	173433341	173433271	173433777	L	GATCTGAAGAGAAACCAGAGTATACCCAGCTGTCCTAGTGTACAGTTCTCGGCCGACTGTATTTCCTAGA	Alyref2;	33	70	0.471429	Two	Active	17.71	506
chr1	173433707	173433777	173433271	173433777	R	GCGGGGGAATCATTGAATTTGAGTACTTTCTGGTCTGCACCGCGAGGGCCGGGCCAGTCAGGCCCGGATC	Alyref2;	43	70	0.614286	Two	Active	5.27	506
chr15	10911424	10911494	10911424	10912103	L	GATCCAATGCTAGGGTGGGCAGGAAGTGCGCAAGCGCGCAGCCTTCCCGGACGGGGCGGGGCGAGGCGGG	Amacr;	51	70	0.728571	Two	Active	5.67	679
chr15	10912033	10912103	10911424	10912103	R	TAAAGCCATTCACAGACCATGGTTAACCTTTCTCTAATTGCTGGTATTTCCAAGTTCCAGCTTCAAGATC	Amacr;	28	70	0.4	Two	Active	6.11	679
chr2	91570182	91570252	91570182	91570327	L	GATCTGGATTTGTTTATTTATGCCTAGGAAGGCAGCCGGATTTGCAGCAGGAGCTGAGCAATGTTTCGGC	Ambra1;	34	70	0.485714	Two	Active	11.71	145
chr2	91570257	91570327	91570182	91570327	R	GCTGCAGTGCCTTGAACGATTGCTGGGGCGCTCTTCCTTTGATGTCTGGGCGTTCGTGTGTTCGATGATC	Ambra1;	39	70	0.557143	Two	Active	2.96	145
chr10	40021578	40021648	40021578	40022395	L	GATCCCTGGCTTGCGTCGGACTGCTGTCTGGAAAACCAGACCTCCAGCAGTTTCTCCGTCCCTTCGAAAA	Amd2;Amd1;	39	70	0.557143	Two	Active	11.93	817
chr10	40022325	40022395	40021578	40022395	R	GAGTCTGGAGGGGTGTCGCGGGGCTCGGCGGGGGCGGTGGCCACTGCTGGGTTGGCGTAGTGCTTTGATC	Amd2;Amd1;	49	70	0.7	Two	Active	2.26	817
chr10	93002483	93002553	93002483	93003026	L	GATCATAATGAAAGATGCCCTGAAGGTGTTTTGTTGGAGAAAGAGCTTTCGCTCCGGAACCCCATCTCGC	Amdhd1;Ccdc38;	34	70	0.485714	Two	Active	5.46	543
chr10	93003022	93003092	93003022	93003395	L	GATCAAGTTGGGCGAGGTAGATGCGGTGCAGTGGCCAAGTGAAGTGTTGTTGGGAAGGGCTCACACAGAG	Amdhd1;Ccdc38;	39	70	0.557143	Two	Active	4.94	373
chr10	93003325	93003395	93003022	93003395	R	GAGGCTCACGGTGTCCGCGTGACCCTCCTAGCCTGGCTGCGGGTGCCACGCGTGTTCGGTTGGCCAGATC	Amdhd1;Ccdc38;	48	70	0.685714	Two	Active	2.61	373
chrX	92639892	92639962	92639892	92641030	L	GATCAGCCAGGCTCTGGAAACCCTAGTCCAGGAGACCAGAGCGGAGCACGCGGGGATGCACTAGACCTTC	Amer1;	43	70	0.614286	Two	Active	2.54	1138
chrX	92640960	92641030	92639892	92641030	R	ACTATTTCAATAGTTGGCCTCTCACCTAAATTCCATACCTTCCAACGAACATGGAATGATTCTCAAGATC	Amer1;	27	70	0.385714	Two	Active	2.03	1138
chrX	139400453	139400523	139400453	139402487	L	GATCGAAGGGAAGGGGCAAAACTCCTGGAAGTTAGCGCAAAGAGGAAGCGGGAGCAGTCTGGAAGCCAGG	Ammecr1;	40	70	0.571429	Single	Active	3.07	2034
chr18	31918994	31919064	31918994	31919493	L	GATCTAAGCTGTGCACTTCCACGCCGCTTTCGAGGGCAGAACTCGGTCAGGCAGAGTAATGGGAGCGTGG	Ammecr1l;	41	70	0.585714	Two	Active	2.19	499
chr18	31919423	31919493	31918994	31919493	R	GCGCCAATCACAAAAATGTGCGGACTAATGTCACGTGACCAATGGGCGGTCCTCCCAGAGCTTCGGGATC	Ammecr1l;	39	70	0.557143	Two	Active	1.67	499
chr6	149137849	149137919	149136318	149137919	R	CCCATCTCACTTAGTACCAGTCAGCTTAGAGGGCAGCTCATAATACTGATAAGACTAAGCGACTCTGATC	Amn1;	32	70	0.457143	Single	Active	2.77	1601
chr11	109286673	109286743	109286673	109287404	L	GATCTGGCCCTGGGGTTTCCCCTTCCAGAGTCTCCTGGGGGTCCGAGCTCTAAGCTCTTAGTTCCCCAAG	Amz2;Amz2;	42	70	0.6	Two	Active	8.17	731
chr11	109287400	109287470	109287400	109288018	L	GATCGTTGGGGAGGAGCGGATGTGGTGGGAGGGATGGCTGCGGCGGAAGCAGAGGGGACCTCGGGGGCAG	Amz2;Amz2;	49	70	0.7	Two	Active	5.03	618
chr11	109287948	109288018	109287400	109288018	R	TGTAAAAATAAAATCTCAGCCCAGATGTGCAGTACCGAGATGAGCTACACTCAGCGTAGTCTCTAGGATC	Amz2;Amz2;	31	70	0.442857	Two	Active	7.83	618
chr2	128511888	128511958	128511888	128513267	L	GATCCACCTCACAGACATTTCGACACACGGCATGTAAAGATAACTAACATTCAAACATTCTGTGGCATAG	Anapc1;	29	70	0.414286	Two	Active	5.09	1379
chr2	128513197	128513267	128511888	128513267	R	GTGCAAGTGCCTATAGCGAAGGCGGTCACTTAACGACGTTACCTCTTTAACAAACCAAATCTCTAAGATC	Anapc1;	31	70	0.442857	Two	Active	4.91	1379
chr9	102527782	102527852	102527782	102529119	L	GATCATAGCTACAAAGGAGAGCCAGCGCTAGTTGGGGAGAATGGGGAGCACTTTTGGCAACAAGTCTACA	Anapc13;Cep63;	35	70	0.5	Two	Active	6	1337
chr9	102529049	102529119	102527782	102529119	R	TGTCTAGAAAGAGATATCCGGGCAATGTGACAAGCTTTCCTCCTGTTGTCACGTATTGTGCCCAGAGATC	Anapc13;Cep63;	33	70	0.471429	Two	Active	3.1	1337
chr7	109045303	109045373	109044468	109045373	R	ATAATGAGCAAAGAATGGGCGGTGGTGGGTAGAATTTTAGTATATAAAATCTGTCAGTGCTTTCGGGATC	Anapc15;	28	70	0.4	Single	Active	7.37	905
chr5	53224538	53224608	53224538	53226037	L	GATCAACAGATTGACAATTGAGGTTGCCTGGGCAGTGTCTGTCCACATTTTCTCACAAAATTGAATGCTT	Anapc4;	29	70	0.414286	Two	Active	7.71	1499
chr5	53225967	53226037	53224538	53226037	R	TGCAGTTGCTACAGAGGATGCTTGGTTCCGAGGTTTTACATCTTTGTTACATCTAGCTATTTAGAAGATC	Anapc4;	28	70	0.4	Two	Active	3.1	1499
chr5	123271090	123271160	123271090	123271512	L	GATCTTATAGGGCGTCACCCAGTCCTTGATGCCAAACAAGTTGGCGTGCACTACCCCGTTGGTCATCATC	Anapc5;	37	70	0.528571	Two	Active	1.77	422
chr5	123271442	123271512	123271090	123271512	R	TGGCAAATCGGTTCCCTACAGAAACGCTCAACCAAGGCGACCAGGTTCCTAGTCGACGTGGACAGGGATC	Anapc5;	39	70	0.557143	Two	Active	1.27	422
chr5	122872059	122872129	122872059	122872780	L	GATCTAGCGGGTCACTTGGACGGGCAAGCCATGCCTTGCACCAAGGAATCTATTCCCAGTGACAGGGACA	Anapc7;	39	70	0.557143	Two	Active	2.83	721
chr5	122872710	122872780	122872059	122872780	R	GGCGGTCCCGGGAGCCGGGGTTGGCGGTGGCGGGGGGACGGTGTGGTCCCGCGGAGGGCTGCGCGGGATC	Anapc7;	57	70	0.814286	Two	Active	1.01	721
chr8	24145274	24145344	24145274	24147203	L	GATCTGCTCCCTCCCCACCAACCAGTCTTTTCCTTCTCAGCAGTTTCCTTCTAGAGATTCACCCCTAATT	Ank1;	34	70	0.485714	Two	Active	8.76	1929
chr8	24147133	24147203	24145274	24147203	R	AATAGTGTTTACCTCCACCTATGCCAGCCACCTCCTGGCAGCTCAGAAACCAAACTCCAGGAGTCAGATC	Ank1;	36	70	0.514286	Two	Active	9.74	1929
chr11	72503305	72503375	72503305	72503773	L	GATCGCCTGGAGTACGAGATAGCCCAGTCCGCGCTTGTCAAACCTTCCAAAACGAAGTGGGACTCGGACC	Ankfy1;	40	70	0.571429	Two	Active	2.44	468
chr11	72503703	72503773	72503305	72503773	R	CGCCGTTCCTATGGCAACGCCCCTCCTGCAGTCTGTCTTCACTCGTCACCCCCCGCCCCCAACCCCGATC	Ankfy1;	47	70	0.671429	Two	Active	9.8	468
chr18	36720174	36720244	36720174	36720335	L	GATCCCTGCGGCCAATGATTTGCAGGCGCCTGGAAGTCGCAACCAGTGATGAGTCTAAGGGGCGGGAGGC	Ankhd1;	43	70	0.614286	Two	Active	1.76	161
chr18	36720265	36720335	36720174	36720335	R	TTAGTGGCGCTGCTGGGACGGGGGGGAAGAGACGCTTCTTCCTCCTGCTGCTCCTCACCTTCCCGGGATC	Ankhd1;	45	70	0.642857	Two	Active	12.21	161
chr8	73929830	73929900	73929830	73930228	L	GATCGGCGTGGGGCGGGGCCAGAAGCAGAGGTGGGCGTGGCTGCGCGTGCGTAGACAGTTGCCGCGCGAA	Ankle1;	50	70	0.714286	Two	Active	7.41	398
chr8	73930158	73930228	73929830	73930228	R	CTGGCAGCCAGAGCGAGCCACCCGCGCGCCCTGCATTGCCTTCGGATGCTGCTGCGCTGGGGAGCGGATC	Ankle1;	50	70	0.714286	Two	Active	3.44	398
chr5	110659996	110660066	110659544	110660066	R	GTTAATCAGGACCCCGGGCTGCCTCCGGAGCCGCCTGAGGCTGCGTTCCGGGCCGCGTTCTAGCCTGATC	Ankle2;	48	70	0.685714	Single	Active	3.19	522
chr12	36883300	36883370	36883300	36884003	L	GATCCTGCAGCAGCAGTGGCGGCGGCAGTGGCTGAGGCAGACAATGGAGGAGTGAAGGACAGACACATTG	Ankmy2;Bzw2;	42	70	0.6	Two	Active	15	703
chr12	36883933	36884003	36883300	36884003	R	GGCGGGAACGATGGGTCACATAAAGAAAGGCGAGCTGACCCAGGAGGAAAAGGAACTGCTGGAAGTGATC	Ankmy2;Bzw2;	38	70	0.542857	Two	Active	7.06	703
chr13	99032862	99032932	99032862	99033110	L	GATCCCCAGGACGACTCCCCAGACTTCGCCAGCTCCCTACAGCATACCGCTCTGCAGCACTCGCTCAAAA	Ankra2;Utp15;	42	70	0.6	Single	Active	1.51	248
chr17	66425643	66425713	66425643	66426965	L	GATCGCTCAACGCGGCAAGGGCAGGTCGCACTGGCATTTAGGACAGAACTGGCTCCGGCGAGCCGCAGCT	Ankrd12;	45	70	0.642857	Two	Active	4.27	1322
chr17	66426895	66426965	66425643	66426965	R	TTCCCAAAGCACGGCTCTAAGCACTGCTTGCAAAGAACGCATCGGTAAGCTCAGTTCTAGCCATGCGATC	Ankrd12;	36	70	0.514286	Two	Active	1.81	1322
chr5	115224807	115224877	115224807	115225361	L	GATCGTTGTTTGTTGTGTGTCCCGGGGTGGGGGCGCGGCGGAGCGACATGGAGCGCGGCTTGGGCCGGTC	Ankrd13a;	49	70	0.7	Single	Active	3.01	554
chr3	157609438	157609508	157609438	157610508	L	GATCCGTTTCCTACTTCCAAAGAATTTATGTCCAAAATTCCAAACTGTATAACTAGCACTCTGTGTAAAA	Ankrd13c;	24	70	0.342857	Two	Active	6.6	1070
chr3	157610438	157610508	157609438	157610508	R	GGCTCGGCCCGCGGTGAGCCTCCCGGAGCCTGTCCCGCGCGCCGCGGCGGCTATGACCGGGGAGAAGATC	Ankrd13c;	54	70	0.771429	Two	Active	1.6	1070
chr2	11698817	11698887	11698817	11699503	L	GATCTGTCTTCTCAGGTGCTGCCCCTTCCGGAGCCTCAGGGAGCGGCCAAGGGATGCGGGTCTGCAGAGA	Ankrd16;Fbxo18;	45	70	0.642857	Two	Active	4.07	686
chr2	11699433	11699503	11698817	11699503	R	CCCGCGGGGGCCCAGGAGACAGCAGCGGGCGGGGAGGGGGCTGGGGTCGGCTGCGGATTGGGTGAGGATC	Ankrd16;Fbxo18;	54	70	0.771429	Two	Active	7.36	686
chr6	118512178	118512248	118512178	118512466	L	GATCCCACCGGGAAAGACGCTGCATGGCCCGGCAGGTTTTTAAAGCACAATAATCGCCAAGCCGAGCTGC	Ankrd26;	40	70	0.571429	Two	Active	5.76	288
chr6	118512396	118512466	118512178	118512466	R	GGGGTTTAAGGCGGAGGTGGGCAGTGTGTTGTTTCCAGAGGCCCGGGTTAGCCTCGGTTTGGGCGTGATC	Ankrd26;	43	70	0.614286	Two	Active	3.6	288
chr7	36371067	36371137	36371067	36371782	L	GATCTTCCTTAGGTCCCGCCTCTCGAATTCTGGGCACGCGCACTCCCTGGTTCTGGGCGGGGCTAGCTTG	Ankrd27;	44	70	0.628571	Two	Active	2.77	715
chr7	36371712	36371782	36371067	36371782	R	GCTCCCAGGCCATGTGGCCTGGGAGGTTTTCCGGTGACCAAACTGAGGGAGGAGGCTGTGTGTTCAGATC	Ankrd27;	42	70	0.6	Two	Active	7.4	715
chr14	32643485	32643555	32643485	32644876	L	GATCCCGCCCCGCCGCCCCTCACCTACCTGGTCGCGGAGTTTGAGGAACGCCATGGCGGTCGCCGCTGTT	Ankrd28;	49	70	0.7	Two	Active	2.61	1391
chr14	32644806	32644876	32643485	32644876	R	GTGTCTCTTGGGACAGACTTTATTTAGAGAATCGATTTGAGCCTAATGGCAGTCTAGAAAAATGGGGATC	Ankrd28;	29	70	0.414286	Two	Active	3.57	1391
chr8	47084932	47085002	47084932	47086008	L	GATCTAGCCTGCAGGACTTAAAGGGGCGAGAGTCTCACCTCCAAGTTGCAACTAAGCAACAGCATCGCCC	Ankrd37;	38	70	0.542857	Two	Active	3.34	1076
chr8	47085938	47086008	47084932	47086008	R	TACGGAAAGGAAAGAACAAAAGATTACCGTGAAGAAAGCAGCCAAGTGATTTAATGTTAGTGATGTGATC	Ankrd37;	26	70	0.371429	Two	Active	7.97	1076
chr7	99785354	99785424	99785354	99785991	L	GATCCTGGTGAGGCGGTCCCCTCCTTCTCGGTTTCTTTCTCTAGGATTGTGGCAACAGGATGCCTGCTCT	Ankrd42;	39	70	0.557143	Two	Active	4.01	637
chr7	99785921	99785991	99785354	99785991	R	GGGCCTTTTCGTCCTTGGCAAGCCTGGTCTACTATTTCAATGCTGGTTTGAAAGAAAATCCGTCTTGATC	Ankrd42;	32	70	0.457143	Two	Active	28.49	637
chr15	36426166	36426236	36426166	36427859	L	GATCACACGCACCTCCACAGCGCCCACGCACGCCCGGGCTTCGGTCTCCTCGTGAACCGCTAAGGTGTTG	Ankrd46;	46	70	0.657143	Two	Active	1.31	1693
chr15	36427789	36427859	36426166	36427859	R	AAACAACTTGAGAGTTTATTGATTGTATTCTAATTTATCTTTTCTTCTTCACGAATTATGGCTTCTGATC	Ankrd46;	20	70	0.285714	Two	Active	11.6	1693
chr10	127813154	127813224	127813154	127814287	L	GATCTGGTTAAGCTTGAGCCTGGGTTCATTCCTCCCTGGGTTCTTCGTTCAAGTTCAAGTCTGAGTTTCT	Ankrd52;	33	70	0.471429	Single	Active	5.44	1133
chr15	78893186	78893256	78893186	78893961	L	GATCGCGACTCGTCGTCCGCGCCCCCGCCGGTGGCTGCCATGGCAACGGCTAGGCGCGGGCCTGGCAGCG	Ankrd54;	54	70	0.771429	Two	Active	2.57	775
chr15	78893891	78893961	78893186	78893961	R	ATACAAGAGTAACCCTGCAGTAGGCAGATTAACGAAGAGCAATTCCTCAGCCCTGAAAGTCCTACGGATC	Ankrd54;	33	70	0.471429	Two	Active	4.11	775
chr12	112217118	112217188	112217118	112217513	L	GATCCCACGACGCCGGGAGCGGAGGCAGCGCCCGCTGCACTCTGAGCCGCCGCGACACCGTCTCCCGATG	Ankrd9;	52	70	0.742857	Two	Active	1.27	395
chr12	112217443	112217513	112217118	112217513	R	CCGGGCAGAGCTTGGAGGGCGGGACGTGATGGAGGCGGGGCGAGTCCCGGCAGGCTCCTGGAGCTGGATC	Ankrd9;	51	70	0.728571	Two	Active	3.07	395
chr17	28046233	28046303	28046233	28046992	L	GATCCCGGAAGTGACGCGCCGCCAGGGAGTGGGGGAGGCCGAGGAGGCGGGGGGAGAGGGGGTGGCGTCC	Anks1;	54	70	0.771429	Single	Active	9.33	759
chr9	22193875	22193945	22191862	22193945	R	CCGCCGCCCTGCCTTCTTCCTCCGTGGGCCTTACGAACCCGGTCCGGCCCTCTGGCCTTTGGGCCTGATC	Anln;	49	70	0.7	Single	Active	5.99	2083
chr15	95621229	95621299	95621229	95621523	L	GATCTGGGGCGGGAGCGGCGGCGTCCCTCTGGGCATGCTCAGTCGCAGGCTGAGCAGCGCCTGCTGAAGC	Ano6;	50	70	0.714286	Two	Active	6.6	294
chr15	95621453	95621523	95621229	95621523	R	CTGGAGGAGGACGACGATGAGGATGGAGACATTGGTGAGTGCCGGAACCGGGGCCAGGGCAAGGGGGATC	Ano6;	45	70	0.642857	Two	Active	5.36	294
chr9	62188576	62188646	62188576	62189156	L	GATCGCGCCCTCGCTCCTTTGGATGTGGGAGCGTCATGCACTTAAGACTTGATTATTTAATTGCGGAGAT	Anp32a;	34	70	0.485714	Two	Active	2.04	580
chr9	62189086	62189156	62188576	62189156	R	TCGCCATTTGATTGGCTCTTGTTGCCGCCGCTCCACGCAAGGAGCCGCAGGTCCCGCCTCTACGGCGATC	Anp32a;	45	70	0.642857	Two	Active	1.26	580
chr4	46462680	46462750	46462680	46464188	L	GATCTTTTGTGACAAGGAGCACAGCACTCCCTTCCTTTCCCCACATTCTCCTGTCTTAGCCTTCCAGACT	Anp32b;	35	70	0.5	Two	Active	30	1508
chr4	46464118	46464188	46462680	46464188	R	CCGCCCCCGCCGCGGAAAGTTAAGTTTGGAGAGGGGGGACGAGGGGAACATGGATATGAAGAGGAGGATC	Anp32b;	42	70	0.6	Two	Active	4.84	1508
chr3	95733545	95733615	95732457	95733615	R	GGAGTTGAAGAACAGAGCCCCGGAGGAGGTGAGATGACTCAGCCCCCATAGTCCCCTCCCGCCCTGGATC	Anp32e;	44	70	0.628571	Single	Active	13.57	1158
chr14	21299337	21299407	21298082	21299407	R	TTGGGTGGAGCCGCGCAAGTGGGCGGAGCAGAGGGACTCAAAGATAGAGAGCTCCAGGCCTCCGGGGATC	Anxa7;	45	70	0.642857	Single	Active	5.19	1325
chr3	127540017	127540087	127540017	127540573	L	GATCCCCGGCCGCGCATCCCGGGCATCCCGGGCCTGCGCTGCCGCTTACCCTCCGCCCGCTCGCTGCAGC	Ap1ar;	55	70	0.785714	Two	Active	2.11	556
chr3	127540503	127540573	127540017	127540573	R	CCGGCTTGGCTGGCAGCGCCGGGCAGGAGGCGCTGTTCTCGGTTGTAGGTGCTGTGTGCTGAACCTGATC	Ap1ar;	46	70	0.657143	Two	Active	3.77	556
chr11	4886566	4886636	4886566	4887445	L	GATCAGATTTGTAGCTCCGACTTTCCCTTTTCCTAAGACAACGTTGGCCTCAGTCTTCCCATCTGTAACT	Ap1b1;	32	70	0.457143	Two	Active	11.33	879
chr11	4887375	4887445	4886566	4887445	R	CGCCGCCCCCCCAAAACGGGGCAAACATCTAGAAATGGCCTTCTGCCACCCGCCCCTCGTCCTTTGGATC	Ap1b1;	44	70	0.628571	Two	Active	3.6	879
chr8	112302069	112302139	112302069	112302744	L	GATCGTAGGTGAGATTGCCGCACAAGGCGGTGGTGCTGTGCTTGGAATCCATTCTTAGGTTTCATCTTTT	Ap1g1;	34	70	0.485714	Two	Active	7.5	675
chr8	112302674	112302744	112302069	112302744	R	GGAGCCGGGGAGCGGCGTCTCCCGGGGAAGCGCGAGGCGTGAGGTAGAGGCGCCCTCCTCGCCCGGGATC	Ap1g1;	54	70	0.771429	Two	Active	1.26	675
chr14	55725044	55725114	55725044	55726049	L	GATCTCGAAGGGATTGCGTCCCACCGCCGCCCTAAAACTGTGCCCACTTTTACCTCCCACATGTACCCGG	Ap1g2;	41	70	0.585714	Two	Active	1.79	1005
chr14	55725979	55726049	55725044	55726049	R	TCCCCCGGGGTTCCACAGTCCCCTCTTGTACAGCTTTCTGTCCCCAGAGGGAAAGTTAGTCCCAGGGATC	Ap1g2;	41	70	0.585714	Two	Active	7.3	1005
chr8	74764061	74764131	74763058	74764131	R	CGCCGCCCTCGGCTACTGCCGAGACCTTCCAAAGCCGCCATGTCCGCCAGCGCCGTCTACGTACTGGATC	Ap1m1;	47	70	0.671429	Single	Active	1.26	1073
chr5	137521755	137521825	137521755	137522279	L	GATCCTTTGCGGACCACAGGGAAGACAGGGCGACTCCCACAAAGGGCAGCCCCCCTCCGGACCCCTGCAG	Ap1s1;	47	70	0.671429	Two	Active	3.67	524
chr5	137522209	137522279	137521755	137522279	R	GAGGACTTCGAGCTTTGGAGCATTTGTGGGGGAAAAAGGCGGGAAAAGGGTGAGAGGTGTATGCACGATC	Ap1s1;	37	70	0.528571	Two	Active	5.97	524
chrX	160346959	160347029	160346312	160347029	R	CGGTCTCCGGTCCGCCTCTCCGCTCGCCGCAGCCCGGGCTCCTCCTCCGTCCAGCCTCCAGGGCGGGATC	Ap1s2;	54	70	0.771429	Single	Active	2.74	717
chr7	52185229	52185299	52184277	52185299	R	ATTCGCCGGAAGCGTCATACTTCCGCCCTCGAAGGGGCGGTTGTGGGGGGCGGGCAAAAGGGCGACGATC	Ap2a1;	46	70	0.657143	Single	Active	2.03	1022
chr7	148747899	148747969	148747899	148748482	L	GATCCTTCACCAGGCGGTGATACCAGGAGGTGTAGCGCCTGCGCGCTCCGCACAGCTCCGGTTCTCCAAG	Ap2a2;	45	70	0.642857	Two	Active	1.8	583
chr7	148748412	148748482	148747899	148748482	R	CGGGGAGAGGGGTGTGGGCCGGTGCGCGGGTCCGCTCAGGCTTGAGAAGGAGGGCTGTGGAGTGCAGATC	Ap2a2;	49	70	0.7	Two	Active	4.3	583
chr11	83115813	83115883	83115813	83116242	L	GATCTGAATGCTTCTTAGCCATCTTTGAGTCGCCGTCTCCTAGTTCATCCGTCCGTCTGTAGTCCTGGTT	Ap2b1;	35	70	0.5	Two	Active	3.59	429
chr11	83116172	83116242	83115813	83116242	R	TCTTACGCCAAAGCTTCCGGCTCACCATCTTTGTCCCTGGCAAATTGGGTTTTGCGCAGTGGCTTAGATC	Ap2b1;	36	70	0.514286	Two	Active	3.34	429
chr16	20535546	20535616	20535546	20535632	L	GATCGGGGCGGGGTGGGGCGGGAGCACTGCAGTGAAAGCCGAGGCAGCAGACAGGCGAGCTGGGGGCGGG	Ap2m1;	52	70	0.742857	Two	Active	13.51	86
chr16	20535562	20535632	20535546	20535632	R	GGCGGGAGCACTGCAGTGAAAGCCGAGGCAGCAGACAGGCGAGCTGGGGGCGGGCGGACATCTTGGGATC	Ap2m1;	48	70	0.685714	Two	Active	9.86	86
chr7	17323521	17323591	17323521	17323994	L	GATCGAGGAGCACTAGAACCACATTTCCCGAAATGCAACGCTCACTCAGTCTACTTTTAACCTATGGAAA	Ap2s1;	31	70	0.442857	Two	Active	3.01	473
chr7	17323924	17323994	17323521	17323994	R	GGGGTGGTTCACGTACGGTCCCCGGGGTTTCGGTTTGGAGGTGACAAGCTTCCTCCTGCTGCGGATGATC	Ap2s1;	43	70	0.614286	Two	Active	5.54	473
chr13	95128685	95128755	95128685	95129464	L	GATCTCCTCCACCAAAACGCATCCAAGGGCCTCATATCCAGTTCTTTACGTGCCCACGACTCTCCGGCTG	Ap3b1;Gm9776;	39	70	0.557143	Two	Active	5.06	779
chr13	95129394	95129464	95128685	95129464	R	TGTGGGGGGGAAAAAGCAAACCAGTTGGTGAGCCGAGGTTCCACTTCCCAAACCGTTGACTGAGTTGATC	Ap3b1;Gm9776;	37	70	0.528571	Two	Active	5.24	779
chr10	80204675	80204745	80204675	80205969	L	GATCCTGCAGGTTCTTATCGAACATGCGGTCGATACTGCCCTTGACCATCTTGAGGGCCATCGCGGCGGC	Ap3d1;	41	70	0.585714	Single	Active	2.23	1294
chr7	87065251	87065321	87065251	87065962	L	GATCCAGGAAGGATGAGGGAGGAGCAGGGGGGTGGGTCATGCACGGTGCCAGAGCAGGAGATGCTGCTGA	Ap3s2;	44	70	0.628571	Two	Active	10.73	711
chr7	87065892	87065962	87065251	87065962	R	TAGGCAAAAGTCTGCCAGTCAAACGGTCATTCTCTCCTTTAGATGGTGAAAGTTGACATCATACGGGATC	Ap3s2;	31	70	0.442857	Two	Active	4.03	711
chr2	126834300	126834370	126834300	126835754	L	GATCATGAACTTCATGTCTCCAGAGAACTCCTCTCTCCTCCTAGACTCGTGCGCCCCCAGGCGGTGTTTC	Ap4e1;	39	70	0.557143	Two	Active	7.74	1454
chr2	126835684	126835754	126834300	126835754	R	CGGCACATGTATAGGCTTCCGAGAACAGCTTTGGGTCTTAGTCCTTACCTTCCACCTAGTAGGTGAGATC	Ap4e1;	35	70	0.5	Two	Active	3.89	1454
chr12	52791610	52791680	52791610	52792490	L	GATCACATTAAGTGGACATTTAACTCCGTTTTAGCTTGTACTAAGCGATAAGTACGGTCTACTTCAAATT	Ap4s1;Strn3;	25	70	0.357143	Two	Active	1.84	880
chr12	52792420	52792490	52791610	52792490	R	CCGCTCCACCTCCCAGTGCGCCCGCTCCATCTCGAAGCGAGCCCACTCGTGCTGGATGTAGTGTAGGATC	Ap4s1;Strn3;	45	70	0.642857	Two	Active	2.74	880
chr12	52792833	52792903	52792833	52793760	L	GATCAGAGCAGGGAGCTGCCGGCCGCCGCCATTACGGTACCTCCTCCATCTGCCCGTCTCACTCACTCAC	Ap4s1;Strn3;	45	70	0.642857	Two	Active	3.33	927
chr12	52793690	52793760	52792833	52793760	R	ACTTTCAAAGAGACTGATGTTTAGAAGTCAATGAACGCAGATATTGTCATTAGTGGCAGAAATTTTGATC	Ap4s1;Strn3;	24	70	0.342857	Two	Active	5.61	927
chr19	5567740	5567810	5567740	5568210	L	GATCTGCCCAAGCCGCTGTTCTGCTCCAGGGCCTGGGAACGCAGTTCCATCGGGGAGCGGACCGGGAGCC	Ap5b1;	48	70	0.685714	Two	Active	2.37	470
chr19	5568140	5568210	5567740	5568210	R	CGATGCCCTTCGTAGGCGGGAGGCTTAATGAGCTCTCCGCACGCACCTTCTGGGCACCCCCACCCCGATC	Ap5b1;	46	70	0.657143	Two	Active	3.13	470
chr2	131035969	131036039	131035969	131036471	L	GATCGGCTGGTCAGAAGCGTGTACGTCCTCGGGAAGTCGAGGACCACGCCGGGACCACAGGCCCATGGCT	Ap5s1;	46	70	0.657143	Two	Active	1.5	502
chr2	131036401	131036471	131035969	131036471	R	AGGGTTGGGATTTCAGGTACGTGCCACCACGTCTTTCTTTTTGAAATGATTTCGGTTATCTCGGTAGATC	Ap5s1;	31	70	0.442857	Two	Active	10.1	502
chr5	142939621	142939691	142939621	142939901	L	GATCAAAGGAAACTGTTTCGGAGCCAGGAGTTCTGGGTTCCAAGGACCACGGTTCCATGACTCCCTGGCT	Ap5z1;	38	70	0.542857	Two	Active	4.63	280
chr5	142939831	142939901	142939621	142939901	R	AGGGATGGCCCTCCCACGTGGTGTGGCACCGGAAGCCGTCAGCTAGCGCTCCAGATTCTCCCACGTGATC	Ap5z1;	45	70	0.642857	Two	Active	3.11	280
chr10	90545321	90545391	90545321	90545856	L	GATCGTCGCCGGTGGCTGATGGCACACACCCCTCGCTGCCGACCCCCACACACCCCTCTCACACCCTTCC	Apaf1;Ikbip;	48	70	0.685714	Two	Active	8.2	535
chr10	90545786	90545856	90545321	90545856	R	GTGGCCTTCCGAAGCTGCTCTGCAGCCACGTCCCACGGCCCCCCTCCAAAGCCATCCTGGCTTCAAGATC	Apaf1;Ikbip;	45	70	0.642857	Two	Active	3.16	535
chr2	22629470	22629540	22629470	22631102	L	GATCTCCTTGGGAACTAACTGCCTGCAGGTGTTACTGACTGGTGAACTCTCTTGTAGGGAGTTTCTCAGC	Apbb1ip;	35	70	0.5	Two	Active	3.34	1632
chr2	22631032	22631102	22629470	22631102	R	AGATAGCAGAAGATAAGAAAAAGAGTCGCTTGTACCCAATGTCCTTCCAGGTGGTGTCTCCTGTCTGATC	Apbb1ip;	32	70	0.457143	Two	Active	6.49	1632
chr18	36838920	36838990	36838507	36838990	R	TGACACTACGAACTCCGCACAGGTTAGTAACTATGAGTTCCTCGGACGGCGGAAGCCGGGCGAGGAGATC	Apbb3;Slc35a4;	40	70	0.571429	Single	Active	1.29	483
chr18	34380421	34380491	34380421	34381325	L	GATCCCCGGAGCAAAGACCAGAAGAGAGGAACGAAATACCGCAGAGGCAGGGCATAGGCTGCTGCGGCTG	Apc;Gm10548;	42	70	0.6	Two	Active	5.33	904
chr18	34381255	34381325	34380421	34381325	R	GGGAGGATTGTCTGAGCCTGACTTATGGGGTTGCAGAGGAAAGGCTGGTTGTTCAGAGGCGGATGTGATC	Apc;Gm10548;	38	70	0.542857	Two	Active	5.44	904
chr18	34381321	34381391	34381321	34381494	L	GATCTGGTTTTGAGTAGAGTCCCGGTAGGCTGGGATGGGTAGGTTAAGAGCCCGACTCCTGCCTGCCTAG	Apc;Gm10548;	40	70	0.571429	Two	Active	2.84	173
chr18	34381424	34381494	34381321	34381494	R	TTAAATCATTTATCTCTGTCATAGGCTTTGGACTCAGCTTTTGAGACGGAAGCGTTAGGTTTTGTAGATC	Apc;Gm10548;	27	70	0.385714	Two	Active	3.54	173
chr9	107996055	107996125	107996055	107997187	L	GATCCAAGTCCCTCTGAGTCCACTCTGCAAGGGAGGCAGGGGGCTGCTCAACTTGTCTGGGCCAGTTTGG	Apeh;	42	70	0.6	Two	Active	8.29	1132
chr9	107997117	107997187	107996055	107997187	R	GGCAGGTCTGGGAGGAGTGAAGGAAGTAGGATTGGACTCCAGCCGACTGTGAGCTGAAAGCTGCGGGATC	Apeh;	41	70	0.585714	Two	Active	8.53	1132
chr14	51544411	51544481	51544411	51545284	L	GATCTTGTTGGCGCTGCCTTCGAACCCCAGCACCGCGGGCATGGTGCCTCACGGCTCCCGGTCGTGAGGC	Apex1;Osgep;	48	70	0.685714	Two	Active	3.26	873
chr14	51545214	51545284	51544411	51545284	R	GGGGCAGCAAAGAAAACCGAGAAGGAGGCCGCGGGAGAGGGCCCTGTCCTGTACGAGGACCCTCCAGATC	Apex1;Osgep;	45	70	0.642857	Two	Active	2.79	873
chrX	147022583	147022653	147022583	147022844	L	GATCCCATTGATGTTCCAGCTTACCACGCGCAGCATTTTGGTAAACGGTACAGTTTCCCAAAGGAAGCTT	Apex2;	33	70	0.471429	Two	Active	3.07	261
chrX	147022774	147022844	147022583	147022844	R	ACTTCGAGTTCAGTTCTCTTAGGCGGGAGACGGAACTAAGGTGGAGGCTGTAGGAAAACCGGGCTTGATC	Apex2;	37	70	0.528571	Two	Active	3.77	261
chr3	95697572	95697642	95697572	95698162	L	GATCTTCCTCCGACAAAGCTCCTCTAGTAATAGGTAGGGTGGCTATCACCCTTCTCTACCGAAAGAAAGG	Aph1a;	34	70	0.485714	Two	Active	3.31	590
chr3	95698092	95698162	95697572	95698162	R	CATGGGGGCTGCTGTGTTTTTCGGATGCACCTTCGTCGCGTTCGGCCCAGCCTTCTCCCTTTTCCTGATC	Aph1a;	41	70	0.585714	Two	Active	4.61	590
chr9	66642990	66643060	66642990	66643623	L	GATCCCGGGGTCGTGGGAACCCAGGAGAGGGAGGGAACCCGCGGCGTCCGGGACACAGCGCAGCCTCACC	Aph1b;	51	70	0.728571	Two	Active	6.31	633
chr9	66643553	66643623	66642990	66643623	R	GGGCGGAGCTCGGCAGGGGACTCGAGGTGCTCCGAGGGCAGAGGAGGGGCGTGGCTTCGGAGCACAGATC	Aph1b;	50	70	0.714286	Two	Active	3.76	633
chr2	94277860	94277930	94277860	94278375	L	GATCTCTTGAGGAAAACTTTCCATTTCATCAACAGCCCGGGAAAGGCGGCGCGGCTGACTGCCGGGTCCC	Api5;	41	70	0.585714	Two	Active	6.43	515
chr2	94278305	94278375	94277860	94278375	R	CAACGTCTACGCAGAGACTGGCGCGTCGGGAGCGGCCCGCGGCCGGCAGGCGACCCTCGAGCTGGGGATC	Api5;	52	70	0.742857	Two	Active	1.01	515
chr2	102911618	102911688	102911618	102914751	L	GATCCTGAGATGGGGAAAAATCCATTATCCTGCTGGGCCCAACATAGCAACAAGACTTCATCCTCTCGAT	Apip;Pdhx;	33	70	0.471429	Single	Active	4.57	3133
chr6	87620266	87620336	87620266	87622650	L	GATCTTTTATATCTATCTTTTAAGTGTGCCTAACACTAGGAGGAAAGGGGTATTATGAATAATACAAAAG	Aplf;	22	70	0.314286	Two	Active	6.21	2384
chr6	87622580	87622650	87620266	87622650	R	TTAGGGTTCAGCCTCAAGAGGGTCATTAACTTTCCTGTGCAGGCGCCCCATACTCATTTGGGGATGGATC	Aplf;	36	70	0.514286	Two	Active	4.51	2384
chr9	31019182	31019252	31019182	31020204	L	GATCGGGAGCTCGCCTGGTCCTCACCTCTATGTAGCCAGCCAGAGCCGCAGCGGGCGCCGTGAGCCCGAG	Aplp2;	49	70	0.7	Single	Active	4.34	1022
chr2	150434099	150434169	150434099	150434633	L	GATCCCAGCCCAGGTCCTGCCTACCTGCCCTCCTTGACCTCCGGGACCTGGCCATCGTCCGTGACGACCT	Apmap;	47	70	0.671429	Two	Active	5.34	534
chr2	150434563	150434633	150434099	150434633	R	CCCGCCTGAACTGTTATCTTTTCTGAAAAGATTCCGCTAAAGTTCAAAATGTGTCCTTTTGGTTAAGATC	Apmap;	27	70	0.385714	Two	Active	6.79	534
chr3	87862098	87862168	87862098	87862943	L	GATCCACGCTGAACTGATACTCGTTAAAAAGCTCTTGGTCCACGGCCTGAGCCTCCTCCTGACTGAGGGA	Apoa1bp;	38	70	0.542857	Single	Active	4.64	845
chr6	122552437	122552507	122552437	122553049	L	GATCAGGCGGCAGGGGTTTGCATCAGGCGAGCAGGAGGCGGGGCTTTACCAGCAGTGCAGGACTCTCAGC	Apobec1;	45	70	0.642857	Single	Active	3.2	612
chr15	77473618	77473688	77473618	77474100	L	GATCCCAACTCACCAAGGAATCTTCCTGCAGCCACGTTTGGATGTGTCCCAGCTGTCCTTAGCTGTGTGG	Apol11b;	38	70	0.542857	Two	Active	9.14	482
chr15	77474030	77474100	77473618	77474100	R	ATAGAGAATAAACTTGGGACTTTCTACACTCATGAGCCAGTCTCAGTCTCCTCCAATCAATCTCAAGATC	Apol11b;	29	70	0.414286	Two	Active	4.66	482
chrX	91612404	91612474	91612404	91612714	L	GATCTAACCCGGCCACCGTAGTTGCCTTTTTTATAGTGGGAGGGGCCAAGGGAGGGGTGACCCTGCCGGA	Apoo-ps;Apoo;Apoo;	42	70	0.6	Two	Active	7.31	310
chrX	91612644	91612714	91612404	91612714	R	CGGCGGTTCATTCAGCACTCGGTACCAGCACCTGTGAGGTTGTGGAGTGAAACCCTAGATTGGTGGGATC	Apoo-ps;Apoo;Apoo;	39	70	0.557143	Two	Active	2.5	310
chrX	109423984	109424054	109423984	109425187	L	GATCACAGTTTTCCCTCCCTCATGTCCTCCCAGATTCTGCCACCTCTGACCCCGACTCCATGCCTTCATC	Apool;	39	70	0.557143	Two	Active	20.77	1203
chrX	109425117	109425187	109423984	109425187	R	GACCGTCTATCGTAACTCATGGAGGGAGCCCCTCAGCAAGTGGCGACCTGGAGATGAGACTATGAGGATC	Apool;	39	70	0.557143	Two	Active	4.29	1203
chr11	85048523	85048593	85048523	85048878	L	GATCCGGACGAACGCAGACCACGACCGTACCGAGAGCCTCACATTCCCAACAGGAGAGCGAGCCCAGTTC	Appbp2os;Appbp2;	43	70	0.614286	Two	Active	3.03	355
chr11	85048808	85048878	85048523	85048878	R	TGGCTCTCCAACACAGTCTCGTTTCAGTGAGTTTTTCGACGACAGCCCTCTTCAACTTTAAGAATTGATC	Appbp2os;Appbp2;	31	70	0.442857	Two	Active	3.36	355
chr14	27783628	27783698	27783628	27785004	L	GATCCCCGGCATCGTGGCGAAGGCTGGGCGGCGGCAGGACACTCGGCAGCCGCCCACAGCTCCGCGCGTG	Appl1;	53	70	0.757143	Single	Active	1.29	1376
chr8	125100575	125100645	125100575	125101915	L	GATCCCCGAGGCTGCCTACGCGCCTGCGCCGGGGGATGAGCGTACAGCGCCAACGCCTCGCCGGCTCGTG	Aprt;	52	70	0.742857	Two	Active	1.01	1340
chr8	125101845	125101915	125100575	125101915	R	CTGGAATCGTATCTGGGGCATCTGTTTCTGAATCCCCAGGGAAAGCTCATGCAACAGGTACGTGGAGATC	Aprt;	36	70	0.514286	Two	Active	5.67	1340
chr4	40649910	40649980	40649910	40651051	L	GATCTGGCAGCCAACTAGGTACAGGAGCCGGGTGGGGATGGGGGGCGGGGAGGGTGGGAGGCCGGAACAA	Aptx;	48	70	0.685714	Single	Active	22.99	1141
chr6	55284575	55284645	55284575	55286751	L	GATCTCTGATTAGAGGCCCCTGGGCCCAAAGAGTGAGTTCCTTGAGGGGGCTGTGTCCCTGGGAAACCTC	Aqp1;	41	70	0.585714	Two	Active	5.51	2176
chr6	55286681	55286751	55284575	55286751	R	TGTGGGTCACATCAGCGGTGCTCACCTCAACCCTGCGGTCACACTGGGGCTCCTGCTCAGCTGTCAGATC	Aqp1;	43	70	0.614286	Two	Active	4.7	2176
chr7	104886395	104886465	104886395	104886913	L	GATCACGCGGGCCAGCCCCACGAACAGCACGAACAGCAGCATTAGCCCCAGCGAGATGCAGGTGTCCTGC	Aqp11;	45	70	0.642857	Two	Active	2.44	518
chr7	104886843	104886913	104886395	104886913	R	GCTCTGGGCTCTCAGCGCCGGACCCCGAGCCTAAGACCGCACCACGCTGGTGCTAGAGCATGTGGCGATC	Aqp11;	47	70	0.671429	Two	Active	1.83	518
chr2	114000908	114000978	114000908	114001554	L	GATCGCCACTGAAGCTGACCAGAGGCTCGTAGCGGCGACTCTCGAAAGCTTTCAAGCAGCGGCGGCGACC	Aqr;	44	70	0.628571	Two	Active	2.27	646
chr2	114001484	114001554	114000908	114001554	R	GTTACTATGTGTCCTTCTGCCTTCAACCTATCACCCCTTTTTCTCACACAGTCTTCTACTATCATGGATC	Aqr;	30	70	0.428571	Two	Active	7.71	646
chrX	20425607	20425677	20425607	20426660	L	GATCATCCTCCAATAAGAATGGAGAGACGAGTCACAGCGAGCCAATAGCAAAAAGCCTAGGGACGGTGGC	Araf;	36	70	0.514286	Two	Active	4.73	1053
chrX	20426590	20426660	20425607	20426660	R	CCCACAGTGCCTTTTAAGGTCATTGGTACTGTCTTCATTTCCTTCAATCTAAAAACAAGGTCTGATGATC	Araf;	28	70	0.4	Two	Active	9.5	1053
chr9	44575034	44575104	44575034	44576184	L	GATCTGGTGGAGTTAATTCTGCTTTCTCCTACCCTCACCTACAAATAACCTCTCCTATCTTGGTAACAGA	Arcn1;	30	70	0.428571	Single	Active	6.93	1150
chr11	59041515	59041585	59041515	59041880	L	GATCCTCTGTCCGGCCTGCCGCCGAGCTCACTGAGCATAGACCTCAGGCCGCCCGACCGGACTCGGTCCT	Arf1;Arf1;	48	70	0.685714	Two	Active	1.61	365
chr11	59041810	59041880	59041515	59041880	R	GGATGGCGCTTGCGCGTCTGCACTTTGTAGCCTTCACGGGGCGGAGCCGAGGTCGCTCTGTTTCCGGATC	Arf1;Arf1;	45	70	0.642857	Two	Active	1.76	365
chr11	103826639	103826709	103826639	103828835	L	GATCTCCCATGCTCTCCTCCTCCCCTTTCTAACATACTCCCCAGATACTAACATCCTCCATTAGAGGGCT	Arf2;Arf2;	35	70	0.5	Two	Active	22.97	2196
chr11	103828765	103828835	103826639	103828835	R	CCCCCCCCCGAAGCATGAAAGGAATTTAGGAATTTTGAATGCGTCAAGGTACCTGGACGATTTTTAGATC	Arf2;Arf2;	32	70	0.457143	Two	Active	4.11	2196
chr15	98593285	98593355	98593285	98593651	L	GATCACCCCCCACACCAGCACCTCGCCCAGACGGTGCGAGCCGGACCGCGGCCGGGGGCCTCGGGCTCCC	Arf3;	55	70	0.785714	Two	Active	2.27	366
chr15	98593581	98593651	98593285	98593651	R	CCGCGACGGCGACAGGAGCTGTGCGGCGAACACCCACCCCCAGCCCGGGCTACTTCCCACCTCCACGATC	Arf3;	50	70	0.714286	Two	Active	5.69	366
chr14	27457118	27457188	27457118	27458067	L	GATCTCCTATCCCTGCTTGCTGTGAGCAGCGAGCTACTAAGGATATTTCACATGAAATCCGTCTCATCGC	Arf4;	34	70	0.485714	Two	Active	3.33	949
chr14	27457997	27458067	27457118	27458067	R	AGGCCATGTGTCTTCGCCAGCCGGTGGCCCGGCGCCCAGCCTTCTCCGGCTGCGGTGGGGGAGGGCGATC	Arf4;	52	70	0.742857	Two	Active	1.76	949
chr12	70472850	70472920	70472850	70473339	L	GATCCGTGCCCCGCCTTCGAGTGGCGGAGAAGGAGACCCGCGGAGACCCCGGGTAGAGCGACAGGTGGGC	Arf6;	50	70	0.714286	Two	Active	1.01	489
chr12	70473269	70473339	70472850	70473339	R	GCCCGGCGGTAACTCCCTTCTCCCTCTCTGTGTCCCTGCAGGCGAGCACCCGCGAGTTCCCGCGAGGATC	Arf6;	48	70	0.685714	Two	Active	20.06	489
chr2	180701776	180701846	180701776	180701978	L	GATCCATCTGCGCTGCCCTGCCGCACTGCCCACGCAGAGGCAACCCTGCAAACCTGGCGCTCAGCCGAAG	Arfgap1;Arfgap1;	47	70	0.671429	Two	Active	2.3	202
chr2	180701908	180701978	180701776	180701978	R	TCGGAGGCCTCCCATGAGCCCTTGCAAAGCGCGACGTAGCCGGAAGCTGCTGGCGGCTGGTGGGGGGATC	Arfgap1;Arfgap1;	48	70	0.685714	Two	Active	7.06	202
chr2	180701974	180702044	180701974	180702102	L	GATCTGAGCGCCTAGTCCAGCTTGGCACCTCGGCCGGACCCGACCTCCTGGGGGCAGCAGGTGAGTTTGC	Arfgap1;Arfgap1;	47	70	0.671429	Two	Active	3.29	128
chr2	180702032	180702102	180701974	180702102	R	AGGTGAGTTTGCGGCCAGGACACCGGGCATCCGCGGACCCTCAGTTCCTTGCCCTTCCGGCTCTCAGATC	Arfgap1;Arfgap1;	45	70	0.642857	Two	Active	3.69	128
chr2	91104992	91105062	91104992	91105359	L	GATCAAGGTTGTTGTGTGCTGGCCTCTGCTCTAGGCCAGTTGCTGGATTGTGAGCTGAGCTGGAGCCCTG	Arfgap2;	40	70	0.571429	Two	Active	6.37	367
chr2	91105289	91105359	91104992	91105359	R	AGGCCCGTGGTGGAGCTCCCGGCTGCTAACGTCATGTTTCAGCCCCGCCCGACGTTCATTGGCCCAGATC	Arfgap2;	45	70	0.642857	Two	Active	1.51	367
chr15	83180795	83180865	83179040	83180865	R	AGTCGGGCGCGGCAGGCGCATGCGCGGACGCTCGGACAACTCCCACCCCTCCGCAAACCTTCCCCAGATC	Arfgap3;	49	70	0.7	Single	Active	1.8	1825
chr2	166630724	166630794	166630724	166631268	L	GATCACTTGCATCTTTCCTTCAGGGCTGCCCATGTCTATAGGCTTTGACCTGCATTTTCTTCCCCTTCAT	Arfgef2;	33	70	0.471429	Two	Active	7.24	544
chr2	166631198	166631268	166630724	166631268	R	CCCGCAGGCCGGGGCCATGCAGGAAAGCCAGACCAAGAGCATGTTCGTGTCCCGGGCCCTGGAGAAGATC	Arfgef2;	46	70	0.657143	Two	Active	4.23	544
chr3	84385668	84385738	84385668	84387039	L	GATCAGAGGGTTCAAGAGGAAAACAAGAACAAAGCCAAGGAAGCAATAACAGGGGAGAAAGTCTAGAATC	Arfip1;	30	70	0.428571	Two	Active	11.76	1371
chr3	84386969	84387039	84385668	84387039	R	GTGTACCGGCGCTGGCAGCACGGAAGCCCGGCCCTCGCTTTCTTAGGTTTCTCGCTAGCTCTCCGCGATC	Arfip1;	45	70	0.642857	Two	Active	1.96	1371
chr7	112788833	112788903	112788833	112790981	L	GATCCTAGCAGCAGGTCAGAGATTTGGCGGAAGTGACATGCTCTCTGGGCAGAAGAAGCCGGCCACGTCG	Arfip2;Timm10b;	41	70	0.585714	Two	Active	3.43	2148
chr7	112790911	112790981	112788833	112790981	R	GAGCCACTTGCTCTTTGCCCCAATGTCACAGGCAGGGCTGAGCAGCTAGGCCAGGTCTGTGGTGCTGATC	Arfip2;Timm10b;	42	70	0.6	Two	Active	8.17	2148
chr8	8689858	8689928	8689858	8690871	L	GATCCGCAGCCCCGCCAACCTCCCGCCTCGCGCCCTCAACTCGGACTTCCGGGCCGGCGCTCCCGCCCCA	Arglu1;	54	70	0.771429	Two	Active	1.26	1013
chr8	8690801	8690871	8689858	8690871	R	TGAGAATGTATCAATTGTGAGTTGGATGTGGTGGTACATGCCCAGAATTTTAGCCCCTAGAAGATGGATC	Arglu1;	30	70	0.428571	Two	Active	27.79	1013
chr2	91489882	91489952	91489882	91490688	L	GATCACCTCCTCCACCTCCTTCATCGTGGGACAGAGATTCTCTCGCCACTCCCCTCTACCGGAAGTGAGC	Arhgap1;Zfp408;	41	70	0.585714	Two	Active	6.49	806
chr2	91490618	91490688	91489882	91490688	R	GCCCTCCCTCTGCAAGGCATAGGCCAAGCCAGAGCAAGCCGGTGGGAGGGAGGGAGAAGTCGTCCTGATC	Arhgap1;Zfp408;	45	70	0.642857	Two	Active	12.73	806
chr2	113688675	113688745	113688675	113688997	L	GATCCCCAGTCCCGGTCCCTGCCCGGGCTGGTCCCCGCCGTCACCCCGTCTCACACGCAGCCTTTCCCCT	Arhgap11a;	51	70	0.728571	Two	Active	1.26	322
chr2	113688927	113688997	113688675	113688997	R	TTTGGGGTGGCCAGGAGCTGCCTGTCTAAAAGGTTCCGGCAAAGCCGAAAGCACAGCGAGCGTTGAGATC	Arhgap11a;	40	70	0.571429	Two	Active	3.27	322
chr18	6135060	6135130	6135060	6136586	L	GATCCTTCTTCCAATGTACCTCCCTTTAGGAATGTGTGCCTAAATGGTCTATAAAATCTACTTCCGCATG	Arhgap12;	29	70	0.414286	Two	Active	4.01	1526
chr18	6136516	6136586	6135060	6136586	R	CACAGCCTGGCAACTCCGCTTAGTATCGGTGAACGTGTTGCACTTCTATTGGCAGGAGATGGATTGGATC	Arhgap12;	36	70	0.514286	Two	Active	1.27	1526
chr7	130512942	130513012	130512942	130513931	L	GATCAGCGGGGAGAGCCTGAGAACACCGGCCCCAAAGCTGCGCGCCTGGCACTGCGAGAGGCACACAAGT	Arhgap17;	46	70	0.657143	Two	Active	3.97	989
chr7	130513861	130513931	130512942	130513931	R	GCCGAGCAGAGCCAAACTTAGCTACCTACTCTAGTGGTGACAACTAGAACGCAAGTGAGCCTCGCAGATC	Arhgap17;	37	70	0.528571	Two	Active	2.07	989
chr10	26492707	26492777	26490282	26492777	R	TGTGTGGGAGGTGACTCTGTGGCGCTCCGACCAGTTGCTTAGCAGGTGCATGTGCAAATACTGACTGATC	Arhgap18;	38	70	0.542857	Single	Active	4.04	2495
chr19	41875876	41875946	41875876	41876784	L	GATCACAATTTCAAGGAAACATAAAAATCTATCGTATTTTGAAGTGTTTGCCAGGATGGGTGCTATGCGC	Arhgap19;	27	70	0.385714	Two	Active	6.1	908
chr19	41876714	41876784	41875876	41876784	R	AAACACCTGCCCGAGGCCTACCGGGAGATGTAGTTTCTCGTTTTGATTAACCCATGTAGTTCCGCGGATC	Arhgap19;	36	70	0.514286	Two	Active	2.31	908
chr2	20888536	20888606	20888536	20889399	L	GATCCCTTCCCATCTGAGTCGAAAACATTGGATTCCGGCCGCACCAAAGAGTACCACCTGCCCTCGCCAC	Arhgap21;	40	70	0.571429	Two	Active	3.4	863
chr2	20889329	20889399	20888536	20889399	R	AGCTTTCGGAGAGCCTTCCTGGAACAGGGAGAAGTTAATGAAGGACATGAACTTTCCCCAGGCGCCGATC	Arhgap21;	37	70	0.528571	Two	Active	5.61	863
chr7	31319686	31319756	31319686	31320510	L	GATCCTCCGCCACTGTCACCCCTTTTTCAGGGCCCAGAAGGGGGAGGGAGGAAATGTGCGCTGAGGGGGC	Arhgap33;	45	70	0.642857	Two	Active	18.7	824
chr7	31320440	31320510	31319686	31320510	R	TACGACTATCCCCCACAAGCAGCCTTTTCGAAATGCGGGTCCTCCAGTCCCCACGCTGTCAGTCCTGATC	Arhgap33;	40	70	0.571429	Two	Active	3.77	824
chr7	17199859	17199929	17199859	17201235	L	GATCCCAGCCGCAGCGACGGCGGGCCCGGCGCCATGTTCCCCTAGCGACTCGTTCCTGAGGCGGCTGAGG	Arhgap35;	51	70	0.728571	Two	Active	1.26	1376
chr7	17201165	17201235	17199859	17201235	R	TTGTGAAAGACAGGCTTTCCCGGCGCCTCACAGAGTGTGGAATGCCTGAAGGAAGCACGTGTTTCCGATC	Arhgap35;	38	70	0.542857	Two	Active	5.26	1376
chr15	76647893	76647963	76647893	76649621	L	GATCCTCGTTCGGCAAGCACTATCTCTCACCACCCCCAAACGGACCGGAGCCCAGTGCACAGAAAGGGCA	Arhgap39;	42	70	0.6	Single	Active	3.7	1728
chr11	120442163	120442233	120442163	120444306	L	GATCCTAAATACGCAGGTCTGTCCTCTCTAGTGAGGGTCTGCGTATGCAACTTGGGAGCTAGTGCACCGC	Arhgdia;	38	70	0.542857	Single	Active	4.41	2143
chr7	25687671	25687741	25687671	25688095	L	GATCAGGGTGGTGGCGCGCACCTTTAGCTTTAATCTCTCTACTCCAGAAGCAGAGACACCTGAGTTCGAA	Arhgef1;	36	70	0.514286	Two	Active	16.74	424
chr7	25688025	25688095	25687671	25688095	R	CCGGAAAAACGCCCCGACTTCCTGCCCGCCAGAGCCAGGAAGCCGGAGTCGGGACACCGGGCCCGGGATC	Arhgef1;	50	70	0.714286	Two	Active	12.6	424
chr7	25688644	25688714	25688644	25689619	L	GATCATGGATGCTTGATTAGAGCTCCCTAAAATAAACAAATATCTCTGCAGTACATTTTAAAGCCGAGAC	Arhgef1;	26	70	0.371429	Two	Active	8.23	975
chr7	25689549	25689619	25688644	25689619	R	TGACCCCACACGTCTTCCCTGCCACCCACACCACCACCGCTGCAGAATTAGTGAGCGCCTGTTGTAGATC	Arhgef1;	41	70	0.585714	Two	Active	5.89	975
chr9	42913641	42913711	42913641	42914280	L	GATCGGCTCAGGGACGGGCGTCGGCTTCGGTCCCGAGTCGGCGGGGCCCGGCCCTCGGGTCCCCGCTCTA	Arhgef12;	54	70	0.771429	Two	Active	1.01	639
chr9	42914210	42914280	42913641	42914280	R	CGTCCCCTCCCCCGCCGACTTTTTTGGGCCCTTCTCCCTGGGACTTCGGGAAGCCGCTTCACCCGGGATC	Arhgef12;	47	70	0.671429	Two	Active	3.84	639
chr4	43512462	43512532	43512462	43513174	L	GATCCCGAACTCTCCATGTTTGACCCAGGGTTTTACTCTTCCCGCAGCGTCGCGCCGGAGATTCAAATTC	Arhgef39;	38	70	0.542857	Single	Active	3.96	712
chr14	52604306	52604376	52604306	52604812	L	GATCCCGCAGAGCGAAGAAGACGCGGGAAACCCGGGGCGTCCTCAGCTGGGCGGTTCTCGGAGGGGGCGG	Arhgef40;	50	70	0.714286	Two	Active	1.27	506
chr14	52604742	52604812	52604306	52604812	R	GTGCCCGCTTAGCGCTCCTTGGCGCTTCGGAGACTCTCCACCCTCCCATCCCCCCTTCTTTTCTTCGATC	Arhgef40;	43	70	0.614286	Two	Active	15.99	506
chr8	11756894	11756964	11756894	11758632	L	GATCAATCCCAGAGCATTCTGGATGCCATCCATACATGTATTGTCATCTCCTGTGACTGGCATGCAGTTG	Arhgef7;	33	70	0.471429	Two	Active	6.93	1738
chr8	11758562	11758632	11756894	11758632	R	GGGGGCGGGGGAGGTCGGGTCGGGCTCCGGGGAGGTAGGGCCGGGATGGAGGGTGGTCGGGGGTCGGATC	Arhgef7;	55	70	0.785714	Two	Active	2.77	1738
chr15	96117486	96117556	96117486	96118091	L	GATCCACGCTGTCACCCCGCTCTCCACAAGCCACCACACAGACCTCCCCCTCCCCACGCGGCCCCGCCTG	Arid2;	50	70	0.714286	Two	Active	5.61	605
chr15	96118021	96118091	96117486	96118091	R	CCGGCCGAGGAATGGGCTCCGGGCGCTGGTAGGGAGCGCGGGGAGCGGGGGCCGCGTTTGAACCGCGATC	Arid2;	53	70	0.757143	Two	Active	1.9	605
chr13	14155483	14155553	14155483	14156424	L	GATCTCAGACTTGAAGCCGCCGCCGGTACGAGACTAGCAGTGCCCACATCGACTTCTCAATTTATTGTTC	Arid4b;Ggps1;	36	70	0.514286	Single	Active	3.27	941
chr1	36363672	36363742	36363672	36364735	L	GATCTGCCATTCCAGAGCTTATGGATAAAGCCCAGAGGGTCAAAGTCATCAAATGCAGACTGTCCATTTG	Arid5a;	32	70	0.457143	Two	Active	9.43	1063
chr1	36364665	36364735	36363672	36364735	R	TCTCGCTGGGCCATGGGTAAGCGGCTGGCGGGCGGCGCCGGGGTCAGAGGGCTGGGGTCCCAGAGCGATC	Arid5a;	52	70	0.742857	Two	Active	5.8	1063
chr9	59335708	59335778	59334030	59335778	R	TTTGAAAAAGTGGAAAATATATAGATACATACTTATATAATGTCTATGTCTATTTTGTTTTCAAATGATC	Arih1;	15	70	0.214286	Single	Active	16.16	1748
chr9	108551495	108551565	108551495	108552054	L	GATCCCCCCCCTCCCGGCGGCCAGTCAAGAGTAAACAAGGCCTCGACTCCCGCCGCGCACTTACCGGGAG	Arih2;	48	70	0.685714	Single	Active	2.79	559
chr10	88193667	88193737	88193667	88194280	L	GATCAAAAATTAGACACCTCGGGTACGAGGGTGCCCCGTGTTGGTGGTATGCAGTGACTGCGGGTGAGCT	Arl1;Gm4925;	39	70	0.557143	Two	Active	1.41	613
chr10	88194210	88194280	88193667	88194280	R	AGTAGCGGAGGTGGCGGCGCCCAGGCTCAACTAGGAGTCGCTGCCGAGTCCCGGCCTGTCTCTGAGGATC	Arl1;Gm4925;	47	70	0.671429	Two	Active	4.03	613
chr16	62846720	62846790	62846720	62847262	L	GATCGCGGGGTCCGGCCCCTAACCGAGTCCGCCAGCCGCCCCGGGACAGCCCGAACACTGGCTCAGGAAC	Arl13b;	51	70	0.728571	Single	Active	1.77	542
chr13	114584192	114584262	114584192	114584749	L	GATCAATTTACTTGTGAGTCTCTAGGTTCCTAGTCTGGACTGCACTGGTGCTGAGCCGCAGGAAGGTCAA	Arl15;	35	70	0.5	Two	Active	2.23	557
chr13	114584679	114584749	114584192	114584749	R	CGGCCCGCCCTCCCAGCCAATCGTCGCTTCCCTGGTGTAATCTTCGGCTCCTCGGCTGCTCTCGGCGATC	Arl15;	47	70	0.671429	Two	Active	7.77	557
chr19	6141101	6141171	6141101	6141972	L	GATCCCGTAGCCCCCTCCCGGCCGCCGTTTCTTCTAGTCCCGGGACCCCGCTCCCGTCTCCTATTGGCCA	Arl2;	48	70	0.685714	Two	Active	1.64	871
chr19	6141902	6141972	6141101	6141972	R	TTTTTTCTTTGCTGGTTGTGTTGGCACATATCTTTAATTCCAATGCCTGGGTGGCATAGACAAGTGGATC	Arl2;	29	70	0.414286	Two	Active	27.89	871
chr8	97190335	97190405	97190335	97190619	L	GATCTTTACAATTCCTAAATTGAAAATGAAGAAACCGAGGCTCTTGGCTCCAATTCTTTCATCCAGAAAA	Arl2bp;Arl2bp;	25	70	0.357143	Two	Active	9.21	284
chr8	97190549	97190619	97190335	97190619	R	GGGGTAGCCCCGCGAGAGGCCGGCGGGCGCTGGGCCCAGCCAGGAGCCGCAGCCCCGTCCTCGCGCGATC	Arl2bp;Arl2bp;	57	70	0.814286	Two	Active	1.76	284
chr8	97191245	97191315	97190687	97191315	R	TTTTCCTGTGTTTGTAATTTCTGTACTAGACAATAATCCTTGATTGGTGAAACTGAGTGATGGGAGGATC	Arl2bp;Arl2bp;	26	70	0.371429	Two	Active	4.97	628
chr19	46647408	46647478	46647408	46648326	L	GATCAAGGCGAGCCCCATCCCACGTCCTCCTCGGCTTTACGCGCAGCGCCCCGCCCTGGGACTGGTGAAA	Arl3;Sfxn2;	47	70	0.671429	Two	Active	2.76	918
chr19	46648256	46648326	46647408	46648326	R	TAGGGAGGTTGGGGACCGGTCCCTAGCATTGAGGTTAGCTGGCAGCGGGAGTGTTAGATTGTTTGGGATC	Arl3;Sfxn2;	39	70	0.557143	Two	Active	2.59	918
chr12	40763775	40763845	40763775	40764040	L	GATCTAACCAGGCACGTCTCACCCGGCACCCAGGCTCACTTTCCTGGCTCCGTCCCCGCTACCAAAGCTC	Arl4a;Arl4a;	44	70	0.628571	Two	Active	3.4	265
chr12	40763970	40764040	40763775	40764040	R	GCCCCACAGGGAAGCCCAGACTCGGCCTCTGGCCACGCCCACCCTCACGGCCCACCCAGGCCCCGCGATC	Arl4a;Arl4a;	53	70	0.757143	Two	Active	4.17	265
chr12	40764036	40764106	40764036	40765415	L	GATCCCATTGGTCAGCGCGTCAGGGCCGCCCTGCCACTCCCGCCCCGGCGCCCTAATTGGCAAGGGTGCC	Arl4a;Arl4a;	50	70	0.714286	Two	Active	2.46	1379
chr2	52280131	52280201	52280131	52280963	L	GATCCGGGTAAAGAGAATTCCCATCCTCGGGCAGCGGAGCCCTCCAGCCTCCCGGGCTCAGGCTGCGGGG	Arl5a;	48	70	0.685714	Two	Active	3.47	832
chr2	52280893	52280963	52280131	52280963	R	CACAAAAGCCGTCTGAGCTGAGTCCAAAAAGACTGTAGACAAGAAACTCACTGGTCTTCACGATATGATC	Arl5a;	31	70	0.442857	Two	Active	3.59	832
chr2	14976005	14976075	14976005	14976734	L	GATCTTGTACCCGAGTTTTCAAGTCTTCACTGTCCTTTGAAGTGTAGCACTAGCAGGGCATCTTTTTTTT	Arl5b;Nsun6;	29	70	0.414286	Two	Active	4.57	729
chr2	14976664	14976734	14976005	14976734	R	CTCTGGACCTCAGTCCGCGTTTCTTCAGAGTGGCAGGAGAGGGAGCGCGCGCCGAGGAAATCCCCAGATC	Arl5b;Nsun6;	44	70	0.628571	Two	Active	5.11	729
chr2	14976730	14976800	14976730	14977072	L	GATCGGCCACACCCCGCCTCCGCAGACGCCAAGCCCGCCCACCATCCGCACACCGGAAGTGTACAGGGAG	Arl5b;Nsun6;	49	70	0.7	Two	Active	1.36	342
chr2	14977002	14977072	14976730	14977072	R	CTGCGGCGGTTCCCGGCTCCGCGGAGGACCAAAGCTTCGCTGGACTCTTGAGGCTCCGCGGCTCCGGATC	Arl5b;Nsun6;	49	70	0.7	Two	Active	3.04	342
chr16	59638836	59638906	59638836	59639399	L	GATCTTCCCCGGAGCCTCAGCCTTCCTCTCTATGCCTCCGTAGGAAGGTTCCCTTGTCCCAAGCACAGCC	Arl6;	42	70	0.6	Two	Active	6.7	563
chr16	59639329	59639399	59638836	59639399	R	CATATCTGTGGGTGGCAATGTTTTGGCTTGACCGCCCTCGTCGTGGGCGGCGTGAGGCAGGGAAAGGATC	Arl6;	42	70	0.6	Two	Active	4.13	563
chr7	125272868	125272938	125272868	125273349	L	GATCGCCAGCAGCGACCTCCACCGTGGAGATAAGGCCTGGCTGTCCCTGGTAGTCCACCGAGGCCAGGAG	Arl6ip1;	46	70	0.657143	Two	Active	4.43	481
chr7	125273279	125273349	125272868	125273349	R	GGGTGTGGCCCTCGAGAGGCGGAGCGGAAGGAAGCGGTTCAACCGCCGTACCTAGTCTCTCACCCAGATC	Arl6ip1;	45	70	0.642857	Two	Active	2.27	481
chr5	124566067	124566137	124566067	124566301	L	GATCTTCCGGGACGGCCCCAGACCGGAAGAGCCGGACCTGCCGCCGTTTCCTCCCGCGAAAGGCCTGCTG	Arl6ip4;	49	70	0.7	Two	Active	1.51	234
chr5	124566231	124566301	124566067	124566301	R	CCTCCCTGGGCCACCAAGTCCAGTGCGCAGGCTTGAGGGCGGGGCGGGAGTCGGAGGAGGTGCTGGGATC	Arl6ip4;	50	70	0.714286	Two	Active	4.04	234
chr6	97160802	97160872	97159836	97160872	R	AAGCAGAGGAACATGGACGTGAACCTCGCCCCGCTCCGTGCCTGGGACGATTTCTTCCCGGGCTCTGATC	Arl6ip5;	43	70	0.614286	Single	Active	2.04	1036
chr2	53050843	53050913	53050843	53051549	L	GATCTCTCGCCCGAGGGAGGAAGCGACTGGCGGTTAGGAAGGCGCGGAACTGCGGTCATGGGGCTCGAGA	Arl6ip6;	46	70	0.657143	Two	Active	1.5	706
chr2	53051479	53051549	53050843	53051549	R	CCTTTCCATTCTCTGTTCGCTGCTGTTCGCCGTCCTCCTTGCTTTCCTTCTCGCCATCGCCTACATGATC	Arl6ip6;	38	70	0.542857	Two	Active	4.96	706
chr6	108733375	108733445	108732795	108733445	R	GCAGCCCTCTGCGGGCGGCCTGGCCGGCGTCTCGCGCCTGTCACCTCCCCGAAGGCCGGGCCGGGCGATC	Arl8b;	56	70	0.8	Single	Active	1.01	650
chr3	19062423	19062493	19062423	19063807	L	GATCTGGCTTCTCCTTGCAATTATAACTGTAACTCTTTTGGAATTGAATTACCGTCTCCAAGCCTCAGTT	Armc1;	28	70	0.4	Two	Active	7.86	1384
chr3	19063737	19063807	19062423	19063807	R	TCTGAAATTGTTATCCAAGTCTCGCAGGCTAATCTGAAAATAATACATCCATCCACACTCCTTTTTGATC	Armc1;	26	70	0.371429	Two	Active	4.19	1384
chr5	21151978	21152048	21150827	21152048	R	CCTGCTACTGTATCTACCGGCTGACTCGGGGACCGCGGCGAGGCGGTCGCCGACTGCGCCCTTCGCGATC	Armc10;	49	70	0.7	Single	Active	3.53	1221
chr7	135380827	135380897	135380827	135381198	L	GATCCAGGGGCGACCTGGGGGCTCCCGGGAATTTTGACGTCCGGTTCTCCAGCAGCTTAGCCCCATCTAG	Armc5;9130023H24Rik;	44	70	0.628571	Two	Active	2.3	371
chr7	135381128	135381198	135380827	135381198	R	GGAACTTAGCACTTTTGAAACGGCTTGGGGTTCTGCGAGTCTGTCAGTCCGGCTTTCGGAGCCATTGATC	Armc5;9130023H24Rik;	37	70	0.528571	Two	Active	2.33	371
chr7	135381319	135381389	135381319	135382616	L	GATCCTAGGAGCAACAGTTCACTCTTCGGCCCCGGGAGGAGTTTCTCACCCACTTAAACTGCACTAAGCT	Armc5;9130023H24Rik;	37	70	0.528571	Two	Active	2.26	1297
chr7	135382546	135382616	135381319	135382616	R	AATGTACAGTGCCCAGACTCCAAGCATAAGTGGGTACTTAAACACAGGAAACAAATTCCAGCAGAGGATC	Armc5;9130023H24Rik;	31	70	0.442857	Two	Active	5.4	1297
chr11	115337011	115337081	115336736	115337081	R	GGGGGCGTGCCTGCCTTCAGTTCCGAAAAGCCACAGCGTCTCGCCCGGGTTGAATTTTGGTTTTCAGATC	Armc7;	40	70	0.571429	Single	Active	3.6	345
chr9	99467784	99467854	99467784	99470736	L	GATCTGGGGCTAGATTTGTTGACCGTCTTCCAAAATTGCATTTTGCACTGTAGAGTGACTTCTGTCTTTT	Armc8;	29	70	0.414286	Two	Active	4.03	2952
chr9	99470666	99470736	99467784	99470736	R	CACACATGTCCTGGCCAGAGGACAGCTTAGGAAGCAGGTTCTCTCGTTTCATCTTAGAGGTCCAAGGATC	Armc8;	36	70	0.514286	Two	Active	26.27	2952
chr1	88051171	88051241	88051171	88051467	L	GATCTGAGTTATCGTTCGTCTGCAGTCTAGACTAAAGTCACCCGCACGCCACACGCCTGTACGGCCTCAC	Armc9;	39	70	0.557143	Two	Active	1.27	296
chr1	88051397	88051467	88051171	88051467	R	GAGCGCAGAGCCCTGCAGCAGGTAAGCGCGGCCCTCCTTGCGACTGCACCCTTGACACAGCCCTGGGATC	Armc9;	47	70	0.671429	Two	Active	2.86	296
chrX	132277120	132277190	132277120	132277991	L	GATCAGAACCTAAGTGTCGCAGTGTGCGCCACAGTAGTATCACTCCGCTTCCCTAAGCCGGAACTCCTTA	Armcx5;	37	70	0.528571	Two	Active	1.26	871
chrX	132277921	132277991	132277120	132277991	R	TCACACATTCATTTGTGTGGATAGATTTTGTGCCAAGTTTGCATTTCTCCACGTTTCAGGGCGGCAGATC	Armcx5;	31	70	0.442857	Two	Active	7.16	871
chr3	95237949	95238019	95237949	95239178	L	GATCCCTGTGTTAGAACCTATAAAGAGGGTTTGCATAACAAATCGTCTGTAGGAAGCATATGCTGATGAG	Arnt;	29	70	0.414286	Single	Active	2.49	1229
chr5	145844719	145844789	145844719	145844971	L	GATCTGTCAGCCTCTCCCTCTAGGCCTCCCTCCTCCGTCCGCGCCCGCCGGAGCCAGTTCGCGTCGACTG	Arpc1a;	49	70	0.7	Two	Active	5.03	252
chr5	145844901	145844971	145844719	145844971	R	TCTATGGCACGCGGGGGCGGCGGGCCCAGGGCTGTTAGGCGCGGGGTCTGGAGCTGAGGGGCCCGGGATC	Arpc1a;	53	70	0.757143	Two	Active	3.27	252
chr1	74283335	74283405	74283116	74283405	R	TACCCTCGATTGCCCACCCTCACCGCCCTTGTTTCTCCTTCCCCTGCCCGGGGCAGCCGCCGCCATGATC	Arpc2;	47	70	0.671429	Single	Active	9.49	289
chr5	122841254	122841324	122841254	122841981	L	GATCAGTTCATATTCATTTATATGTATATGCCAGCCTGGACTTCATGCGACTCTTAGCAAAGAAAAAATT	Arpc3;	24	70	0.342857	Two	Active	22.81	727
chr5	122841911	122841981	122841254	122841981	R	GGCTTACTTCCGCCCACTCCACCCAGGCTCGGTCGTCGGAAACGCTTTCTGAGTTCGGCTTCTCTGGATC	Arpc3;	42	70	0.6	Two	Active	2.64	727
chr1	154613220	154613290	154613220	154613850	L	GATCACTAGTTCCGAGCTGGGCATCACTTTGCCTCATACTCCTGCAGACTGCAGGGGACTAGGTTCTGCA	Arpc5;Rgl1;	38	70	0.542857	Two	Active	3.93	630
chr1	154613780	154613850	154613220	154613850	R	GAGTCGGACCGGGCTGGGCTCGCTAAAGGAGAGGCACCGCGGAGGGGCAGGCCAGCGTCGCGTCGCGATC	Arpc5;Rgl1;	51	70	0.728571	Two	Active	2.29	630
chr2	38863520	38863590	38863520	38863911	L	GATCCCACGGCGCAGTTCCGCCCACAAGAGCTTCCGGTTCCGGCGCATCCCGGAAGTGGGCGGGCGACGG	Arpc5l;	50	70	0.714286	Two	Active	1.77	391
chr2	38863841	38863911	38863520	38863911	R	GAGGTAGACGGGCTCCTGCGGCAATATCCTTCCCGGCGCGGCGGCCCGGCTCGGCCTTCGCACCCTGATC	Arpc5l;	50	70	0.714286	Two	Active	1.77	391
chr9	74885231	74885301	74885231	74885814	L	GATCTAAGAAGAAAAGGTGGCGCTGAGGCAAGGTTAGAGAACAGAGGAAGTAAAGATGGATGGGGTTAAA	Arpp19;Arpp19;	31	70	0.442857	Two	Active	7.9	583
chr9	74885744	74885814	74885231	74885814	R	GCAGCGTCTGCGGAGGAGCAAAAGGTGAGTGTGCCGGAGGACCCGGGGAACCCTCGAGACCCGCGGGATC	Arpp19;Arpp19;	48	70	0.685714	Two	Active	3.14	583
chr7	106683095	106683165	106683095	106684400	L	GATCCCTTCTAGGAGAAAATGGATTCAAACCCTTTCCTACCCCTTCTTAGCCTCTGAACTCTACCCTCCC	Arrb1;	34	70	0.485714	Two	Active	11.94	1305
chr7	106684330	106684400	106683095	106684400	R	TCCCACGCGCGCGTGGGGACGACCTGGGCGAGGGCACGGGCGGAGGTTCCAGTCAGCGTCACCCGGGATC	Arrb1;	52	70	0.742857	Two	Active	1.01	1305
chr11	70246249	70246319	70246047	70246319	R	GACCAGGTAAGGGAGGTGGGGCCGTGCCGCGGGGCATGGGCGGCTGCTCGTGGGGTGTGCCAGGTTGATC	Arrb2;	50	70	0.714286	Single	Active	3.29	272
chr2	24790638	24790708	24790638	24790847	L	GATCTCGAAGAGCTGCACCCTCCCCATACCGCGGTCTCCCGCGCCGCGGTCTGACGCCTGCTAGAGTAGT	Arrdc1;	46	70	0.657143	Single	Active	2.54	209
chr8	73363329	73363399	73363329	73364563	L	GATCGGCCAGGTGCTCGAACCCGCGAAAAGAAAGAGCTAGAGACTGCGAACGCAGCGGGCTCGAACTACG	Arrdc2;	42	70	0.6	Single	Active	4.37	1234
chr13	81021619	81021689	81021619	81022781	L	GATCTATTACCCCCTAAATCCTGGTGATGTTTATGACTGAGTATTTTACTCAAGGCATTAAAAAAGGAGA	Arrdc3;	25	70	0.357143	Two	Active	4.5	1162
chr13	81022711	81022781	81021619	81022781	R	AGCAGCGGCTTCTCTGCTGCCCTGACTTTTTAAGAAATCTCAATGAACTATTTGTAGACAATCACTGATC	Arrdc3;	29	70	0.414286	Two	Active	9.11	1162
chr13	94539746	94539816	94539746	94542235	L	GATCAAAGCAAGAATCCAAGAGTTCACAATGAACTAAATACATAAGAAACTCAGAAACTCATAGAAAGGA	Arsb;	23	70	0.328571	Two	Active	11.04	2489
chr13	94542165	94542235	94539746	94542235	R	CTCCTGGTGGCCGAAGGCAGGAGTGGCTTTCGTTTTCTCTAGGTCAGAGGAGAGCGGGGTTTCTGGGATC	Arsb;	41	70	0.585714	Two	Active	3.57	2489
chr6	136805801	136805871	136805801	136806176	L	GATCTACTGGTCAGTGGGCAGCTTGGTGGTTTGTGTCAGCAACACTTCTTTATTCTGAAAGCCTCGTCCC	Art4;	35	70	0.5	Two	Active	5.49	375
chr6	136806106	136806176	136805801	136806176	R	GGCATGCAGGGGAATGCCAAGGGTCTGTTCAGGGTCAGGCTGTGCAGTTCAGCCTTGCCTTTCCCAGATC	Art4;	41	70	0.585714	Two	Active	26.11	375
chr16	18392035	18392105	18392035	18395046	L	GATCCCCACAGCCCATCTGTCATTTCCTAGTAGACTTAAGGCATCGAGGATAGGGTATACAGCCAGTTCT	Arvcf;	34	70	0.485714	Two	Active	3.31	3011
chr16	18394976	18395046	18392035	18395046	R	AGACAGGTGGATGGGAGATAGGGTATGTTTGAGAACAGGGGACATAATGCACTTGGGGCACTGTCAGATC	Arvcf;	35	70	0.5	Two	Active	4.83	3011
chr8	42460028	42460098	42460028	42460434	L	GATCAGCGACCCTGGGCCACACCATGCACGGCAGGGGACACGCCAGAGATAGAGGCGCCGGGCCGAGTCC	Asah1;	49	70	0.7	Two	Active	1.51	406
chr8	42460364	42460434	42460028	42460434	R	CCTAGTTTGCCTTCTGGGGAAGGCTGGCTCCAAGTGAGTCACTCAATCCATCCATCCTGCCCGAGGGATC	Asah1;	40	70	0.571429	Two	Active	8.47	406
chr15	64144021	64144091	64144021	64147384	L	GATCTGGTCCGGCATCCTGCCGCGGGAGGGACGAGACACAAGCGGGGGCGGGCGTGAGTCACGGCGCAGG	Asap1;	51	70	0.728571	Two	Active	2.23	3363
chr15	64147314	64147384	64144021	64147384	R	CTCACAAGGCTCGCTCTCCCATCTACTTTGGAACCAAAGAAGCTTGCTTGCAAGAGGACTGACAGCGATC	Asap1;	36	70	0.514286	Two	Active	4.41	3363
chr12	21117849	21117919	21116738	21117919	R	CCGCGCCCTGGGCGACTGAGGCGGCGGCGGCAGTCCGCGCCCCGGTGTTGCAGCGATGCCGGACCAGATC	Asap2;	54	70	0.771429	Single	Active	29.93	1181
chr1	93436144	93436214	93436144	93437545	L	GATCCTCCAGGGTTGGCCATGTTGTAACCTGGGGCAGAGGCTTTTTAAAGGATATATGGATGGCCACGAC	Asb1;Asb1;	36	70	0.514286	Two	Active	5.2	1401
chr1	93437475	93437545	93436144	93437545	R	GTTGCGTCTTGGGGTCAGAGTGTCCCTTGGGCGTCCGGGACTCGGGTCCTCGGTCCTCGCAGGCCAGATC	Asb1;Asb1;	47	70	0.671429	Two	Active	1.93	1401
chr1	93437541	93437611	93437541	93437743	L	GATCCGAGGAATCGCGCCCGGGGTCAGTAAGTGTGGACGTTAGGCTCCGCGCGGCCCTAGGCGCGCGCCC	Asb1;Asb1;	50	70	0.714286	Two	Active	1.6	202
chr1	93437673	93437743	93437541	93437743	R	CCTTGTAACTGCCACCCTGTTAGCCCATCCCCGTCAGCGATGACCCTGGCTGGACCATGGGGTTCGGATC	Asb1;Asb1;	43	70	0.614286	Two	Active	4.04	202
chr13	3632958	3633028	3632958	3633486	L	GATCAGTGTAAACCACAGAAGGCCAGTTTTGGCAGCTAAACACTTTTTGCACATGGGCACGCGTTTGAGG	Asb13;	34	70	0.485714	Two	Active	3.86	528
chr13	3633416	3633486	3632958	3633486	R	TGTGGGTACGTGTTTCGCGCCGCAACCGCCAAGGACACCACACCGGGGCTGGAGTCAGGACCAGGAGATC	Asb13;	45	70	0.642857	Two	Active	2.29	528
chr11	30853715	30853785	30853715	30855368	L	GATCTCCTAGTTAGTATGGAGGGCATATCCACTTAGTGTGCTAAACGAATTAATGAATGAACGAACACAC	Asb3;	28	70	0.4	Two	Active	7.09	1653
chr11	30855298	30855368	30853715	30855368	R	TAAGGTGGGGCTTTAAGGAGGACATCTGAATTACATGGATTACTGATATCCATGGAGTCTACATCTGATC	Asb3;	29	70	0.414286	Two	Active	7.01	1653
chr2	30683749	30683819	30683749	30683908	L	GATCTACCGGTTCAGACCCCGCGCCGGTGAGCAATCCTCCCAGGCCCCAGTTCCGCACCGGAAGTTATCC	Asb6;	45	70	0.642857	Two	Active	3.67	159
chr2	30683838	30683908	30683749	30683908	R	CCGTGCGGGCCTTTGAGGGAGCATGTGAGTCACACTGCCCCCTGCCGCCGGGGAGGACCTCGCGGCGATC	Asb6;	50	70	0.714286	Two	Active	3.91	159
chr15	97976045	97976115	97976045	97976273	L	GATCGGTCCGGGAAGCCGCTGTCAAGGCGTGACCCGGAAGCAGAAGCGGCTCGCATCAGCCCCGGGGTTT	Asb8;	47	70	0.671429	Two	Active	1.53	228
chr15	97976203	97976273	97976045	97976273	R	GGGTTCTTAAAACTTTCCTAAGGAGCTGGACGCATTCCCCTGTCGCTGCTTATAGGACGTGGGCGCGATC	Asb8;	38	70	0.542857	Two	Active	3.39	228
chr10	59465373	59465443	59465373	59467955	L	GATCACCACCCGCAGCACCTAGCTGCGGTAGCTCTTTCTAGGTGGGATGAAGAAGCTCGCGGGAGAGGGG	Ascc1;Anapc16;Ascc1;	43	70	0.614286	Single	Active	1.5	2582
chr11	4537768	4537838	4537768	4538031	L	GATCTGTGGAAGCTGTGGTGTTTTGCAGCTGAACATCTCGGGTGTGGAGCCGGGGAGGTAAGTACGTGCC	Ascc2;	40	70	0.571429	Two	Active	12.03	263
chr11	4537961	4538031	4537768	4538031	R	CACTTGGAGAACCAGAGCCTGGAGTTCCGGTTCATTTTAAGGCTTGGTCCTAGAGAGACCTGGGACGATC	Ascc2;	37	70	0.528571	Two	Active	6.7	263
chr10	50311406	50311476	50311406	50313781	L	GATCACCAGTTGTAGTTTGGTGATAAAATGAGTTAGACTGTAAACGCTTGAAAGGCTACATGCGACTGGA	Ascc3;	29	70	0.414286	Two	Active	2.77	2375
chr10	50313711	50313781	50311406	50313781	R	TGTCAGTTAAGTGTAGCTTAGTGTTATTTACATGAGTGAATTAATTTTGCAAGACTTAGTTTTCTTGATC	Ascc3;	21	70	0.3	Two	Active	7.47	2375
chr10	53317003	53317073	53316063	53317073	R	GGTTCAGGTGAACAATGTAGTGGTGCTGGATAACCCGTCGCCTTTCTACAACCCGTTCCAGTTCGAGATC	Asf1a;	36	70	0.514286	Single	Active	2.27	1010
chr8	86479157	86479227	86479157	86479805	L	GATCGATACTCAATCACTGCGAGTGCGAGTGCCGTCTTCTCAGCGCGTTTTAGTGAGAGTCGCGCGCCAC	Asf1b;	40	70	0.571429	Two	Active	1.01	648
chr8	86479735	86479805	86479157	86479805	R	GGTGTCGGTGCTGAATGTGGCTGTGCTGGAGAACCCGAGCCCTTTCCACAGCCCCTTCCGGTTCGAGATC	Asf1b;	43	70	0.614286	Two	Active	5.16	648
chr8	26950960	26951030	26950960	26951592	L	GATCCGGAGGGCGACACCGGGCGGCGCGAGCCGCGGGCTTCCACGAGGGGCGGGCCCTCGCGCGTCCCCG	Ash2l;	58	70	0.828571	Two	Active	1.5	632
chr8	26951522	26951592	26950960	26951592	R	TAAGAGTGGAAATCACGGCACATATGAGGATGTGAGAGACTCCCCTTTACACTGTGCGGAGCAGGCGATC	Ash2l;	36	70	0.514286	Two	Active	6.94	632
chr5	130500136	130500206	130500136	130500954	L	GATCAAGACACTCAGGGACCAGGTTACCTTCTGGTCTCTCCTGGCTTTTTCTGGTCCGGATGGCGTCCGC	Asl;	40	70	0.571429	Two	Active	8.2	818
chr5	130500884	130500954	130500136	130500954	R	GTCAGGCTGTGGAAAGATATCTGCTAAATGCTAAGTTACCTGTGATAACTGTTAGCACATACCTGCGATC	Asl;	30	70	0.428571	Two	Active	3.54	818
chr8	87549044	87549114	87549044	87550443	L	GATCCACTTAAGGCTACGCTGCTCGATGATATTGCTAAGCGTGGGTTCCAGCGGCTCCACATCAGGTGCA	Asna1;	38	70	0.542857	Two	Active	2.03	1399
chr8	87550373	87550443	87549044	87550443	R	TTTGTAGACCTAGTTAGGGGCCACACAAGTTCCCAAGGGACAATTGAAAACACAGGCTCCAAACAAGATC	Asna1;	32	70	0.457143	Two	Active	5.37	1399
chr6	7642791	7642861	7642791	7643439	L	GATCTAGACGTCATACAGTAAAAAAAAATATTTATGGTGTCTAAATGAAGGCCACCTTCGCCTTCTGTCT	Asns;	26	70	0.371429	Two	Active	27.63	648
chr6	7643369	7643439	7642791	7643439	R	CTGTGACACTGCAGGCAGGATAAGCCCAGAGGTCGGGCCGCCAGGTCCAGTGTCCCATCAGCAATAGATC	Asns;	42	70	0.6	Two	Active	6.11	648
chr1	53409194	53409264	53409194	53409741	L	GATCTGTGTGTGACTGAGCAACACATCTGTGTGTCACTTTTTTTCAGGGGACACGCCTCCATCGTCGCAA	Asnsd1;	35	70	0.5	Two	Active	9.67	547
chr1	53409671	53409741	53409194	53409741	R	TTTTCTGCTAAATGTAGGTGTGGCTTGGCTGCAGAATCTATGAATGGTCTGTATCGCCCCCTAGTGGATC	Asnsd1;	33	70	0.471429	Two	Active	4.14	547
chr4	9596304	9596374	9596304	9596459	L	GATCTGAAAGACGCCAACACGAGCCAATCCCGAGGACCGCTGGCAGGGGGCGGGGCAGGCTACGCGCGCC	Asph;Asph;	49	70	0.7	Two	Active	5.04	155
chr4	9596389	9596459	9596304	9596459	R	AAAGCTTGTCTTTTGCTGCGCAGTGACTGCAAAGCCCCAGCGGCTTGTGGCTTTCTAGTCTGCCTGGATC	Asph;Asph;	38	70	0.542857	Two	Active	4.07	155
chr4	9596455	9596525	9596455	9596844	L	GATCCTCTGGAACGTGGCAAACGTGGAAGCCGGCAGGACTCTCGCGAGCGTTGGTGTTCTGGCTCCAACG	Asph;Asph;	43	70	0.614286	Two	Active	2.59	389
chr4	9596774	9596844	9596455	9596844	R	TTTCTTAACCATGCACAACACTCTCATCACACTAATACCTAGAATTTCTTCATGTCCCCAGCCATTGATC	Asph;Asph;	28	70	0.4	Two	Active	6.33	389
chr1	141350074	141350144	141350074	141351406	L	GATCATGTCTAAAAAACACAAAACAGCCCAACAACATGCTACCAGCTCATTACATCTCTGGTCAGCCAAG	Aspm;	30	70	0.428571	Two	Active	10.04	1332
chr1	141351336	141351406	141350074	141351406	R	CATTGGTGGAGGCGCGATATTTGAACCGAGCAAAAGCGGCTGGGCTACTTTCCCGGGAGTTTAGGGGATC	Aspm;	39	70	0.557143	Two	Active	1.84	1332
chr11	120533993	120534063	120533993	120534671	L	GATCAGTACTTAACGGAGTAGGTACAAAGGCTAACTCTGGTGTGCGCATACCCAGTACTTGGTGACAGAC	Aspscr1;	34	70	0.485714	Two	Active	2.53	678
chr11	120534601	120534671	120533993	120534671	R	TCCCGGTGGGCGGGGCCTGAGGCAGCCAATGAGCGCCTTTCGCGCGGCTGTCCGCCCCATCCTCTAGATC	Aspscr1;	49	70	0.7	Two	Active	4.27	678
chr19	9208699	9208769	9208699	9210212	L	GATCAGTCTCCACCTAGAGACCTATCCAGAGTCAATTTTCTAGTCAGAAGATGATTAGTGACTTTACTGT	Asrgl1;	28	70	0.4	Two	Active	5	1513
chr19	9210142	9210212	9208699	9210212	R	GGCGCTGCTGAGTTACCGTAAAGCCCCGGGGTCCCTAGCGCTGCGCACCAGCCTTCCGGGACTCCAGATC	Asrgl1;	47	70	0.671429	Two	Active	1.5	1513
chr19	32786614	32786684	32786614	32786882	L	GATCCGGGGCGGCGCTCAAGTGTGACCGACGCGGAGGCAGGTGACTACCGGGCTGGTCTCCCCAGGTGAG	Atad1;	49	70	0.7	Two	Active	2.26	268
chr19	32786812	32786882	32786614	32786882	R	AACGCGGCCGGGGAGAGAACGCTTCCGGGGGCTGGAGCCCCGCCCCCCACCGCACGGAGCATGCGCGATC	Atad1;	53	70	0.757143	Two	Active	3.66	268
chr15	57965485	57965555	57965485	57966714	L	GATCAGACTTCCAGTCTCCTGACCAGCTACGCGTCTGTTTTCCTACTCCCTCACTGCAACCGGACCATCA	Atad2;	38	70	0.542857	Two	Active	4.34	1229
chr15	57966644	57966714	57965485	57966714	R	CAGCGGCCGCAGCGTACGCGCGCCGAATCCCTCCGCCGCCGGCCACGCCTCCTGACCCCACCCCCAGATC	Atad2;	54	70	0.771429	Two	Active	6.1	1229
chr4	155134703	155134773	155134703	155135535	L	GATCGGGGTCTCCCCCAATGCAGGACGGCTATGACCAAATGTCCCATAAGCGGCCATTCAGGTCACCTGA	Atad3aos;Atad3a;	40	70	0.571429	Two	Active	2.86	832
chr4	155135465	155135535	155134703	155135535	R	TGGGGTCGTTCTGTACCTGTCGCTATAGGCATTTATGGAGACGCCCCAGCCACAGAGCCCACAGACGATC	Atad3aos;Atad3a;	40	70	0.571429	Two	Active	4.14	832
chr11	79902155	79902225	79902155	79902974	L	GATCAACATGAGGTGTCTTTTGGCTGCCTCTTTTCTTCCTTTTTTAGATTTTTCGTGATAGGGTTTCTCT	Atad5;	27	70	0.385714	Two	Active	27	819
chr11	79902904	79902974	79902155	79902974	R	GCCCCCTGCGCTCCGGACGGCGGGAAAACCCAATTGACAGAACTCCCGCCGAAGCCCCACTAGTCCGATC	Atad5;	46	70	0.657143	Two	Active	1.54	819
chr17	36046935	36047005	36046935	36048204	L	GATCCGCTCCGGGAACAGCGCATCCACATCGAACGGGAACTCCATGGCCCATTGTGCGGGACCAGACACG	Atat1;	44	70	0.628571	Two	Active	1.26	1269
chr17	36048134	36048204	36046935	36048204	R	GACTGTCAAGATTCAGGAGACAGAGTAGTCTGAAGAAGGAATGTTCCTTCCTTGTGTTTCCTGAAAGATC	Atat1;	30	70	0.428571	Two	Active	15.19	1269
chr7	137663076	137663146	137663076	137663580	L	GATCGCGCGAAGCCACTCGAGTGCTCCCGGGCTGGAAGGACCGGACGCCCTACGTCACTGACGCCGCCCG	Ate1;	50	70	0.714286	Two	Active	1.83	504
chr7	137663510	137663580	137663076	137663580	R	CTCAGCGCGGGGAACCTCGGGGAAGGGCCGAGAGCGCGGGGGTTGCCGGGTTCGCGGCTCTCCGCCGATC	Ate1;	53	70	0.757143	Two	Active	1.77	504
chr2	73730673	73730743	73730673	73731030	L	GATCCGACTGACAAACCTTCTCCCCGCCCCACTCCCGGCATCCCTGCCGCTTTCTTCTTGCGCCCCTCCC	Atf2;	46	70	0.657143	Two	Active	7.69	357
chr2	73730960	73731030	73730673	73731030	R	TAACCAGGGAACTGCAGAAAGCTGTGATTGGCAGCCGTCGGGAGGCGGGCACGAGAAGCTGCACCGGATC	Atf2;	43	70	0.614286	Two	Active	3.61	357
chr15	80085471	80085541	80085471	80085668	L	GATCCTAGAGCGCCCAGGTGCAGAGCCAATAGGAACTTGAGGTTTAGGTGACTCGCCACGCCTGGGCCAA	Atf4;	41	70	0.585714	Two	Active	2.03	197
chr15	80085598	80085668	80085471	80085668	R	GACCGTCAGAGCTTTGGCTAGGTGTCCCACCCCGCCTTGTAAGACACCGGAAATTCGTCAACGAGCGATC	Atf4;	40	70	0.571429	Two	Active	2.29	197
chr7	52071004	52071074	52071004	52071321	L	GATCCCGCTCTTCCCTTAAAAATTTTGGTGACTTCTAAAGATTCTACGGGAAGCTCCGCCCACCCTTCTG	Atf5;	34	70	0.485714	Two	Active	5.5	317
chr7	52071251	52071321	52071004	52071321	R	CAAAACCCCACCCTTCCTCGCTGCTGGCTCGACTAGCGACGAGGCGCAAGCTCAGTCCCAGGACCCGATC	Atf5;	45	70	0.642857	Two	Active	3.87	317
chr7	52071317	52071387	52071317	52072033	L	GATCCATTGTTACGCCACTACCCTCCTGGGGGACCAGTGCGCGTGTTTAGCCAATGACCGGCCGCCCGCC	Atf5;Nup62;Gm21948;	45	70	0.642857	Two	Active	2.64	716
chr7	52071963	52072033	52071317	52072033	R	GAAAATGAGGCGGCCCCGGGGCCTGGGGACAAATATACCGGGGGCGGCGCAGCGCGGGCTTGCCTGGATC	Atf5;Nup62;Gm21948;	49	70	0.7	Two	Active	1.51	716
chr1	172797769	172797839	172797769	172798001	L	GATCCACTCACCCCAGTCTTCATCTGGTCCATGAGGAAGAACCGGACTAAAAGGCGACTCCATGGCGCCG	Atf6;	40	70	0.571429	Two	Active	3.13	232
chr1	172797931	172798001	172797769	172798001	R	AAGCTGAACGCTGACACGGACGGTGGCCGGGCGGAGGCAAACTATCTCACCGCACGCGGGAACTGGGATC	Atf6;	45	70	0.642857	Two	Active	1.26	232
chr17	34783980	34784050	34783980	34784209	L	GATCGGTAAAGCGGCTGACCCGTGCCATTGGCCCGGCATGCACAGTCATTGCTCCTTCGTGTCACGTGTT	Atf6b;	41	70	0.585714	Single	Active	3.09	229
chr15	102455567	102455637	102455567	102456102	L	GATCTCCCATTAGCGCTCATGGCCGCCAATTGTGGCTTCCTTCTCTCCTATTGGTTGTCTTTAGCCTACG	Atf7;	36	70	0.514286	Two	Active	8.6	535
chr15	102456032	102456102	102455567	102456102	R	CTCGCACGTGTTCGGCTGCAAAGTGTGGGCAGCGCGGGGAGAGCGGCCCTGGCGTCTAACGCTGCCGATC	Atf7;	48	70	0.685714	Two	Active	2.01	535
chr6	136467263	136467333	136467263	136467640	L	GATCGCTCAGTGGGTGGAGTACATAGTGTGCCCACGAAGCTCCGCCCCCATCTATTTGCATAACGGCCCC	Atf7ip;	41	70	0.585714	Two	Active	3.87	377
chr6	136467570	136467640	136467263	136467640	R	CTGCGGGAGTTGAGTGTGCGCCTGCGCGGTTGCGAAGCTGCGGGCGGGCGCTGCATGGGAGCACGTGATC	Atf7ip;	49	70	0.7	Two	Active	2.56	377
chr13	91363445	91363515	91363445	91364395	L	GATCCTCCACCCTTCTCAGGTCCCAGGAGGCGGGCGAGGGCTGCAGGCAGCGGCGGAGGTACCGCCGTGG	Atg10;	51	70	0.728571	Single	Active	4.7	950
chr15	101114279	101114349	101114279	101114831	L	GATCTCTCTTGTCTTAAGGTTGTCAGCTCCGAATGGGGGCCCCCACAATGGGTCGCAGGGGAGGGCTCTC	Atg101;	42	70	0.6	Two	Active	1.61	552
chr15	101114761	101114831	101114279	101114831	R	TAGGGTCTGGACTCGGTCCTCGTCGTCTGCACTGCTGTCCCGAGACGGCGCGAGGTCGCGGGCAGCGATC	Atg101;	48	70	0.685714	Two	Active	1.5	552
chr18	46900337	46900407	46900337	46901672	L	GATCCCACTTGGCTCCCACCTTCAAAGACCAAAAGCTGTAAAAGGTGCGAATGATGGGGAACCACTCGGT	Atg12;Ap3s1;	36	70	0.514286	Single	Active	4.46	1335
chr14	48188084	48188154	48188084	48188235	L	GATCTGAGCTCAGGGCCAGTCACGTGGGATTTTGTTTTTATCCAGGTGCATCCTGGGCTCGGAGGCGGGG	Atg14;	41	70	0.585714	Two	Active	9.9	151
chr14	48188165	48188235	48188084	48188235	R	GGGCGGGAAAGGGGGCGGTCCAGAGGTTGGGGCTGGAGCTCAGAGGCGGAGAATCTAGGAACCAGGGATC	Atg14;	46	70	0.657143	Two	Active	8.14	151
chr1	89652085	89652155	89652085	89652635	L	GATCAGCCTTGAAGGCACACACAGGCATGAGCTAAAATTCAGTTTGCGTAGGTCTTGGAGGGACGCAGTT	Atg16l1;	35	70	0.5	Two	Active	8.89	550
chr1	89652565	89652635	89652085	89652635	R	GGCTACGAGGCGGGCCTTCCGGCCTTCTCCAGAATAATTTCCGGCAGAGACCGGAAAATCTTCCCGGATC	Atg16l1;	41	70	0.585714	Two	Active	2.5	550
chr7	108450513	108450583	108450513	108450676	L	GATCGCAGGGGGCGCCAGGTCCTGCCATGGCCGCCGAGTCCCTAGCGGCCGCGCAAAGCTCCAGCCCGAG	Atg16l2;	52	70	0.742857	Two	Active	2.04	163
chr7	108450606	108450676	108450513	108450676	R	ACTCCATGACGTCAGGGCGGCAGCAGCGGGGAATCCCCGGGCTGTACCAAGCGCTTTTGTCGGGGAGATC	Atg16l2;	45	70	0.642857	Two	Active	1.8	163
chr19	6241678	6241748	6241163	6241748	R	CGGCCTGGCGCTGAGAGAAGCGGCGGGGCGAACCGGGGGCTCTAGTGAACAGCACAGCCGGACCGAGATC	Atg2a;	49	70	0.7	Single	Active	2.16	585
chr12	106923165	106923235	106923165	106923616	L	GATCTAGGTTCGCGGTGGCCGCTGCATGTCGGTTCGGCGCCGCCGTCCCTCAGGGCAACCCCATGGCCCG	Atg2b;Gskip;	50	70	0.714286	Two	Active	2	451
chr12	106923546	106923616	106923165	106923616	R	GGCCGGAGCATTTCCGGTGGTGAATGGGCGGGGCAACTGCGGGGGCGGGGGTGGTGCCGGCGCCGCGATC	Atg2b;Gskip;	53	70	0.757143	Two	Active	6.16	451
chr4	98860590	98860660	98860590	98861280	L	GATCTTGTAGTCCCGAAACCGCAGACGCTCACCGTGCGTGGCGGGTAGTAGCTGAAGTCCAGTAGTTACA	Atg4c;Atg4c;	39	70	0.557143	Two	Active	2.09	690
chr4	98861210	98861280	98860590	98861280	R	ATCCCATTGACTCTTCCTTGTTTCTCTTCATTTAAAACAAAAAGAGTGTATGTGTGGGAAATGTTAGATC	Atg4c;Atg4c;	24	70	0.342857	Two	Active	18.67	690
chr9	21069406	21069476	21069406	21070032	L	GATCTCCACAGGCACGACAAGCCCCATGTATCGCACCCAGAACATGGGACCTTCAATGCAGTGGAATTTG	Atg4d;	37	70	0.528571	Two	Active	2.54	626
chr9	21069962	21070032	21069406	21070032	R	AGCGGGAGCTCGGAGGACGCGCGCCGGGCCGATTGTCGCCGGCCGAGGGGACAAACCCGTATCCCGGATC	Atg4d;	51	70	0.728571	Two	Active	1.26	626
chr10	43987938	43988008	43987938	43988323	L	GATCCTTTATTTCTCTGTTCTTCCACAACTGTCACACTGACAACCGGGAACACCAACGACTGCGTTCTGT	Atg5;	33	70	0.471429	Two	Active	7.53	385
chr10	43988253	43988323	43987938	43988323	R	GGCGGCAGCACTGTGCGGCTGCGCGCGCACTGGGACTTCTGCTCCTGCGCCTCTGCAGGACAGTGTGATC	Atg5;	48	70	0.685714	Two	Active	3.94	385
chr6	114593245	114593315	114592371	114593315	R	GGCTGGTCTGGAATATTCTTCACCTGTCTATACTCGGTCCCCTCGTACTCCGGCAGAGAGTGTTGCGATC	Atg7;	38	70	0.542857	Single	Active	2.06	944
chr1	75188483	75188553	75188483	75188958	L	GATCCAGGGGATTCCAGAAGCCGGGTCTGTTCTGCTGGGCTCTGCCAGACCCGGAGCTCTAGGCCCTCCG	Atg9a;Ankzf1;	46	70	0.657143	Two	Active	5.21	475
chr1	75188888	75188958	75188483	75188958	R	GGTAGACTCTGACTGGTAACTCCTGGACTCGAATTGGGTCTTGGTGCTCTCCATTTCACTCCTGAAGATC	Atg9a;Ankzf1;	35	70	0.5	Two	Active	3.84	475
chr1	71603630	71603700	71603630	71604025	L	GATCCCAGGCTCCGGAGTTAGCAGCCGCCCCGCCCAGCGGCGCCTTCCACCCTAGGCTGCAGCTCACTGG	Atic;	50	70	0.714286	Two	Active	3.94	395
chr1	71603955	71604025	71603630	71604025	R	TGTCCCCAGTGCTGGGCCCTGGGCCTGCAGTTGCATGAGTCCCCTTCCCAGGAGTCCTCCCCGGGAGATC	Atic;	47	70	0.671429	Two	Active	11.87	395
chr17	80294859	80294929	80294859	80295951	L	GATCCCGTACCGCCCGCCGACCTCCGCGCGTCCCGGCCCCGTGGCCCCGGCTCAAGGCCGCCCCCTTGGG	Atl2;	57	70	0.814286	Two	Active	3.59	1092
chr17	80295881	80295951	80294859	80295951	R	ATCGCCTTCTGAGGCTACTTTACCCTCTCAACTATGCATATCTGAAACCCAAAAAAATACCGCTCTGATC	Atl2;	30	70	0.428571	Two	Active	4.53	1092
chr19	7568416	7568486	7568416	7568868	L	GATCAGAGATTAGGGGTGATGGTGATGATAATGAAGTCACGATGGTCTGTCCTTGTGAAGTCAAAGTCGA	Atl3;Atl3;	31	70	0.442857	Two	Active	11.04	452
chr19	7568798	7568868	7568416	7568868	R	AAACGCCGAACTACAATTCCCGATGGACCCGACATTCCAGTACGCAGTCACAGGTACCCGCGGCACGATC	Atl3;Atl3;	40	70	0.571429	Two	Active	1.6	452
chr19	7568864	7568934	7568864	7569478	L	GATCCCCGCTCCGGCGCACGCGCACCGAACGGTGGCGGGACTCGGCCGCGTGCGCTTTCCCGCCCTCGTC	Atl3;Atl3;	54	70	0.771429	Two	Active	1.33	614
chr19	7569408	7569478	7568864	7569478	R	GGCGTGCCGGGCGGTGGCGCGCTCCGGGTCGGGAAGCGAGGTTGGCGGTCCGTCTTAACGGGCCGGGATC	Atl3;Atl3;	53	70	0.757143	Two	Active	1.26	614
chr8	119466957	119467027	119466957	119467521	L	GATCAAATCCAGGGCCTTAAGCATGCTAATCAAATAGTCTACAATATAAAATTTATTCCTAATAACAATA	Atmin;	20	70	0.285714	Two	Active	24.56	564
chr8	119467451	119467521	119466957	119467521	R	GCAAGGCAGCCGGCCGAGACCGGCCAGGGCTCGGGCCGCGGCCCCGGTGCCACCGGCCCGGGAGCTGATC	Atmin;	57	70	0.814286	Two	Active	1.26	564
chr11	55274390	55274460	55274390	55274809	L	GATCCGGAGGCCTGTGTTCTGCACTACACTGCTCTCTGCAGCTTTCCGGAGGGTCCCGAAGCCGGAGGAC	Atox1;	44	70	0.628571	Two	Active	6.59	419
chr11	55274739	55274809	55274390	55274809	R	CTGGGCTCCACTTATGCCCCGCCTCTTCCGGGGCTAGCTTCGTCAAGGCCCGGCCCTTTGAGGAAGGATC	Atox1;	45	70	0.642857	Two	Active	3.04	419
chr5	72594222	72594292	72594222	72594728	L	GATCCTTTTTATAAAAGAGTTGCTAGTTACAACAACTTGAACATTACATTTTTAGAATGAATGTCTTCCC	Atp10d;Atp10d;	21	70	0.3	Two	Active	8.83	506
chr5	72594658	72594728	72594222	72594728	R	GTAGGTATTGTTCTGCTTCTCAATGACAAATGGCTGGCTTGGAAGCGTAACTCTCCCCGCCCTTTGGATC	Atp10d;Atp10d;	35	70	0.5	Two	Active	3.24	506
chr3	35652702	35652772	35652702	35654343	L	GATCTGTGACAGGGCAGAGCCAACTCCTCTTCGAGGAGTTGCTACAGCCTAGCCGGCCAAGATACAAAAA	Atp11b;	37	70	0.528571	Two	Active	5.44	1641
chr3	35654273	35654343	35652702	35654343	R	CATTTAATCCACACTTGCTTTCTTGTGGCAAGCCAGTACAGTAAGGAAGTTAATTATTACAAATCTGATC	Atp11b;	25	70	0.357143	Two	Active	6.97	1641
chr8	72315708	72315778	72314367	72315778	R	ACTCGCCATGCAGTTGTGGCTGGTTATTTTGATTCACAAGAAACACCTGGAACACACTTAGAGCAGGATC	Atp13a1;	32	70	0.457143	Single	Active	4.07	1411
chr3	101407145	101407215	101407145	101409854	L	GATCCGGTTTCCATCGTGGAAAGTGGAGGCCAGGAGGGAATCAGTTCTTTGCTAGGATGCTGCATACGCC	Atp1a1;	38	70	0.542857	Two	Active	7.57	2709
chr3	101409784	101409854	101407145	101409854	R	CTTAGAAACAACGGTTGCTTATACAACTGTTGCTTATAGCAGAAGGCAGCCTTTATCTCTTCCAGTGATC	Atp1a1;	29	70	0.414286	Two	Active	4.33	2709
chr11	69418628	69418698	69418628	69420086	L	GATCCAAAGCCCGACAGTGGGGGCTGGACGCCAGGGACCCGGCAGGGGAGCTGGGGCGACGCCCGCGGGA	Atp1b2;	53	70	0.757143	Two	Active	2.5	1458
chr11	69420016	69420086	69418628	69420086	R	CTCCATGACCAGGGTCCCTGCCATCTTTCCAAACTTGTTTGAGCCCCAAAATTTCCCTGTGTCCCTGATC	Atp1b2;	36	70	0.514286	Two	Active	9.54	1458
chr9	96265893	96265963	96263989	96265963	R	CTTCAGCTGACTTGACATTGTGTATCCCACACTCTTGTCCTCCTGCCTCGACTTCCTGGGTACTGAGATC	Atp1b3;	36	70	0.514286	Single	Active	15.23	1974
chr5	122950434	122950504	122950434	122952438	L	GATCTTACAACATGATAACAAATGGAAGAACCCCAACAGAAAAGGACTTAGAGTGAGGAACTTTCTGATA	Atp2a2;	26	70	0.371429	Two	Active	6.46	2004
chr5	122952368	122952438	122950434	122952438	R	GCGCACCGCGCGCCCACGCCGCCAGCAGGCCCCGCCTCCTCCCGCGCGCCGCCCCCCAGGAACCCGGATC	Atp2a2;	59	70	0.842857	Two	Active	3.27	2004
chr10	98377165	98377235	98377165	98378872	L	GATCCTCCCCTTAAACGCCCTCTCCGGGAAGCGCCAGTCCCGGTCCGAGCGGCGCTACCTCCGCTCGTGC	Atp2b1;	49	70	0.7	Two	Active	1.01	1707
chr10	98378802	98378872	98377165	98378872	R	TCTGCACATTTCAGTCACCAGTTTACTGCGGGACTCTAGCATTGGGAATGCTTTTGCTGTTGCGGTGATC	Atp2b1;	34	70	0.485714	Two	Active	4.79	1707
chr9	105398481	105398551	105392568	105398551	R	ACACGTTCTACATAATGGACCGAGTTGCCTGCCTTCCTGTGTTGGGTGCCTGTTAAGCTTGTTTAGGATC	Atp2c1;	34	70	0.485714	Single	Active	6.43	5983
chr18	78012187	78012257	78012187	78012892	L	GATCCACATAAGGTGGAAGGACACAGACGACTGCTCTCAGTGCTCCACAAGCATGCCTTGGTACATATAC	Atp5a1;	35	70	0.5	Two	Active	6.21	705
chr18	78012822	78012892	78012187	78012892	R	CGTGCCCTCCCTCGACGGGCGGGACTGGTGAGCACCGGGGCCTAGGCAGGCTGGCGCGGGAGCGGAGATC	Atp5a1;	53	70	0.757143	Two	Active	1.77	705
chr10	127518795	127518865	127518795	127520578	L	GATCCTCTTATTACCCTTCAGCCCCATATTTCTTTCTTCTACTTGCTAATCATATGCTGACATTCTTTTT	Atp5b;	25	70	0.357143	Two	Active	9.11	1783
chr10	127520508	127520578	127518795	127520578	R	GGTAAGCGCCTTCCTGGAGGAGCTAGTTCGGTTCTTCTCCCCGTGACCTTGAGCTTGGGCCTATCGGATC	Atp5b;	41	70	0.585714	Two	Active	5.19	1783
chr10	79604973	79605043	79604973	79605391	L	GATCCCACTTCTAGGCATCACTGCAAGGGGTGGGGCCAAGGGAAAGTATACCTCCCAGAATGCTCAGCGC	Atp5d;	40	70	0.571429	Two	Active	9.67	418
chr10	79605321	79605391	79604973	79605391	R	ATGTCCTTCACCTTTGCCTCCCCGACGCAGGTACGAACTCACATCCCCCAGACTCGTCAAGCCCCTGATC	Atp5d;	41	70	0.585714	Two	Active	2.01	418
chr2	174289278	174289348	174289278	174290376	L	GATCATGCAGGTACTGTAGGCTACCTCTCCCGAGGAGCAGCCACCTCTGTTTAGGGTCCCTGACCCCATG	Atp5e;	41	70	0.585714	Two	Active	4.33	1098
chr2	174290306	174290376	174289278	174290376	R	GACTTCCCTCAGACCATGGTGTTCCTCCAGGCTCTTCTCATCTAATGCCCTGAGTTAAGGTGAGAAGATC	Atp5e;	35	70	0.5	Two	Active	6.53	1098
chr11	95936678	95936748	95936678	95938637	L	GATCCTGCCCAAGTTACACTGCTGTCCCCTACTCTCCCCAGCGGCCGTTTATCGCTCATTACCGTTGGTA	Atp5g1;Atp5g1;	39	70	0.557143	Single	Active	3.81	1959
chr15	102500330	102500400	102500330	102501578	L	GATCATAAATTTGAGGTAAACGTGGGTTAGAGTCAAGAAGCCAAAATAAAATGGAAGACGTTTTTCCAAA	Atp5g2;	24	70	0.342857	Two	Active	13.93	1248
chr15	102501508	102501578	102500330	102501578	R	CTGCGCATGCGCGGCCGGAGCCAACGAGTCGCTTTTCTCCATGGATAGAGTGGACACAAGCTAGAGGATC	Atp5g2;	41	70	0.585714	Two	Active	5	1248
chr2	73749074	73749144	73749074	73749740	L	GATCTAGGTGACAGGCGACGTGGGCTCCTCTCCCGCTTCCTCTCTGCGGAGCGAAAAGAGGCTTAAGGTC	Atp5g3;	42	70	0.6	Two	Active	3.46	666
chr2	73749670	73749740	73749074	73749740	R	TTATTTCAAACAGGGTGAGTTGCTCAGGCAGGCCTTGAGCTCAGTATGTAAGTTAGGGAGAACCTTGATC	Atp5g3;	32	70	0.457143	Two	Active	22.61	666
chr16	84834714	84834784	84834714	84835420	L	GATCGCCGCCTGCATTATTCACAAGCCTGTGGCGCGCCGTGACCTTGGGCTGCCCCAGGCGGGCTGCAGG	Atp5j;Atp5j;Gabpa;Atp5j;Atp5j;	48	70	0.685714	Two	Active	2.56	706
chr16	84835350	84835420	84834714	84835420	R	CTGCACTGTACGCATGCGTATTCTGGCCTGTCCCCTAGTTCAAGCTCCCTTCGGAGTCAGCGTCCCGATC	Atp5j;Atp5j;Gabpa;Atp5j;Atp5j;	41	70	0.585714	Two	Active	2.63	706
chr16	84836816	84836886	84835416	84836886	R	TTTTTAAAACAGGTAGATTGAGCTAATGACAGGACTGACTGCTGGCAAGAGGAAAACATTTATATAGATC	Atp5j;Atp5j;Gabpa;Atp5j;Atp5j;	25	70	0.357143	Two	Active	5.67	1470
chr5	145952420	145952490	145951264	145952490	R	GCAAAGGCTGCTGGGAAGGGCGCACGCACCCCTGCCGGAGCGGGAAGCAGAGGCTCATGGGAAGTAGATC	Atp5j2;	46	70	0.657143	Single	Active	10.53	1226
chr5	108863146	108863216	108863146	108863963	L	GATCGCAGGGGTCGGACATCGAGGAGTACTGGGAGAGGGAGTACGGGGCGGGTGTGTGTGCAAGGGTTGC	Atp5k;	45	70	0.642857	Two	Active	8.64	817
chr5	108863893	108863963	108863146	108863963	R	TACAGGTAATGTTCATCCAAATGAGGCTAACCCCTGCATCTCCCTGCCCACACTCTCAGGACTACAGATC	Atp5k;	35	70	0.5	Two	Active	9.13	817
chr9	44728329	44728399	44728329	44729040	L	GATCTCTCACCCGTCTTTAAAATTTCTGATGGCTTTCAAATACTTCGCTGAGACGCAGACCAGCTATGAG	Atp5l;	31	70	0.442857	Two	Active	3.59	711
chr9	44728970	44729040	44728329	44729040	R	TGAAGAATCCTGAGATTCCTCAGGGAGCAGGCATTACTTGGGACAGCTATTCATGTTGGTCCGGAAGATC	Atp5l;	34	70	0.485714	Two	Active	5.1	711
chr16	91931626	91931696	91931626	91931882	L	GATCCGCCCCACGCTGCCTGCAGTCGCCGGGCCCCACGACCCTGGGCGGGCTGCCTGACCCCTCAGCCAC	Atp5o;	54	70	0.771429	Two	Active	2.26	256
chr16	91931812	91931882	91931626	91931882	R	GGCTGTAGGTCAAACCCAAATGAAAAGAGACTACTGGCGCCAGAGCGCACGCGCGCGCGCCAGCGTGATC	Atp5o;	43	70	0.614286	Two	Active	24.47	256
chr7	26404308	26404378	26404308	26404805	L	GATCCTTTACAGGAAAGACCGTCTCCTCCGCACGCGCGCCTTTAAAAGGCGGGCTAAAACAGAAGGGGGC	Atp5sl;Atp5sl;	40	70	0.571429	Two	Active	2	497
chr7	26404735	26404805	26404308	26404805	R	ATAAGGGTTTGGAGGTGATGTAGAACTAATGATGCTTTTGCGCGAAATTCCTGGGGGGAATTTAAGGATC	Atp5sl;Atp5sl;	30	70	0.428571	Two	Active	4.11	497
chrX	71542298	71542368	71542298	71542432	L	GATCCCGCCTCCTTTCTCATAAGGAGCGTGCGCGACTGGAAACACGTACAGCCAACCAGCGAAAAGGAGT	Atp6ap1;	39	70	0.557143	Two	Active	2.41	134
chrX	71542362	71542432	71542298	71542432	R	AGGAGTGGTCATGAGTGCCACTCACTTGGCCCAATCACAGACGAGTATGTGAGAGGGCCCCTCCCAGATC	Atp6ap1;	40	70	0.571429	Two	Active	3.87	134
chrX	12164228	12164298	12164228	12164920	L	GATCACTCCTTGTGTACGCAGTGTTTGGAGGCAGAGTTGTTCAATACAGTAAATCAAAAAACAGGATACC	Atp6ap2;	29	70	0.414286	Two	Active	6.66	692
chrX	12164850	12164920	12164228	12164920	R	TGTAGCGGCGTAGTTGGCGATTGGCTGAGACCTTGTCTTGGAGCGGCTAAAGGGGAGGGGCTTGGGGATC	Atp6ap2;	42	70	0.6	Two	Active	5.63	692
chr11	100870429	100870499	100870429	100870981	L	GATCATTCTATAATGTGCCCATTTCTTTCATGCTGCTTTCTCCAAGAAAAAGTTGTGAATTGGTTCTCTG	Atp6v0a1;	26	70	0.371429	Two	Active	10.27	552
chr11	100870911	100870981	100870429	100870981	R	AGTGGCTTTCGAGGGGACGTGGAGCGCACTCGGATACCTCGGATGCTTGTCAGAAGAATTAGCCAGGATC	Atp6v0a1;	39	70	0.557143	Two	Active	2.5	552
chr5	125079543	125079613	125079543	125080124	L	GATCCGTAGTGACGGACTGTCAGGATTCCGGCCGTTCATTGGTCAATCTGCGGTGGGCGGTTCCCCGGGG	Atp6v0a2;	44	70	0.628571	Two	Active	1.53	581
chr5	125080054	125080124	125079543	125080124	R	AGGGTCACTGGAGATTTGCAGGTTAGTTAAGGGAGACTCCCTCCAAGGAGACGGTCTTTGAGCAGAGATC	Atp6v0a2;	36	70	0.514286	Two	Active	3.76	581
chr4	117559864	117559934	117559864	117560151	L	GATCGGTGGGACCTGAGCTAAACCGCGTCCACCGTCCGCCCCGCAGTCTGTCGGCCCGCCCCGCAGCGCC	Atp6v0b;	52	70	0.742857	Two	Active	1.29	287
chr4	117560081	117560151	117559864	117560151	R	TCTCCACCTGCGCTGCTGGTTCCCTAACTTCCCACCGGACTCCCAGTTTACTCACCAATCACTGCAGATC	Atp6v0b;	39	70	0.557143	Two	Active	1.84	287
chr17	24306309	24306379	24306309	24306414	L	GATCGTCGAGGCAGCGGATGGGAAGGCGACCCCGCCAGTCAGGCGCTGCGCTCTAAATACCAGCACCGCA	Atp6v0c-ps2;Atp6v0c;	46	70	0.657143	Two	Active	3.06	105
chr17	24306344	24306414	24306309	24306414	R	CAGTCAGGCGCTGCGCTCTAAATACCAGCACCGCAAAGCAAGATGGCGGCCGCGCTCGCGTCACATGATC	Atp6v0c-ps2;Atp6v0c;	43	70	0.614286	Two	Active	2.77	105
chr8	108089901	108089971	108089901	108090832	L	GATCAGCTGACGCGGCGGCCGCAGCGGGCTGTCAAGTGCGTCAGGTGACGCACCGCGTCTCACGTGACCG	Atp6v0d1;	49	70	0.7	Two	Active	1.74	931
chr8	108090762	108090832	108089901	108090832	R	GCTGTCCCAAGCAGGACTCGTGCAGCCTTACACAGCGACGCGGAGAACGAGACTCGCGGTTCTGTGGATC	Atp6v0d1;	43	70	0.614286	Two	Active	1.51	931
chr17	26813340	26813410	26813340	26813452	L	GATCACGTGAGCCTCTGTTGACACTTCCGGGTGGGACGAGAGCGAGGCTCCGGACCGATTCGGCTGCTGG	Atp6v0e;	45	70	0.642857	Two	Active	2.21	112
chr17	26813382	26813452	26813340	26813452	R	CGAGGCTCCGGACCGATTCGGCTGCTGGGGCGCAGGCATGGCATACCACGGCCTTACTGTGCCTTTGATC	Atp6v0e;	45	70	0.642857	Two	Active	3.03	112
chr16	44138756	44138826	44138756	44139548	L	GATCCGTCGGTTGTTGCAGACCCCCAAGAAATAGCTAACACAATCCTACCACCTGAATCAGCCCCAAAGG	Atp6v1a;Naa50;	36	70	0.514286	Two	Active	3.47	792
chr16	44139793	44139863	44139793	44140482	L	GATCCCCTAGAGAGTGTCGCAAAGGGTGGGAGGAGCTAGCGGGCCGTAGGCCCGGCCCCTGGAGAGCGGG	Atp6v1a;Naa50;	49	70	0.7	Two	Active	4.1	689
chr16	44140412	44140482	44139793	44140482	R	GGCGGGCTGAAGGGCCGACGGAGGCAAGGGCGCGAGTCCACGGTTTCACGTGTGTGCACCGCCTGAGATC	Atp6v1a;Naa50;	48	70	0.685714	Two	Active	2.03	689
chr15	38593432	38593502	38590706	38593502	R	GGATGTGGACAGACTGGCCTGTGTGTGGGGAGAGCTGGAGTCAGACTGCTCAGGGAATCCAGTGAAGATC	Atp6v1c1;	40	70	0.571429	Single	Active	10.26	2796
chr12	79961897	79961967	79961897	79962759	L	GATCCAAGACTGAAACCTACAGCTGCGAGAGGGTGACACATTCAATGTCACTTTGGCTGAGGGGCCTTCT	Atp6v1d;Eif2s1;	36	70	0.514286	Two	Active	5.34	862
chr12	79962689	79962759	79961897	79962759	R	CTCCACCGCCCCTCCCTCCGGCGAGTCGCCGGCACCCAGCACGCTCTGAGGGATGGGTCAGGAGAGGATC	Atp6v1d;Eif2s1;	50	70	0.714286	Two	Active	4.37	862
chr12	79962995	79963065	79962995	79964307	L	GATCCTTTTCTGTCGGCGCCTGCGCAGTGAGAGGTGGCTCCGCATGCGCGCTGGGTTGGGCGAAGCGCAC	Atp6v1d;Eif2s1;	47	70	0.671429	Two	Active	2	1312
chr12	79964237	79964307	79962995	79964307	R	GAAGTGTGTTTTTGTTTGTTTACATCAGAACACATACAGTCTGTATGGCATTAACTACAGAAGTGGGATC	Atp6v1d;Eif2s1;	26	70	0.371429	Two	Active	21.31	1312
chr6	120772183	120772253	120772183	120772807	L	GATCCTCAAAACGAAACGCAAGCTGCTCTTTCCCCTCAGTCTCTTTCCTGTACTATAGTGAAATAGCGCT	Atp6v1e1;	32	70	0.457143	Two	Active	10.47	624
chr6	120772737	120772807	120772183	120772807	R	TACTTTATAAACCCCGCTTCCGGTTCCGGCTTGGTGACCAAGGGGCCGTAGCCTTCTCAACCAATAGATC	Atp6v1e1;	37	70	0.528571	Two	Active	2.56	624
chr6	29417409	29417479	29417409	29417960	L	GATCTATCCTCTTCTACACTGCAAGTTCAAGTCCGGCCTGAGATAGGTAACCATCTGTCTCAAAAAAGCC	Atp6v1f;	32	70	0.457143	Two	Active	19.03	551
chr6	29417890	29417960	29417409	29417960	R	AGGGGAGCTAAACAAGAACCGCCACCCTAATTTCCTGGTAGTGGAGAAGGATACCACCATCAATGAGATC	Atp6v1f;	34	70	0.485714	Two	Active	5.97	551
chr4	63205488	63205558	63205488	63205875	L	GATCCTTGCTTCTGAACTTCAACGTGGGCACACTATTAATTTCGGGAAGAGAGAAATAACCACGTGACAG	Atp6v1g1;	31	70	0.442857	Two	Active	3.59	387
chr4	63205805	63205875	63205488	63205875	R	CGGGCGGTTCTTTTGACGGTGGGGCGGGGCTCCTGCGCGCTGCGCAGGCGCAGAGTCTGGGTGGTGGATC	Atp6v1g1;	50	70	0.714286	Two	Active	3.64	387
chr1	5075341	5075411	5072336	5075411	R	AGCTATGATGATAGGAAGATAGGCTTATGAGTGTACAAAAAAGGGTAGCTGATTCCACCATCAGAAGATC	Atp6v1h;	28	70	0.4	Single	Active	3.99	3075
chrX	103222709	103222779	103221476	103222779	R	GAAACCCAGGTGAGTCCCAGAGCGGCTTCCCATCGGCGACTTCACTCTTTTGTCAGTTGTCTGTACGATC	Atp7a;	38	70	0.542857	Single	Active	4.03	1303
chr5	68238416	68238486	68238416	68238838	L	GATCTCCGACACTGTCCTCCGCATGGTCGGCATCTCGACAGCCCCTGCAGGTGGGTCTCGGGCGGGGACC	Atp8a1;	48	70	0.685714	Two	Active	2.1	422
chr5	68238768	68238838	68238416	68238838	R	GACAGGGCCGCCGAGCCTCCAGGTCCCGCCCAGTTCGGACCGTACCATCCGCGGGGAGGGGACTTCGATC	Atp8a1;	50	70	0.714286	Two	Active	2.01	422
chr18	81130305	81130375	81130305	81130826	L	GATCTGCCAGGCGTGTTTGTCACCCTCGCTATGGCGAGTGGCACCTGTCACCGGCCTGCTCGCCCACACA	Atp9b;	45	70	0.642857	Single	Active	1.01	521
chr11	60231657	60231727	60229905	60231727	R	CCTGAGTCGGTTCTTCCCAAGTCCTGTCCTCCCTACACCAGCCAGCCCTCCCACCAGTCCCTGTCGGATC	Atpaf2;Gid4;	44	70	0.628571	Single	Active	6.73	1822
chr4	132091634	132091704	132091098	132091704	R	CGCGGCTGGGGCCGGCGAGGCGCCTCCTGGGACCGTTGGCCCGCGCCGTCTGGCCTGGGGACTGCGGATC	Atpif1;Dnajc8;	56	70	0.8	Single	Active	1.83	606
chr9	108976441	108976511	108976441	108976798	L	GATCGAGACAGACCGGGGAAAGGCTCCAGGCCGCCACTCTGTTTCCTGTGGCTGTTCGGTGCGGGGGTCC	Atrip;	46	70	0.657143	Two	Active	6.21	357
chr9	108976728	108976798	108976441	108976798	R	TCAGTACGAAGGGGTCCCCGGTGATGCCAGGGTACTACAGTGCTGTCAGGATTATCCCGGTTGCGAGATC	Atrip;	40	70	0.571429	Two	Active	1.54	357
chrX	103124763	103124833	103124576	103124833	R	GTGTCTTATTGGCTACGGAAATTCACCTTCTTTGGGAGCCTGTTGCTAAGGCGGTCGACGTCATTTGATC	Atrx;	34	70	0.485714	Single	Active	4.06	257
chr8	112261136	112261206	112261136	112261918	L	GATCCTTGTTCCGACAGGGGTACAGGCCTGAACTGGGGGAGTCTACGTTTAGGGTTAGTCGGGGTAGGGG	Atxn1l;	41	70	0.585714	Two	Active	1.53	782
chr8	112261848	112261918	112261136	112261918	R	AAGCTCCCAGACCTGGATTCCCTGGAGAAGTTTTCACAAGCTGTCACTAGAAGTCCAGATAGTGGAGATC	Atxn1l;	34	70	0.485714	Two	Active	5.4	782
chr7	133646102	133646172	133646102	133646796	L	GATCCTTCGTGGTAATGGAGCTAGGGACCCCATCACCTCCTCAACCCCCCCAACACCCTTTGCCGACGGA	Atxn2l;	42	70	0.6	Two	Active	4.16	694
chr7	133646726	133646796	133646102	133646796	R	AAATAAGAGGGAAGGGAAAGAGGGCCTGGGGCCGGGCCCCTGCTGGAGAGCGCGGGAAGCGAAAGAGATC	Atxn2l;	44	70	0.628571	Two	Active	13.99	694
chr12	103195950	103196020	103195950	103197400	L	GATCTGCCAGAGGACAGGTTAGGGGGCGTGGGTGGAGTTGGGAAGGGTCCGCCAGGTGCTGAAAAGGCGA	Atxn3;	44	70	0.628571	Two	Active	7.66	1450
chr12	103197330	103197400	103195950	103197400	R	AAAAAAGCTACAGGCGGTTAAAGATTTTTAAAACTAGAGACATGGGGTCAAATTAGGATTTTAGAGGATC	Atxn3;	24	70	0.342857	Two	Active	7.09	1450
chr14	14844595	14844665	14844595	14845943	L	GATCCAAATCTGACGAACGTCTGGTATATTCCTTAAGCCATGGGGGTCTCATCGGATTCTAGGAAAGACA	Atxn7;	32	70	0.457143	Single	Active	4.13	1348
chr3	108012590	108012660	108012590	108013607	L	GATCAGAAGGGGCTGCAGGCCTGCTCACCAAAGACACTCAAGGGCCTACAGAAAATAGGGGTCAAGGAAG	Atxn7l2;	38	70	0.542857	Two	Active	7.63	1017
chr3	108013537	108013607	108012590	108013607	R	TCTCAACACAGCTTTCTGGGAAGTGTAGTTGCGGAGGGGTGGCGATGCTTACGGAGCTAGCCGAGGGATC	Atxn7l2;	40	70	0.571429	Two	Active	5.74	1017
chr10	112365955	112366025	112365955	112366580	L	GATCACCCAAGTTCGGGATTCTGAGCTGCACCCGAGCCCGGCTCGCCGCGAAAACCGTCTCGGCGCCTCA	Atxn7l3b;	46	70	0.657143	Two	Active	1.5	625
chr10	112366510	112366580	112365955	112366580	R	CTTTGAGGCTTTCTTTGAATGAAAACAACTAGAATCCTGACACTAAAGGCATAATTCAAATATATTGATC	Atxn7l3b;	22	70	0.314286	Two	Active	9.13	625
chr9	50424824	50424894	50424824	50425963	L	GATCTCCTCCGACCCAGGAAGCCAAGGAGTCAGGGCTGAAAGGCAGCTCTGCAGCTTCACCCGAGTCCTT	AU019823;Pih1d2;	42	70	0.6	Single	Active	7.41	1139
chr4	118904853	118904923	118904853	118905835	L	GATCCTCTTCGTGTGAAATGGAATGGTAACTTCAGTACTGCCGAGTTCACAGGCTGTCCCGAGCCCAAAG	AU022252;P3h1;	36	70	0.514286	Two	Active	1.53	982
chr4	118905765	118905835	118904853	118905835	R	CTGCGTGCCCTCCGCCTGCGCTGCCGCACACGCTGTGCCACCGAACTGCCGTGGGCACCGGACCTGGATC	AU022252;P3h1;	51	70	0.728571	Two	Active	1.77	982
chr4	126430501	126430571	126430501	126431183	L	GATCAGCGCCGGTTCGGAGAGGCTCCGGCTGAGATGCAGGGGAGGGCTTGAAGGGGGCTGAGCTCACCAG	AU040320;AU040320;Ncdn;	47	70	0.671429	Two	Active	5.1	682
chr4	126431113	126431183	126430501	126431183	R	GAGCCAGCACTTCCTTCTTCCTCCTCTGCGTGAGGGGAGAGAAGGTTGGGGGTCCCCGAGCCCATGGATC	AU040320;AU040320;Ncdn;	44	70	0.628571	Two	Active	29.96	682
chr13	53024034	53024104	53024034	53025991	L	GATCTTAACTTCCAGGGCAGCCTAGGTTATAACAGTGAGAGATAAACCCTGCAGGCATTTCGGGGTTCTC	Auh;	34	70	0.485714	Single	Active	8.06	1957
chr4	134066187	134066257	134066187	134066952	L	GATCTTCCATGTATTGGCTCAGTTACTCTTACATGCCAATTAGTGGCAACCCCTAGTGTCGGGTAACCAA	Aunip;	32	70	0.457143	Two	Active	4.17	765
chr4	134066882	134066952	134066187	134066952	R	GCGTGGTTAGGGGCGGGGCTTACGTCATTACGGCCGGGCAGAGCCCTGCCTCCTGCAGTGGCGGGAGATC	Aunip;	48	70	0.685714	Two	Active	5.13	765
chr6	83004276	83004346	83004276	83004885	L	GATCTGAGAGTCAGGAGTTCCTGACGTCAGCAGAGCCCGGAGGTCAGGAGCTAACAGGGGAGGCTTCCTC	Aup1;Htra2;	42	70	0.6	Two	Active	3.8	609
chr6	83004815	83004885	83004276	83004885	R	GACTCGCACCGGTAAGCGCTGCGGAGGGAAGAGACCGGTCAGCGCGTCCTGTCAGCTTCGGCGCCTGATC	Aup1;Htra2;	47	70	0.671429	Two	Active	1.27	609
chr2	172196007	172196077	172196007	172196226	L	GATCCCGGTAGCTCAGCCGTTACAATTCAAAGGTTCTCCTTTTAAAATAGGAGTCAAACCCTCTACTCCA	Aurka;Cstf1;	31	70	0.442857	Two	Active	5.17	219
chr2	172196156	172196226	172196007	172196226	R	TGCCGTAGCTGGGCGCAGGCGCACTGAGCTGTCGGAGCCCGGAAGTGGTGCACCAACGGCCCGTCCGATC	Aurka;Cstf1;	49	70	0.7	Two	Active	1.27	219
chr2	172196518	172196588	172196518	172196590	L	GATCTGCGGGTACGGGGTCAAGGGGGCGTAAGGAAGCGGGCTAGTGTGGTTGGCTAGGGTCTGTAGTGGA	Aurka;Cstf1;	43	70	0.614286	Two	Active	3.63	72
chr2	172196520	172196590	172196518	172196590	R	TCTGCGGGTACGGGGTCAAGGGGGCGTAAGGAAGCGGGCTAGTGTGGTTGGCTAGGGTCTGTAGTGGATC	Aurka;Cstf1;	43	70	0.614286	Two	Active	3.63	72
chr4	155205587	155205657	155205158	155205657	R	TTTTACCCGGAACGTTGTTGCTGCTGGACAACAGCGGCAGGGGAAGCGTCCCCTCCAACCGGAAGCGATC	Aurkaip1;	42	70	0.6	Single	Active	2.51	499
chr11	68858698	68858768	68858698	68859263	L	GATCATATTAAGGGTAGCATCTAAATTTTCGTGGAAACCAGACAATTTAACCAAGGTCTTCGGAAAGAAC	Aurkb;	26	70	0.371429	Two	Active	2.81	565
chr11	68859193	68859263	68858698	68859263	R	GAGCGCCTAGTGGCGTAGGCTGCGGCTTTGCGGGGAACTGCGGGGGCTGCAGTGGTCCACGGGGCTGATC	Aurkb;	49	70	0.7	Two	Active	1.86	565
chr2	120675811	120675881	120675811	120676661	L	GATCTCTGACGGAGGACGAGGGTCTAGCTCAGGGTCCGCACCGGCAGGAGTCACCGCTCAGCAGGCGGGC	AV039307;Ttbk2;Ttbk2;	48	70	0.685714	Two	Active	1.27	850
chr2	120676591	120676661	120675811	120676661	R	GTCGAGAATCGTGAGGCCGGGTCATTGCTTAAGGTCTACTCGCCTGCTCAGACCTAGAGCTGCCAGGATC	AV039307;Ttbk2;Ttbk2;	40	70	0.571429	Two	Active	2.34	850
chr4	116358288	116358358	116357658	116358358	R	GAGAAACGCGGCTCGCGCCCATCACTGGTTCCTTCTCCCTCTGGCCGGTCCCGGCTCGTCCCGGGCGATC	AV051173;Prdx1;	49	70	0.7	Two	Active	4.7	700
chr4	116358354	116358424	116358354	116359663	L	GATCACGGGCTGAAGCGGCAGGGCGAGGCCTGGTCCCGCGAGTGCTGGAGCTCTACTCGCATTCTTCACG	AV051173;Prdx1;	46	70	0.657143	Two	Active	1.83	1309
chr4	116359593	116359663	116358354	116359663	R	ACTAAATCTAGGTTGGCCTCAAACAAGTTATGCAGAGAAAACTTAAGCTTAAACAGAACACCTAAAGATC	AV051173;Prdx1;	25	70	0.357143	Two	Active	20.3	1309
chr6	56664816	56664886	56664816	56665571	L	GATCAGGCTCCGCCCATGCCGCCTCAGACCCAGCCGGGACAGGGGCCTCAGGGTACCGCCCCGCGCTGCC	Avl9;	53	70	0.757143	Two	Active	2.59	755
chr6	56665501	56665571	56664816	56665571	R	CTTGGAATCTGTAGTTTGGGGTTAGCGACCGGCCCCGCCCCCTTCTCTTTGTGCCATTTCAGATTTGATC	Avl9;	37	70	0.528571	Two	Active	10.26	755
chr19	42203421	42203491	42203421	42203905	L	GATCACGGCCACAGTTCCTCAGAGAAAGTGCTCCGAGCCCCTTCAACAGCCAATCCTCGGTCACAGCCTT	Avpi1;	40	70	0.571429	Two	Active	5.07	484
chr19	42203835	42203905	42203421	42203905	R	CACGTGACAAGTGCCCCTTTTCTCTGGGTCGAGTCCAACGCACGTGGCGTAGGGTTTCACTGTTAAGATC	Avpi1;	38	70	0.542857	Two	Active	2.04	484
chr7	48755339	48755409	48754791	48755409	R	TCTGTATAAAGCCCTACAACATGTGACCGGGGGCTATCCCAGCTGGGAAATTCTGTGGATATTTCTGATC	AW146154;	33	70	0.471429	Single	Active	6.36	618
chr13	14722003	14722073	14722003	14722640	L	GATCTGAGTTACTTCTATCCTTAAAGTAGTACTTGGGACAAGGAAAACACAATTGAAATCTAATACTTAA	AW209491;AW209491;	22	70	0.314286	Two	Active	7.64	637
chr13	14722570	14722640	14722003	14722640	R	CTGTCTCTGCAGACTGCCTCTGTGTTCCCTCGCCATGTGCGCATGGTGTCTGGCGCTGCTGGTGAGGATC	AW209491;AW209491;	43	70	0.614286	Two	Active	6.96	637
chr18	25326294	25326364	25326294	25328830	L	GATCACGGTAGAGAAACTCCTATTTCTTTTCGGTTGTGAGAGCAAAGCATCAAAGCATATTTTCTCAACC	AW554918;Tpgs2;	28	70	0.4	Two	Active	6.29	2536
chr18	25328760	25328830	25326294	25328830	R	ATTAGAGTCAAGAAGCAAATCTGTGCATTAGGCCCACTGTACTAAATTAGAAAGTCAGGAAATCGGGATC	AW554918;Tpgs2;	28	70	0.4	Two	Active	4.63	2536
chr17	26275251	26275321	26275251	26276177	L	GATCAGATATGAGTGGTCTGCCTTCAGTGTACTGGCCTAGGGTTCAGTGATGGCTGTGGTTGTTGAGCGC	Axin1;	37	70	0.528571	Two	Active	4.01	926
chr17	26276107	26276177	26275251	26276177	R	GGGCGGGAGGCGTGCCGGAGCGCGGCCCCTGATGTGCGAGGTTGTGCCCGGCGTAGGGAGACCTGAGATC	Axin1;	51	70	0.728571	Two	Active	1.01	926
chr9	117950017	117950087	117948189	117950087	R	ACACTGGGGAAGCGAAACCCGGTGGCCTTGGGGACCGCCCTACGTAGCCAGGGTTCAGGGTGAGTGGATC	Azi2;	45	70	0.642857	Single	Active	2	1898
chr15	38447917	38447987	38447917	38449305	L	GATCACAGCTAGGACCAGAAAACGAAGCCATGGTGACTAATCTCCAGGCTTCAGGAGGTGACTGGGGTAA	Azin1;	36	70	0.514286	Two	Active	4.3	1388
chr15	38449235	38449305	38447917	38449305	R	GCGCTGCAGCCGCTCCCCAGCGGGCTGCTAGTTTCGTAGGCGGGGCAGAGGGCGCGCGGCCCAGCGGATC	Azin1;	53	70	0.757143	Two	Active	1.01	1388
chr19	57435089	57435159	57435089	57435647	L	GATCTTCCCACCTGCATTGGATGCGGTCGAATCCCTAGCACGTGGACCCGCTGTCCGTTTTTTGCGTTCG	B230217O12Rik;Fam160b1;	40	70	0.571429	Single	Active	2.07	558
chr13	55795132	55795202	55794078	55795202	R	ATCATATGTGATTATATACAGTAGTTAGCTAGATAGTAACAAAACACCGAGGGTTGTGGGATATTTGATC	B230219D22Rik;	24	70	0.342857	Single	Active	6.4	1124
chr17	45570548	45570618	45570548	45571010	L	GATCTTAGCGGCCGAAGGCAAAAGACGCGGGCGGCCAGGCTGCAACCTTAAGACTGATGGAGACTAATCA	B230354K17Rik;Cdc5l;	39	70	0.557143	Two	Active	2.51	462
chr17	45570940	45571010	45570548	45571010	R	AGTCCGTTCTCTTTCTAGGAGCTCCAACTCGCAGCGCCAAGCGCCGAGGATGCCGGACGGACTCAAGATC	B230354K17Rik;Cdc5l;	42	70	0.6	Two	Active	2.8	462
chr2	121973356	121973426	121973356	121973906	L	GATCTGAGTCCGGATTGGCTGTGAGTTCAGGAACTATATAAGAGCGCGCGCCCTGGCTGGCTCTCATTTC	B2m;	38	70	0.542857	Two	Active	3.99	550
chr2	121973836	121973906	121973356	121973906	R	CTGAGCCCCGACCACGGGAAGTCAGACCGCCGCTGCGCAGCTTCATTTGCACTCGCAGAGAGGCTCGATC	B2m;	45	70	0.642857	Two	Active	1.77	550
chr13	14046935	14047005	14046935	14047508	L	GATCTAAGGAGAGAGCGGCGGAGACAACGCCAGGCGTGGGCGCGAACACTCCTGGTGGCACTCGGTGTTC	B3galnt2;	45	70	0.642857	Two	Active	1.01	573
chr13	14047438	14047508	14046935	14047508	R	GTGTTGGCTTTGCGTGTCAGGACTCACTTTGCAGCGAGGAGGGACGGACTGTACTTTGTGGTCTCTGATC	B3galnt2;	38	70	0.542857	Two	Active	2.79	573
chr19	8994293	8994363	8994293	8995107	L	GATCCACTCAGACATTTCATGAATCTATCAGCAGTTCAGTTCGGTAGAGTAGGGATAGCGAACACGAAGC	B3gat3;	32	70	0.457143	Two	Active	27.47	814
chr19	8995037	8995107	8994293	8995107	R	TGCCCCGGTGGCACCGGCCATGAAGCTGAAGCTGAAGAACGTGTTTCTTGCCTACTTCCTGGTGTCGATC	B3gat3;	40	70	0.571429	Two	Active	4.9	814
chr5	150480777	150480847	150480777	150481593	L	GATCCCGGCCGCCAGAGGGCGCAGCCCGAGCCGGCGCGGCGCCGGGAAGGAGGAGGGGAGCGCGAGAAGG	B3glct;	56	70	0.8	Two	Active	15.21	816
chr5	150481523	150481593	150480777	150481593	R	TCCCATAGTTGTGCATCCCATACCCCTAGATGTGCATCCCCGCGCCCCACCTTGTGCACACCCCTCGATC	B3glct;	42	70	0.6	Two	Active	12.81	816
chr11	22759001	22759071	22759001	22760060	L	GATCTGCCCCTGCGGCACCCTAGACCAGCGCAGTGCGCGGGCGGGGCAGAACACCGCCCGCGACGCTCCC	B3gnt2;B3gnt2;	53	70	0.757143	Two	Active	1.57	1059
chr11	22759990	22760060	22759001	22760060	R	CCCGCTCCGCCAGGAAGTAGCCTCCCCCAGAAAAACAGCTGAGACTTGAGTCCCAAACCCTGCTGAGATC	B3gnt2;B3gnt2;	41	70	0.585714	Two	Active	5.96	1059
chr11	22760171	22760241	22760171	22760506	L	GATCCACGAGGGGAGGTGAGAAGAGGGAAACCCAAGTGCACCTGACCTTTGCTCTCAGCGTACATAGTAG	B3gnt2;B3gnt2;	38	70	0.542857	Two	Active	8.81	335
chr11	22760436	22760506	22760171	22760506	R	GCAAGACATCTGAACGCTGAACCCCCGTGATGCCGCTGGACTGAGCACCAACCACACCCAAGCATGGATC	B3gnt2;B3gnt2;	41	70	0.585714	Two	Active	4	335
chr8	107777921	107777991	107777921	107779057	L	GATCCCGGAGCTCCAGAAACTGCAGCAGGTTCCTCACGTGCACGAACACATCTGCATCGCCCTTAAAAAC	B3gnt9;	38	70	0.542857	Two	Active	2.74	1136
chr8	107778987	107779057	107777921	107779057	R	GCAGCCATGACCCCGGCTTGAGCCAAATGCAGCGTTGGCAGGAAGGGGGCTGAGGCCGTGCCACGTGATC	B3gnt9;	46	70	0.657143	Two	Active	3.56	1136
chr11	121533561	121533631	121533561	121535942	L	GATCCCAAAGTGGCATTCTATCCTGTTTGTGTTTATTCTGAAAACATGTTGCTTAAAGGCTTTTTATTTG	B3gntl1;	24	70	0.342857	Single	Active	7.97	2381
chr4	40801024	40801094	40801024	40801648	L	GATCAGCGGGAACCACAAGCGCGGATGAGCAGGGGGCGTGGTCTCGACCTAGGGCGGGGCCTCAACCGGG	B4galt1;	49	70	0.7	Two	Active	1.56	624
chr4	40801578	40801648	40801024	40801648	R	GTCGTCTAGGAAACCGGCTTCGACGTCCCGCGAGGCCAGCGGACGGATTCTCTGGGGCGTTCCAAAGATC	B4galt1;	44	70	0.628571	Two	Active	1.26	624
chr1	173200189	173200259	173200189	173200775	L	GATCCCTGGGTGAGGTAGTCCGAAACGTAGAAAGTGTCTCTTAGCTTTACTGAAAAACAAGGGCTTTGAG	B4galt3;	32	70	0.457143	Two	Active	16.09	586
chr1	173200705	173200775	173200189	173200775	R	TTGCACAGTAGGGGCAAGCGCAAGAGACCGGGGTGGAATGGGCGTGTTCGAGGAGAATGGGGTTCTGATC	B4galt3;	41	70	0.585714	Two	Active	2.07	586
chr13	55701069	55701139	55701069	55701795	L	GATCTTATGCTCCAAGAGTACGTGCTTTCTCTGCTGGGCTGACCGTAGGAATGCTGCGATGATACCAGCC	B4galt7;	37	70	0.528571	Two	Active	4.01	726
chr13	55701725	55701795	55701069	55701795	R	CTCTTTTCCTACTAGCTTCTATTCTGCGCGTCCCTGTGTCTGGGTCTCTGCCTTGCTCTCTCCATTGATC	B4galt7;	36	70	0.514286	Two	Active	11.13	726
chr19	5038659	5038729	5038659	5038966	L	GATCTGCGTCCAGTTCCCCGGGGAGAGAAACCGGTCCAGGGGTCCTCGGCCGCGCGCCGAGACCGCGGCT	B4gat1;	51	70	0.728571	Two	Active	1.76	307
chr19	5038896	5038966	5038659	5038966	R	TGCGGTAAATCCGGGCTTGCGGTGGCTGGCAGAGGCTACGGCCCGGTGGTCCCTGCTTCGTGCCGGGATC	B4gat1;	48	70	0.685714	Two	Active	2.27	307
chr11	61317984	61318054	61317984	61318749	L	GATCTAAAGGCAAGAAGCTCGCATTAAGCCACCTTGAATTGGACAGTGATAGAGTAAGTGCAGTTGAATC	B9d1;	30	70	0.428571	Two	Active	3.31	765
chr11	61318679	61318749	61317984	61318749	R	GCCTGCGCCGGTCTCCCGGCCCATCAGTGCAATGGCTGCAGCAAGTCCCAGCGTCTTCCTGCTCATGATC	B9d1;	45	70	0.642857	Two	Active	3.27	765
chr7	26466086	26466156	26466086	26466426	L	GATCTGCCGCGAAGGGGCGGGGCCTTGCACATGTGGGCGGGGCCACAACCCTGGGGCGGGGCTTTCTAAG	B9d2;	49	70	0.7	Two	Active	4.86	340
chr7	26466356	26466426	26466086	26466426	R	ATACAGTTACCTCACAGGGTTGTGATTGAATTTTTCCTTTCCTAGAGCCATGGCTGAAGTGCACGTGATC	B9d2;	31	70	0.442857	Two	Active	9.14	340
chr8	73920623	73920693	73920623	73921585	L	GATCACACCCACTCCCAGTATTACCCATCTTCAGCCCCATTCCAGCCACTCCAAGCCACACCCCCAGAAC	Babam1;	40	70	0.571429	Two	Active	8.33	962
chr8	73921515	73921585	73920623	73921585	R	CGTAAGGGGCTCGTGCCCATCTTCTGTCTTCCTAGTAACCATTGTCTTTACAAACTCTTAAGGCAGGATC	Babam1;	33	70	0.471429	Two	Active	4.83	962
chr16	87698607	87698677	87698607	87699684	L	GATCATTCAGAGGGGCAGCAGCCTCCCCCTCTCAGAATCTGCTCCTAAAAGTCCTGCGGAGCTTCAGACA	Bach1;	39	70	0.557143	Two	Active	5.44	1077
chr16	87699614	87699684	87698607	87699684	R	GGTCTCGATGTTAACGACACCAGCTTTTGTGTTCGTGTCCGGTAGGGCCAGGGCCAGCGCGTTTTCGATC	Bach1;	40	70	0.571429	Two	Active	3.3	1077
chr19	7014278	7014348	7014278	7015939	L	GATCCCCTCGGCCCTCACCAGCAACCCTGACTCCTCAGGAGACCCCAGGGTCAGTTAGAACTCAGATGGC	Bad;Gpr137;Gpr137;Bad;Gpr137;	43	70	0.614286	Two	Active	4.26	1661
chr19	7015869	7015939	7014278	7015939	R	CCACCCTCAGCCCCGGTGAATAAGAGGAAGTCGATGTCAGGTCTCAGGCCGCTGCGGGGTAAGCGGGATC	Bad;Gpr137;Gpr137;Bad;Gpr137;	44	70	0.628571	Two	Active	1.9	1661
chr19	7015935	7016005	7015935	7016571	L	GATCCGGTCGCCGGGACACCGGGCTCCAGCTCCCCGGCTCCCTCTGCTCCGCCCCACTCCTGCGCCTGCG	Bad;Gpr137;Gpr137;Bad;Gpr137;	54	70	0.771429	Two	Active	4.04	636
chr19	7016501	7016571	7015935	7016571	R	GCCGTAAAGGAGCTCCCGAAATGGCGCGGGGGGTTGTCCCCAAGACGGGCAGTGCAAGGCCTCCACGATC	Bad;Gpr137;Gpr137;Bad;Gpr137;	46	70	0.657143	Two	Active	1.39	636
chr19	7016872	7016942	7016872	7017016	L	GATCCCGGAATCCGGAGCCTGGGGAGCGACGCGGGAGGAAGGCGGTGGAGACCAGCAGGTCGGCGCAGGG	Bad;Gpr137;Gpr137;Bad;Gpr137;	51	70	0.728571	Two	Active	3.14	144
chr19	7016946	7017016	7016872	7017016	R	GACCTGGCTTGGGGTGGCCCCGCCTCCAGGCCGACCCGGGATTTACTTCGAAAACTGATTGGGTCAGATC	Bad;Gpr137;Gpr137;Bad;Gpr137;	43	70	0.614286	Two	Active	2.16	144
chr19	7017012	7017082	7017012	7017105	L	GATCTGTGACAGTTCTCGTCGCCCAGGAAACTAGGGCCGGGCGCCCTTAGAACTGGAGGGAGGAGGCAGG	Bad;Gpr137;Gpr137;Bad;Gpr137;	44	70	0.628571	Two	Active	15.01	93
chr19	7017035	7017105	7017012	7017105	R	CAGGAAACTAGGGCCGGGCGCCCTTAGAACTGGAGGGAGGAGGCAGGCCCGGGTCAGGGGCCTCGAGATC	Bad;Gpr137;Gpr137;Bad;Gpr137;	48	70	0.685714	Two	Active	15.13	93
chr4	40895059	40895129	40895059	40895514	L	GATCGGTCATGCCCGCTGGCTGCACTGCGCACAGAGGAACGCTGAGAGGGAGGCAAGCCCCGCTCGGCCC	Bag1;Chmp5;	49	70	0.7	Two	Active	3.74	455
chr4	40895444	40895514	40895059	40895514	R	TCTTTCCACCTCTCCCAGAGCTCCGCGCTCCTTCTCCGGAAGGAGGAGCTGAAAACACGGAAAAGGGATC	Bag1;Chmp5;	40	70	0.571429	Two	Active	4.74	455
chr4	40895510	40895580	40895510	40896135	L	GATCGGGAGACTCGGGCGAGCACTCTGCGCCTGCGCATGGGGTGGGGGAAGCCGGAAATTGACACCAGAG	Bag1;Chmp5;	46	70	0.657143	Two	Active	5.3	625
chr4	40896065	40896135	40895510	40896135	R	TCTGTACCTTAGTCCTGGGTCTGAGTAGCATAGAATTCTGAATCTTGGCCCTTCCAGATTAAACCTGATC	Bag1;Chmp5;	31	70	0.442857	Two	Active	4.53	625
chr1	33814518	33814588	33814518	33814928	L	GATCTTCGCCTGGGCCATGAGCTCCGGGGGTCCTCGGCGTCCGCGGGCAGCAGTGGCGCGAGCCGCACGT	Bag2;	52	70	0.742857	Two	Active	13.3	410
chr1	33814858	33814928	33814518	33814928	R	CAGGCAGGCTCGGGAGAGGACAGGGAAAGCCTAGACCACAGGCTCCAAATAAGGAGAAGCCAAGTGGATC	Bag2;	40	70	0.571429	Two	Active	9.4	410
chr7	135667036	135667106	135667036	135667462	L	GATCCCTCCCAAGGTCCCGCCCCGCCGCGATTATAGCCTATGACTCAGGGCGGAGCTCCGCATCCAACCC	Bag3;	46	70	0.657143	Two	Active	1.74	426
chr7	135667392	135667462	135667036	135667462	R	GCCCATGATGCAGATGGCGTCCGGCAACGGAGCCAGCGACCGAGACCCCCTGCCCCCGGGCTGGGAGATC	Bag3;	50	70	0.714286	Two	Active	1.94	426
chr12	112950979	112951049	112950979	112951485	L	GATCGGCCCTTCACGGGGAGCGGCACCGCAGCGGTGCCCCCAGCGGCATCCCCCCTCGCCCTTCCCGGCT	Bag5;Apopt1;	54	70	0.771429	Two	Active	2.27	506
chr12	112951415	112951485	112950979	112951485	R	TCGGCCTCGCCGCGCGTCGGCTCGGGCTTTGCGACGCCGCCGTAACGCCAACCTTTCCACTGTCGCGATC	Bag5;Apopt1;	49	70	0.7	Two	Active	1.77	506
chr17	35271724	35271794	35271724	35272349	L	GATCTCAATAAACAGGATGCTCAAAGTCTGCAAAGAGCCCAACCGGCCTAATCCCGCCAGGAACTAGAGT	Bag6;Bag6;	35	70	0.5	Two	Active	4.13	625
chr17	35272279	35272349	35271724	35272349	R	ACTTTCTCATCGTGCCCCACGAAAGTAAATCGGGGGAGACTGGGGGAGCCGGAAGTACCGCCTCGAGATC	Bag6;Bag6;	41	70	0.585714	Two	Active	1.77	625
chr17	35272360	35272430	35272360	35272712	L	GATCGGGGAAACGGAAGTGGCCCTTGGTGCCAGGTTGGGGGAGACCGGAAGTGACGGTACCGTGGGGACG	Bag6;Bag6;	46	70	0.657143	Two	Active	3.13	352
chr17	35272642	35272712	35272360	35272712	R	GCCACTTTTCTCTGCCGAGTCTAGCGCGACCCTCCCCCCACCCCTCGCGTTGTCCTAGGATTTCCCGATC	Bag6;Bag6;	44	70	0.628571	Two	Active	18.83	352
chr17	27164417	27164487	27164417	27165861	L	GATCCTCCTGACTCAGCCATTGGCTGGCTGGTGTTATAGCCACACCCAAGCCCGTTTTCCTCTTTGACCT	Bak1;	38	70	0.542857	Single	Active	16.71	1444
chr19	5366781	5366851	5365943	5366851	R	TTCCTCTCAAGAAGCCATCCGGCTTTCGATGGCTTTTGTTTCTCCAGCGGCCCTTCCGGTCTGTGGGATC	Banf1;Banf1;Eif1ad;	39	70	0.557143	Two	Active	3.44	908
chr19	5366847	5366917	5366847	5367378	L	GATCGAGACCTCCGAGGAGAATGCGTTTTCCTGCCCCGCACTCGGAACTTAGGCTTGCCTCACTTGATGG	Banf1;Banf1;Eif1ad;	40	70	0.571429	Two	Active	1.63	531
chr19	5367308	5367378	5366847	5367378	R	GTGTTGAAGCCTGTGGCGGAACGCAGCTCACCTTAGATTTCGCTCAGAGAGCTTGGCGGGATGACCGATC	Banf1;Banf1;Eif1ad;	40	70	0.571429	Two	Active	1.29	531
chr8	124473513	124473583	124473513	124474625	L	GATCAAACCCCAGACAGAGCACAGTGGTTTAGAAGGGCTGTCCCAAGGTTGCCCAGCTGGTAGCTGCACT	Banp;	39	70	0.557143	Two	Active	5.79	1112
chr8	124474555	124474625	124473513	124474625	R	CAGCTCCCGCAGCCGGTCGCGCCTCCACTCCCCCTTCCCGCGGGGCGAGAGCGAGAGCGAGAGCGAGATC	Banp;	52	70	0.742857	Two	Active	16.17	1112
chr1	71149440	71149510	71149440	71150267	L	GATCCTGCTGCGTGCGGAGTCTCTGAATTGGTCGGACGCCTCCGGCTCGGAGGCTGAAACGCGGTAAAAC	Bard1;	43	70	0.614286	Single	Active	1.77	827
chr7	52722207	52722277	52722207	52722280	L	GATCGTGGACGTGCGGCCCTCACGTGGGTGCCCCGCAACATGGCCTCCGCCCCGCAGGACTAGTCACGTG	Bax;	49	70	0.7	Two	Active	3.97	73
chr7	52722210	52722280	52722207	52722280	R	CGTGGACGTGCGGCCCTCACGTGGGTGCCCCGCAACATGGCCTCCGCCCCGCAGGACTAGTCACGTGATC	Bax;	49	70	0.7	Two	Active	3.97	73
chr12	56087271	56087341	56087271	56087541	L	GATCGCGTCCCGCCGGCACTTCCCCGCCTCTCCGCGCTCCCGGGAAGTTTCTGAGCTACTTTCGGCTCTG	Baz1a;	47	70	0.671429	Two	Active	3.79	270
chr12	56087471	56087541	56087271	56087541	R	AATTAATGGAGCAACCCCTCGTGAGGAATCAGAAGCATCCTCCATGTTTGAGATTATCGGCCAGAAGATC	Baz1a;	32	70	0.457143	Two	Active	4.19	270
chr5	135662431	135662501	135662431	135663251	L	GATCTTAGCCCCTGAGTCTGCTCTGCGGCTCTTCCTCCACATATTTTTAAAGAAAGTTCTTCATTATCCT	Baz1b;	30	70	0.428571	Two	Active	13.67	820
chr5	135663181	135663251	135662431	135663251	R	CATTTTTCAATAATTTCCTCCCGTGCCCGCTGGAGAGGAGTCGTGACTGGCGGCCGCCGCGGCGGAGATC	Baz1b;	43	70	0.614286	Two	Active	3.13	820
chr2	59963664	59963734	59963664	59964262	L	GATCGCGAAAGCCCTGGCTCCCTCCGTCCCCGTCTTCCGCCGCTCGCTCTCTGATTAGTTCCTATCCAGC	Baz2b;	44	70	0.628571	Two	Active	3.26	598
chr2	59964192	59964262	59963664	59964262	R	CTACACGCTAAATTAATATGCCAAGAATTTGTGCATGCTAGGGCTTTAAAAAGCAGGGCGCAAGGCGATC	Baz2b;	31	70	0.442857	Two	Active	4.8	598
chr19	54018455	54018525	54018455	54018801	L	GATCCGGCTGCCTCGCCCTACAGGGAACCTCAGAGGGGCGGAGGGAAGGCTGGCCACCGCCCCACCAGCC	Bbip1;Shoc2;	51	70	0.728571	Two	Active	4.1	346
chr19	54018731	54018801	54018455	54018801	R	GGAAGTGCAAGCGCAACTTCCGGTGCGAGGGAGTTTTGAAGCCCTAAACTGTAGTTCTAGGTAAGCGATC	Bbip1;Shoc2;	36	70	0.514286	Two	Active	3.07	346
chr19	54021562	54021632	54018843	54021632	R	ACATTAGTATTTCCAACCTGGATTACATTTTACTTTGTTTTTCTTAGATGTCATAATCAGAAATTAGATC	Bbip1;Shoc2;	19	70	0.271429	Two	Active	13.3	2789
chr12	85749960	85750030	85749960	85750328	L	GATCTCCGCCCCGCCCCTCGCCGCGGTCACGTCACGCGCGTGCGCCCTCCGCGTGCCCTCAACGGCGCGG	Bbof1;Entpd5;	56	70	0.8	Two	Active	3.56	368
chr12	85750258	85750328	85749960	85750328	R	GGCGCTAACTGGATGCCTCTGTCAGGCTTTTGTGGACAGCTCCTGTTCATTCTTGATTGGCCCTAAGATC	Bbof1;Entpd5;	36	70	0.514286	Two	Active	6.34	368
chr19	4906540	4906610	4906540	4906860	L	GATCCGGGACTTAACCTCTCAGCTCGCCCGCTGTCAGAATCCGATGAAGACGCCGCAGCCATTTTCCCAG	Bbs1;	41	70	0.585714	Two	Active	1.51	320
chr19	4906790	4906860	4906540	4906860	R	TTGAGGCCTGGGGAGGAGCGCTTTTTAGGGATTAAGACTAGACTGAGAAACAAATTAATGGGTGAGGATC	Bbs1;	32	70	0.457143	Two	Active	5.51	320
chr10	110735265	110735335	110735265	110736720	L	GATCATCGATGTGAATAAAAGGCAAACATCTACTTCTGCTCAAGTGGTTTAACTAGGTGGGGTTTCGTCC	Bbs10;	30	70	0.428571	Two	Active	3.89	1455
chr10	110736650	110736720	110735265	110736720	R	TTGATGTGTGACTACGTTTTCAAGTGTATGGCTTGTGAAAGTGGGGTTGAAGTATTTGAGTTGTTGGATC	Bbs10;	28	70	0.4	Two	Active	5.44	1455
chr8	96622411	96622481	96622411	96623461	L	GATCGGTGTCGCCAACTCTCTCTACGCCTGCGCGGACCCTCCCAGCGGCAGAGCTACGCAAGTCCCAACT	Bbs2;	45	70	0.642857	Single	Active	1.29	1050
chr3	36512200	36512270	36512200	36512480	L	GATCCATGGCGGCCGCACGGAGAGGCGGGACCCGCTGTGGAAGCCTTCCCTCGGAGAGCCCACCACTAGA	Bbs7;	48	70	0.685714	Two	Active	1.26	280
chr3	36512410	36512480	36512200	36512480	R	GCTGGCCGGTTTCCAAGGCAACCGGGGCGCATTCTCTGCCTCCCAGCTCTGGGCCGCTGGGCCAGCGATC	Bbs7;	49	70	0.7	Two	Active	11.01	280
chr9	22278461	22278531	22278461	22280347	L	GATCAAAGTTCCATCAGGAGGGTGTACACAGCTGGAGTTGTACACAGCTGGAGCTGACCAGTAATAGGCA	Bbs9;	35	70	0.5	Two	Active	9.41	1886
chr9	22280277	22280347	22278461	22280347	R	GTTTCATCCTCTCTGTGAGCATCCGGACTTGGAGTTTTTCTCTCTTGTCACTTGTGGCTTCCGAGGGATC	Bbs9;	35	70	0.5	Two	Active	7.6	1886
chr16	50431622	50431692	50431622	50432647	L	GATCTCGGGGCCGGAACACCCAAATCCTAACTCTGCAGATGAACGAGCAACCGGGCTGCCGGTCCCGGTC	Bbx;	44	70	0.628571	Single	Active	2.97	1025
chr17	25321380	25321450	25321380	25321788	L	GATCAGGGCGAGGCCGGAGACGGAAGAGCTAGCGAGAGGAAATGCATCATTTCCGTTGCGCCGCTGGACC	BC003965;	43	70	0.614286	Two	Active	1.51	408
chr17	25321718	25321788	25321380	25321788	R	GCCCCGTGGCCGGTCTCCAGCTCAGCCTGCAGACAGGGAAGAGGAGGACGACGACCCCAACCTCCCGATC	BC003965;	48	70	0.685714	Two	Active	6.77	408
chr13	24893660	24893730	24892483	24893730	R	CGGCCCACCGACGGTCGGCCTGCGAGTCCCGCTCTCCTCTCCGCGGGGACCCCGCCCTGCCGCCTAGATC	BC005537;	54	70	0.771429	Single	Active	1.51	1247
chr2	30837162	30837232	30837162	30837975	L	GATCCAGTGGTCATCGGCAGTCAGACCCATGCGACCCCGGGGCACCTCTCCCAGCCGCGATGTGGCCTTA	BC005624;Usp20;	46	70	0.657143	Two	Active	1.9	813
chr2	30837905	30837975	30837162	30837975	R	GTTGCGACGGCAGGTGAGTTTCTGACGGCTGCTGCCTGCTGCCGGGGGCTGGGCCGCTAGAGCGGGGATC	BC005624;Usp20;	49	70	0.7	Two	Active	8.19	813
chr7	135441379	135441449	135441379	135441878	L	GATCTGAGGCCCGAAAGAGCGGTCAGTGCTGCCCAGGGTCCCCCGCCTCCACCCGCGTGCTGCCCAGGTT	BC017158;	49	70	0.7	Two	Active	7.29	499
chr7	135441808	135441878	135441379	135441878	R	TGAACTCCAATCGGAAGAGGGAGAGATGGCTTCCTGGGGAAATAGTTGTGGTGGAGACTCCACTCAGATC	BC017158;	36	70	0.514286	Two	Active	11.17	499
chr11	121090166	121090236	121090166	121090464	L	GATCCCTGTTATTGACGCCAGACTACCTAACAATGGCCCAAATGCGCCGAATTAATGGGACACTGCGGCA	BC017643;BC017643;	36	70	0.514286	Two	Active	2.53	298
chr11	121090394	121090464	121090166	121090464	R	GTTACGCTGGCTCCTCCTCCGGAGTGCACACGCCCGGCTTCCTCAATTTGCCTTGCGCCTGGTCCAGATC	BC017643;BC017643;	44	70	0.628571	Two	Active	2.1	298
chr11	121090460	121090530	121090460	121090823	L	GATCCGCAAGCGATGACCCGCACAGGGCTCGGCGGGTCGGAACCCGAAAAGTTGTAGGACACGCACCTAT	BC017643;BC017643;	43	70	0.614286	Two	Active	1.33	363
chr11	121090753	121090823	121090460	121090823	R	GTCACTCAAGGAGGTTTCCTAGTTAAGCAGGATATGGGCGTGGTTTAGAAGCCTGGGGAGTGAGTGGATC	BC017643;BC017643;	36	70	0.514286	Two	Active	2.64	363
chr10	7400575	7400645	7400575	7402194	L	GATCCGCTGGACCGAACTCTGCAAATCCACAGGTCCAGTTTCAAGAACACTCCATCTGGCTAGTTCCAAA	BC020402;Lats1;	35	70	0.5	Single	Active	5.09	1619
chr2	25315393	25315463	25315393	25316758	L	GATCAGGGAAATCTTGAACTCCAAAGAACCCTGGCCAGAACTCTGTCCACATGGAAAGATTCTCCCATGA	BC029214;	33	70	0.471429	Two	Active	7.49	1365
chr2	25316688	25316758	25315393	25316758	R	GGCTTAGCGCATTAGCTACTCAGTGCTATTCTGGGCTCTGTTCTTTGGCCCTTGCATCCAAACAGAGATC	BC029214;	35	70	0.5	Two	Active	8.13	1365
chr11	102110444	102110514	102109900	102110514	R	GGCGTTCCAGCCCCGGGGAAGCCGGACTCCGGGTTGGGCTCCGGGCTCGCTAGTCTGCTAGGACGGGATC	BC030867;	50	70	0.714286	Single	Active	2.11	614
chr18	75165091	75165161	75165091	75166119	L	GATCCATAAATTCTATCTGAAATAGAGAATGATGGTTCGGAATATTCTGAGGCTTGCAGTACAGTAAAGT	BC031181;	25	70	0.357143	Two	Active	1.76	1028
chr18	75166049	75166119	75165091	75166119	R	AAAGTAAAACATCTAACAAAAAAATAACTAGGATTAAGAGACAATACTATTGGCTTCTAGTTAAAAGATC	BC031181;	18	70	0.257143	Two	Active	11.81	1028
chr19	43749455	43749525	43749087	43749525	R	AAATGTATCTGTGTTATTCGTCAGATAGCTTGTCATTAGTCCCGTAGGTCCCACCCCTTCCCCTTTGATC	BC037704;Slc25a28;	32	70	0.457143	Two	Active	6.86	438
chr19	43749569	43749639	43749569	43749891	L	GATCGACCCGCCCCTAGCGTTTCGGAGGCGGGAGAAACGTAAAGCTGAACTTTGATAGGCTCAACCGCTC	BC037704;Slc25a28;	40	70	0.571429	Two	Active	2.29	322
chr19	43749821	43749891	43749569	43749891	R	TGCCGTTAGGACGCGTGCTCTGGCGTGCACCGGGTGTCGAGTAGCACGGTGCGACTGTTCCCGCGGGATC	BC037704;Slc25a28;	47	70	0.671429	Two	Active	1.01	322
chr10	121176567	121176637	121176567	121177696	L	GATCTGACTTAGCCAGGTATGTTAACTGATGGCGTGTGTCGGTTTGAAAACTAGGCGACTAGCTATGAAC	BC048403;	32	70	0.457143	Two	Active	1.77	1129
chr10	121177626	121177696	121176567	121177696	R	TAGGTGTGTTAATAAATGCTATTTTGTCTGGCCTCTTATACAGAGGGGCGTCCTGTCCCCTCTTCAGATC	BC048403;	32	70	0.457143	Two	Active	6.24	1129
chr17	34046438	34046508	34044641	34046508	R	GTCTGTTGTGGGGTCTGCGGTGGGGGTTGGGGAGAGGAAGGCGGAGGGAACTATGCGAGGATTTGTGATC	BC051226;Daxx;Daxx;	42	70	0.6	Two	Active	16.8	1867
chr17	34046519	34046589	34046519	34047183	L	GATCCTCGAGAGACCGTTTCTGAGGTGGGGGCCAGGTCGTGCGCGGAGCGGGGGTGGCGGCGCAGGAGTG	BC051226;Daxx;Daxx;	50	70	0.714286	Two	Active	1.97	664
chr17	34047113	34047183	34046519	34047183	R	CGCAACCGAAAGACAGGAAACGCACTGGGGTGGGAGTGGCTGGAGTTGAGGGTGAGGATTTAAGGTGATC	BC051226;Daxx;Daxx;	39	70	0.557143	Two	Active	9.26	664
chr2	115407252	115407322	115407252	115407840	L	GATCTCAGGGAGGTGTTGCTGGGGACACCTGCCCCTAAAGACGCAAAAAGAATTCGGTACGCAGCCGCCA	BC052040;	40	70	0.571429	Two	Active	3.96	588
chr2	115407770	115407840	115407252	115407840	R	CCGCCACCCTGGCAGTCATAGAAGCCACGTGTCACACACAAATGGGAGGAACAGAGTTAGGTCGAAGATC	BC052040;	38	70	0.542857	Two	Active	6.31	588
chr12	4849629	4849699	4849629	4850580	L	GATCTGCTACTTGGGCAGGCCTACGAGGCTGGCTTCAGGTAAACGGATGTATTTACATTTTGGGAGTGAT	BC068281;	34	70	0.485714	Two	Active	5.89	951
chr12	4850510	4850580	4849629	4850580	R	ACTTGGTTTAAATTACAAATGATAATAGCCGAGCTTTTGGTTAATTCCAGGAGGCTCTAACGGGATGATC	BC068281;	27	70	0.385714	Two	Active	5.06	951
chr12	32319109	32319179	32319109	32319481	L	GATCTGACGGTTTCCTACCTCTGTGGAGGAATAAAGGGCAGACAGAAGAGTAAAATGAGTCCTATTTCAG	Bcap29;Bcap29;	31	70	0.442857	Two	Active	11.44	372
chr12	32319411	32319481	32319109	32319481	R	GCCCGAGCCGCCGGACGCGAGGTCAGCAGCGGGGCCGCCCGCCGCCCGTCAGGCTTACCCGCCGCCGATC	Bcap29;Bcap29;	57	70	0.814286	Two	Active	1.09	372
chr12	32319588	32319658	32319477	32319658	R	GTTTCCTGGTGCGCGGCGTGAGGCGGCCGAGGCTCCTCCACGTGGGCTCGGTATCCCCGGAGGGCTGATC	Bcap29;Bcap29;	50	70	0.714286	Two	Active	1.26	181
chrX	70961336	70961406	70961336	70962192	L	GATCCCTACACTTCCCAGAACCCACAGTATTTCTGGGATGCTCGCCTTCCTCCCTCATGAAGGGACTGGG	Bcap31;Abcd1;	39	70	0.557143	Two	Active	17.54	856
chrX	70962122	70962192	70961336	70962192	R	GGGAAGCCAGTTCCTCCACCCGGGCTGCCTGAAGAGGCCACGACCCTGGAGGATTCTAACCCAACCGATC	Bcap31;Abcd1;	44	70	0.628571	Two	Active	3.91	856
chr3	102975243	102975313	102975243	102976544	L	GATCTAAAAATTTAATTGGAAAATAGGCGCACATTTCTAGTTTCTATAAAAGAACATTCTTAAGGGACCG	Bcas2;	22	70	0.314286	Two	Active	10.33	1301
chr3	102976474	102976544	102975243	102976544	R	ATGTTGTTAGAAGCACTTTCAGGCTGAAAGGAGACTGCTCCATGCGCAGGGATGTGTGATACTTCGGATC	Bcas2;	34	70	0.485714	Two	Active	5.21	1301
chr11	85165962	85166032	85165962	85167150	L	GATCCCTATATTGTGCAACAAGTTCCCCCTTCCAAAGTCTGGGGCCTCTCCATTTCCAGATGTTCACGAA	Bcas3;	34	70	0.485714	Two	Active	5.5	1188
chr11	85167080	85167150	85165962	85167150	R	TGCCTAAGAAAGGGGTAGCTGGACTAGTTGGGACAATGGGTTGTTTGGGTTGTATAGGAATGTGGGGATC	Bcas3;	34	70	0.485714	Two	Active	4.1	1188
chr7	52825389	52825459	52825389	52825574	L	GATCTGTTCCCAGGGGTTAGAGCGCTTCCCAAACATTCACGAGCCCACGGATTCCATACTCAGATGCCAA	Bcat2;	37	70	0.528571	Two	Active	2.27	185
chr7	52825504	52825574	52825389	52825574	R	GTAGAGCAGGGTAGGGTGGAGGCGAGGAGGGAGAGAGTGCGGCAGGTCGGGACCGTTCCCGCGCAGGATC	Bcat2;	48	70	0.685714	Two	Active	3.99	185
chr9	83818289	83818359	83818289	83818982	L	GATCTAAATCAGGATAAGCAAAATCAATTTTAAAGATTTAAATATATTTACTATTTCAAAATAAGAGTGA	Bckdhb;	14	70	0.2	Two	Active	18.9	693
chr9	83818912	83818982	83818289	83818982	R	AGCGGCGGGTGGCCCACTTCACTTTCCATCCGGACCCAGAGTCCCTGCAGTATGGTGAGATTTGGGGATC	Bckdhb;	42	70	0.6	Two	Active	3.63	693
chr7	135048129	135048199	135047297	135048199	R	TTGTCCAACCTCAGCCTGATTGTATCGCGGGAGGTGGTGGTTGTGAGGGCTGGACAGGATTGTCCAGATC	Bckdk;	39	70	0.557143	Single	Active	4.04	902
chr3	145586988	145587058	145586988	145587642	L	GATCCCGCTAAACTGAGCGGCCAGTGCTCCGCCCACGGAAACAAATCCTTCAGGCGTCCAATCCGCAAGC	Bcl10;	42	70	0.6	Two	Active	1.77	654
chr3	145587572	145587642	145586988	145587642	R	AGGTCGGAAGAGCGCGGGGTCCTGGCACAGCACGACCTGCCTGCTTCCCGGGAGCTGGCTGGAGACGATC	Bcl10;	48	70	0.685714	Two	Active	3.64	654
chr2	152656358	152656428	152656358	152656632	L	GATCGAGGGCGGCCTCTCTCTGCTCCGCAGGCTCCAGCCACCCGGGAGCCCAACCCCCTCGCTCTAGCAC	Bcl2l1;Bcl2l1;	50	70	0.714286	Two	Active	2.16	274
chr2	152656562	152656632	152656358	152656632	R	TAAAGGGACTTCCAAGTGAATCTCAAGGTTTCGCGCAGGGACGCGGACAGGGGGAAGACAGCCTCGGATC	Bcl2l1;Bcl2l1;	40	70	0.571429	Two	Active	2.26	274
chr2	152656635	152656705	152656635	152657970	L	GATCTGATTTCGGAAAGACCACTCCCGGGTTTTTCCGAGAGGCGTATGCTGGAGACCCCCCACAAACACC	Bcl2l1;Bcl2l1;	39	70	0.557143	Two	Active	1.51	1335
chr2	127951245	127951315	127951245	127952936	L	GATCTGAGTCCCCCGGAGGTCAGGAATTCTAGGAAAGGACAGTCAAAGGCCAGTGCCCATCCTTGCACCA	Bcl2l11;Bcl2l11;	39	70	0.557143	Two	Active	3.77	1691
chr2	127952866	127952936	127951245	127952936	R	TTGCTGAGAAGTTCTTCAGGGGACTGCGGAGGCATTAGGGACTTGGCTCGGAATGGCCTGGAGTGCGATC	Bcl2l11;Bcl2l11;	40	70	0.571429	Two	Active	1.77	1691
chr2	127952947	127953017	127952947	127953345	L	GATCTCCGAGGGGTGCGTGTCTCGCTTTGTCTCTAATGTCCCGCTGCCCTGGCGGCGGGAATTCCCGCAA	Bcl2l11;Bcl2l11;	44	70	0.628571	Two	Active	2.06	398
chr2	127953275	127953345	127952947	127953345	R	GGCTGGCGGTGCCCGCGCGGCGGCGGGAGCTGCGCGCTAGGGGCGGAGCGGGAGGAGGCGGAGGATGATC	Bcl2l11;Bcl2l11;	56	70	0.8	Two	Active	4.6	398
chr7	52252205	52252275	52252205	52253328	L	GATCTTCCCATCAAAGGCTGACGCTGGGGGAGTGGAACTCACCTGGGTGGAGTTGGGACAGGGGACCCAG	Bcl2l12;Irf3;	43	70	0.614286	Two	Active	4.53	1123
chr7	52253258	52253328	52252205	52253328	R	GGCGCCCAATTCCTCCCCTGGTAGGTAACGCGGAAGAGCCGGGAGGGTGGCGGCCTCAGGGCGCAGGATC	Bcl2l12;Irf3;	49	70	0.7	Two	Active	1.77	1123
chr6	120785764	120785834	120785764	120786677	L	GATCCTGAGTTGTCTCAACCTAGTCATTCCACCCTGCCTTTAAATTGCTTTCCTAACTTTCAGGACAATC	Bcl2l13;	30	70	0.428571	Two	Active	5.44	913
chr6	120786607	120786677	120785764	120786677	R	GAACCGGCTGTGTGGCTGCCTGAGGCTCTGGAACTCACCCTTGCTCTACATTCTGTTCTTCACCCAGATC	Bcl2l13;	39	70	0.557143	Two	Active	9.34	913
chr16	23988806	23988876	23988569	23988876	R	GCTCCGCAGCGCCCTCCCGGCCGGCAGAATGCCTCGGGGCCGCGCCGCTCGCCGCCCTATAGTGCGGATC	Bcl6;	54	70	0.771429	Single	Active	1.01	307
chr5	135644865	135644935	135643806	135644935	R	AGTGGTCGAAATTAAGCGGAAGTTTGTAAACATGGCACTTTTGGAACAGAAATTCCTGATATCTTGGATC	Bcl7b;	27	70	0.385714	Single	Active	3.37	1129
chr7	134851493	134851563	134851493	134852100	L	GATCAGGGAGGCCCAAGGATGAGCCCCACAGACTGGAGGTCAGGGAGGTGTGCTAGGGTAGGGACAGCTT	Bcl7c;Mir762;	43	70	0.614286	Two	Active	5.54	607
chr7	134852030	134852100	134851493	134852100	R	CGGCCGGCCATGCTGGCGGGGCTGGGGCCGGGACAGAGCCCGTGGCGGGGCGGCCTGTGGTCCGGCGATC	Bcl7c;Mir762;	57	70	0.814286	Two	Active	2.09	607
chr7	134852096	134852166	134852096	134853428	L	GATCTCAGGCTGAGCGCCAGGCCCCAGCGCCGCTCTTTCGGCCTGCCGTCCCTCCGGGAGTTGGCCGCGC	Bcl7c;Mir762;	52	70	0.742857	Two	Active	1.59	1332
chr10	20031813	20031883	20031813	20033018	L	GATCGGCCCGGGAGGGGGCGGGGGGCGAGTTCACCCGAAGCCACTCGGCAGAGACTGCCTTGTAACTGTC	Bclaf1;	48	70	0.685714	Two	Active	7.43	1205
chr10	20032948	20033018	20031813	20033018	R	CGCCTCCCTCGCCTCTATGGGGTACATATGTCGGTTTAGGCCAGGCTTAATCAGATGAAGGCTTTCGATC	Bclaf1;	37	70	0.528571	Two	Active	3.11	1205
chr1	74634966	74635036	74633764	74635036	R	GGTCTGTGTATAGGGTGTCCGGGAGTCAGCTGCTGTGTGTCAGGGTTCGGGAGCCGGGGGCCAGGAGATC	Bcs1l;Zfp142;	45	70	0.642857	Single	Active	6.51	1272
chr13	100873464	100873534	100873464	100874476	L	GATCACGGAATAAAACTACAACTAGAAGTGGTTTCATCCAGCTCAAATCAAAAGCTTGTTGCAGGAGAGG	Bdp1;	29	70	0.414286	Two	Active	5.89	1012
chr13	100874406	100874476	100873464	100874476	R	CGCCACCCCTGCCTGCCCGGCTCAAACTTTTAATTTCTCGCCAGTGGTGCTAGGGTTTGAACCCAGGATC	Bdp1;	40	70	0.571429	Two	Active	14.37	1012
chr11	101163072	101163142	101163072	101163643	L	GATCTTGAAGCTCGTGTCCAGTTTCAGAGGCTGGCTACAGCGCTGGCACACGAAGCTCACCTGCATGGTG	Becn1;	40	70	0.571429	Two	Active	4.93	571
chr11	101163573	101163643	101163072	101163643	R	TGAAGACTTCCGCCCAGGACCAGAAGTGACGTCACGACGGGAGCTGACGCAAGGACCCCTGCTCCAGATC	Becn1;	43	70	0.614286	Two	Active	2.96	571
chr6	4036448	4036518	4036448	4037371	L	GATCCAGAATGAGTAAAGCAAAGGAAACAGCAAGGCTTGGGAAATTGGGTTACTCCCCAAACTAGCACAT	Bet1;	31	70	0.442857	Two	Active	11.21	923
chr6	4037301	4037371	4036448	4037371	R	AAACAGAGTCTCATCTTACTGTCTGAGCCTCTTAGCAGGAAAGGAAAATCAATCCTCTTCCTTCCTGATC	Bet1;	30	70	0.428571	Two	Active	9.44	923
chr7	148041659	148041729	148041659	148042947	L	GATCTGAAGCATAAAAACCACCCACCCAGCCTCGATGTGACCCACCTAAGGGGAAGGCCAGCAGCACCAG	Bet1l;	40	70	0.571429	Two	Active	4.17	1288
chr7	148042877	148042947	148041659	148042947	R	TTTGACCATCCAAGTCGTTGTACTTCTCTTTCCCTATTCCCTATGGAAGATGAGCTCCAAGGCCTGGATC	Bet1l;	33	70	0.471429	Two	Active	3.13	1288
chr16	13671802	13671872	13671802	13672061	L	GATCTATTACGATGCATTCGGGCACTGTGGGAGACTTTGATGGCTGAATAAAGCTAGCTAAATACGGGAA	Bfar;	31	70	0.442857	Two	Active	5.37	259
chr16	13671991	13672061	13671802	13672061	R	TAGGCAGCCGGAGGTCGCACGGGGTTGAGAGCATAAAGAGGTCTCTCCTCTATGGTTGCGGGAGCTGATC	Bfar;	41	70	0.585714	Two	Active	2.01	259
chr6	149357152	149357222	149357152	149357726	L	GATCTTTCAGACACCAATCACCCTTTCCAACACCCTTGCCCTTTCTTCAGCTGCCCTGGCTTCCTCAGTC	Bicd1;	37	70	0.528571	Two	Active	8.11	574
chr6	149357656	149357726	149357152	149357726	R	TTGCTGCGCGAGTTGCCCCTTGGCCATGCAGCTTGGCTGCTGACTGCCCCGGCGCGTGGCCCGGAGGATC	Bicd1;	49	70	0.7	Two	Active	4.23	574
chr13	49436576	49436646	49436576	49437162	L	GATCACCTTACTCCACAAAGGCTGGGAGCGGAAGGCTTGAGGTTCTCCGGGTGGCTGCCGGGTCCCTGGG	Bicd2;	45	70	0.642857	Two	Active	2.57	586
chr13	49437092	49437162	49436576	49437162	R	GCCGGAGTGGCTGCGCGCCGAGGTGAAGCGGCTGTCCCACGAGCTGGCCGAGACCACGCGTGAGAAGATC	Bicd2;	49	70	0.7	Two	Active	1.74	586
chr6	120866662	120866732	120866662	120867056	L	GATCGATAGCATACGAAACTGAGCTCCGTGCCGACCCCGTCCTCCCAGAGGGGAACTGTGGGGGCGCCCA	Bid;	45	70	0.642857	Two	Active	2.11	394
chr6	120866986	120867056	120866662	120867056	R	ACCTGCGCTCCCCAGAGTCCCCAAAGCCTGGGCGACCTGCCCTCGTGAGGATGGGGTGTCATACTTGATC	Bid;	44	70	0.628571	Two	Active	5.81	394
chr14	70499936	70500006	70499936	70500131	L	GATCCTCGAGAACCTACTTTTCTACCGAGGACCCCGGCAGTCGGCGTGGGTTTAGGACCATGAGCTGGTG	Bin3;	41	70	0.585714	Two	Active	2.19	195
chr14	70500061	70500131	70499936	70500131	R	AGCGGTTCCGGGAGCCTCCTCGGTGCTCTCCCGGAGGCTCCATCTCTCGGCCAGACTCCCGAGGAGGATC	Bin3;	48	70	0.685714	Two	Active	2.6	195
chr9	7834690	7834760	7834690	7837041	L	GATCTATTTACCCATAACTAACTTCTTATTACTAGTTATGAAGCCTAGGTACTAGGGCATATATTCAGGC	Birc2;Birc2;	25	70	0.357143	Two	Active	2.77	2351
chr9	7836971	7837041	7834690	7837041	R	GAAGGCAGCCGCACTCACCACCGAGTCAGGCCCCCGGCGCCCTGGAAGCAGAGGCGCCTGATTGTTGATC	Birc2;Birc2;	47	70	0.671429	Two	Active	3.6	2351
chr9	7837037	7837107	7837037	7838198	L	GATCCGCAGCCTTCCCAAAAGCCCCTGCGGCCAGCGGGCCGTTGAGGTGACGTCAGCAGACGCGCACCGC	Birc2;Birc2;	49	70	0.7	Two	Active	1.57	1161
chr9	7838128	7838198	7837037	7838198	R	GCTACTACCAGTGAGGTTTCTACAGTTTAATTTACTTTAGACTTGAAGGTCTTAACGAATGAATCAGATC	Birc2;Birc2;	25	70	0.357143	Two	Active	2.31	1161
chr9	7872864	7872934	7872864	7873463	L	GATCTCCGGGGGTGGCACCCTCGCCTGGCCTGTGGGGTGTGGCTGGGTGGCGCGATACCTTTAAATCGTC	Birc3;	46	70	0.657143	Single	Active	5.73	599
chr11	117709728	117709798	117709728	117710691	L	GATCTGTTCTTCCTCACAATCTGTGAGGTGGCCTGGAGCTCATTGGAGGCCCACTGGCAGGAAGCCTACT	Birc5;	39	70	0.557143	Two	Active	6.56	963
chr11	117710621	117710691	117709728	117710691	R	CCTGCGTTTGAGTCGTCTTGGCGGAGGTTGTGGTGACGCCATCATGGGAGCTCCGGCGCTGCCCCAGATC	Birc5;	45	70	0.642857	Two	Active	1.01	963
chr17	74927619	74927689	74927619	74928240	L	GATCGGCACTCCCGCGCATGCTCCACCCCCTGGGCTCCGGCCCCTCCTTTGGTGCGGCCCTCTCTCCCCT	Birc6;	51	70	0.728571	Two	Active	2.81	621
chr17	74928170	74928240	74927619	74928240	R	GCTGGGCCGGCCGCGGGCGGAGACGGGTTGTGGGGATGCTGGTGGAGGAAGCCTCCCAGCCTCCGGGATC	Birc6;	52	70	0.742857	Two	Active	4.27	621
chr2	157391208	157391278	157391208	157392481	L	GATCCGAACCTATAAACAGAAATAACCTATAAACTAGAACGGGCCCCAGTTTCCCAAGTAAAAAGAGACA	Blcap;	28	70	0.4	Two	Active	5.53	1273
chr2	157392411	157392481	157391208	157392481	R	GCGTAACTCCGCAGAATCCTTAGCACCTTGTGATTTGTGTACTTTGGGAAAACTTCTCGTGGCTCAGATC	Blcap;	33	70	0.471429	Two	Active	5	1273
chr7	87679353	87679423	87679353	87680062	L	GATCAGTCTTTCCCACCCCTACCCCTTGCTGAGGTAGGAGAGCTGTGTATTTAAAGGCGACACCGGAAGA	Blm;Blm;	37	70	0.528571	Two	Active	9.79	709
chr7	87679992	87680062	87679353	87680062	R	TCCTGCGCCCCGCGCCGCACGCTCTGCGCGGCAAGAAGGATGATTCTGATTGGGTAATCCCTGAAGGATC	Blm;Blm;	43	70	0.614286	Two	Active	2.27	709
chr11	76759010	76759080	76759010	76759661	L	GATCACAGATGGCGGAGGGCGCAGCCGAGGCGAAGAGTGAGCAATGCTGGCAGTGGGGGCTGCAATCGTG	Blmh;	45	70	0.642857	Two	Active	3.57	651
chr11	76759591	76759661	76759010	76759661	R	GAGGATGCCGGGAGAGGGCTTTCTGGTACAGCACTCTGCAGGATGCTCTTGCGAAGTTAAATCTAGGATC	Blmh;	37	70	0.528571	Two	Active	3.33	651
chr10	128360344	128360414	128360344	128360586	L	GATCTGGGAGGTTACCCGAGGTCCAGGCCTCTGGAAGAAGCTAGGCCGCGGCCGGGAGCTGCCGACCGAC	Bloc1s1;	48	70	0.685714	Two	Active	5.36	242
chr10	128360516	128360586	128360344	128360586	R	CGGCGGACCCCTCCCTAAGGCTGCAGGAACTGGACTATGCCTTGGCTCACCCGGAAGGCGTCACGTGATC	Bloc1s1;	45	70	0.642857	Two	Active	3.29	242
chr19	44220403	44220473	44220403	44221003	L	GATCAGCCAGAAGGGGTTGCGTATCACCTGTCAGTTCCCCAGTCAAATATGTGGCCATTTTGGAGAACAT	Bloc1s2;	34	70	0.485714	Single	Active	5.94	600
chr5	37139569	37139639	37139569	37140299	L	GATCATGTCCAGCATGCCCACGAACTCGTCCACCTTGGCCAGCAGCTCCTCCAGGCTGGCGTCCAGCGCC	Bloc1s4;	46	70	0.657143	Single	Active	8.24	730
chr13	38726233	38726303	38726233	38727073	L	GATCTGGTAAGAGTAAAATGGGAACCGCACAGATGGTAAGCCACCACTCTCCAGGCAGTGTAGGACTGTA	Bloc1s5;	35	70	0.5	Two	Active	5.19	840
chr13	38727003	38727073	38726233	38727073	R	GAGTCGTTGGGTTCGGGGAAGGCGCCGGGAGTGTAGCCGATGCGGCCATGCTGGATGAGGGCAGATGATC	Bloc1s5;	45	70	0.642857	Two	Active	1.91	840
chr2	122563975	122564045	122563975	122564644	L	GATCCTCAGCAACGCTCAAGCTCAGAGTTCGTATTGACTCACTTAGCGGCCCGAGTTATAAACTGGACAC	Bloc1s6;	35	70	0.5	Two	Active	2	669
chr2	122564574	122564644	122563975	122564644	R	CGGTTTGTGTTAAAGGTTTGCGTTTGTGTTGCTTTTCAACTGTTTGTCACAGGGTTAGTGGTTGGCGATC	Bloc1s6;	31	70	0.442857	Two	Active	6.69	669
chr7	28232536	28232606	28232536	28233154	L	GATCTCTATACACAACTCACATTGCAACACAAGGAATGAAACCGGGTGTCGCCCACAACCATGCTGTCCC	Blvrb;	35	70	0.5	Two	Active	4.9	618
chr7	28233084	28233154	28232536	28233154	R	GTTCCCGCGCGTCCTCGGAGTTCTCAGCTTTTCCGGCCCTGGACCCCGCAGCATGACTGTCAAGAAGATC	Blvrb;	43	70	0.614286	Two	Active	2.69	618
chr1	166236286	166236356	166236286	166237698	L	GATCCATGTAGCACAAACATCTGTTTTCACTAACAATAGTTACAGTGTAGTAAAAATAAAACGAACAGTT	Blzf1;Nme7;	22	70	0.314286	Two	Active	11.99	1412
chr1	166237628	166237698	166236286	166237698	R	CGGAAGTGAACGCGTTGGAACGGAGAAGGTGGCGTCGCGTTGCCCCAGGCGATGAGGCAAAGGGTGGATC	Blzf1;Nme7;	44	70	0.628571	Two	Active	1.16	1412
chr1	166237694	166237764	166237694	166237819	L	GATCTTTGAGTGAATGGGCGGGGCCTAATTACTCCCAGCCAATGGAGACGAAGCAGCTTCGAGGCGGCGT	Blzf1;Nme7;	40	70	0.571429	Two	Active	1.63	125
chr1	166237749	166237819	166237694	166237819	R	GCTTCGAGGCGGCGTCTTCGAAGCAGTGGCTGGAGGAAGGCGGGGCTTGCGTTGCCAGAGTAACCGGATC	Blzf1;Nme7;	45	70	0.642857	Two	Active	4.44	125
chr5	97426331	97426401	97426331	97428999	L	GATCCGCGTGGGTTCCACCTCCTTGATAACCCGGACCCCGGACTTCACCCCTAGCCCCAGCCCCCACGTC	Bmp2k;	47	70	0.671429	Two	Active	4.64	2668
chr5	97428929	97428999	97426331	97428999	R	GACATTGATTGCACTCAGAGCTAGGCTGGCTAGGCTGGCGAGGTTGGCTAGTCAGTGAGCTCCAGTGATC	Bmp2k;	39	70	0.557143	Two	Active	16.17	2668
chr6	118369161	118369231	118369161	118369670	L	GATCTATTTTTGCTGGGAGAAGAACACGCAGCCGAGCTGGGCAGGAGCCCTCCCTGCTCGAGTGACCCGC	Bms1;	43	70	0.614286	Two	Active	3.26	509
chr6	118369600	118369670	118369161	118369670	R	CCCTCTCCTTCGGGTCCCAGCCACTCTGAGAGTCGGGCTCTCAGCCAGCGCGACCTGGCTTCAGAGGATC	Bms1;	46	70	0.657143	Two	Active	3.34	509
chr6	13627566	13627636	13627566	13629036	L	GATCGCGGCCTGGGCAGACGTGCCGCCCCCGTGTGTGTCAATGGTGGCCTGTGGGGCTGAAAAGAGCTGA	Bmt2;	46	70	0.657143	Two	Active	3.67	1470
chr6	13628966	13629036	13627566	13629036	R	TTTACAGCTATTGGTTACATCACATTGTATAGACATTGTATAGACATTGTTGCATTGAAACTTTCAGATC	Bmt2;	22	70	0.314286	Two	Active	4.59	1470
chr17	26917921	26917991	26917921	26918070	L	GATCCACACGGGGTCTCCCGCAGCATCACATTTGAAGAAGTACGGAAAGGCGGGCAGGAGCCACGTGAAC	Bnip1;	41	70	0.585714	Two	Active	1.51	149
chr17	26918000	26918070	26917921	26918070	R	CTTGGCTGCTGCCGCTCGCCGTAGCCGCATTTCCAACATGGCGGCTCCCCAGGATGTCCACGTCCGGATC	Bnip1;	46	70	0.657143	Two	Active	2.29	149
chr9	69837282	69837352	69836593	69837352	R	TGGTCACTTCCGCCGGGGCGTACGCACTGAATCCGGGTCAGCTGCAGCCGCCCGGACTGCAACTAAGATC	Bnip2;	45	70	0.642857	Single	Active	1.26	759
chr14	67628764	67628834	67626865	67628834	R	CTCTAAATCATAAATACAGGCACACACAATAAGTCTTTGTCACTTTGAATTGACATCCAAAAACATGATC	Bnip3l;	23	70	0.328571	Single	Active	11.4	1969
chr11	31570727	31570797	31570727	31572194	L	GATCTAACATAGCCATTAACTCCATTTCAATTAGTTAAATGGAAAAAAAGAAGGTGCTGATTCGACAGCT	Bod1;	24	70	0.342857	Two	Active	14.63	1467
chr11	31572124	31572194	31570727	31572194	R	CTGTGATTCAGCAGCTCTGTATTTATGCCTGGCAGCCTGTGCTTTTGACAGTCGCTCCATTCCCACGATC	Bod1;	36	70	0.514286	Two	Active	5.27	1467
chr5	42235521	42235591	42235521	42236233	L	GATCTAGAGCAACCCCGGAAGTGAAAAGGAACTGAGGGAAAGGAGGAAAAGGCGGTGACAGCAGCAACTC	Bod1l;	37	70	0.528571	Two	Active	13.94	712
chr5	42236163	42236233	42235521	42236233	R	GGCATGACCCGTACACGCGTTAAGGCGTTTAGTCCTTGGGTGACACCTAAGACTGAGTCCTTGTATGATC	Bod1l;	36	70	0.514286	Two	Active	1.77	712
chr3	96001182	96001252	96001182	96001513	L	GATCGCGCACTTAGCATTCGCTGCGGAGAAACGAAGGACACGGGACTGAGTCCACACACCCTGCCCACGC	Bola1;	43	70	0.614286	Two	Active	2.54	331
chr3	96001443	96001513	96001182	96001513	R	TATCGTCTCTCCGAACCCTAGGGTGGTACCTTTGTACTTGCTGCGCAGCCTGCTGTACCACCGCTTGATC	Bola1;	39	70	0.557143	Two	Active	2.36	331
chr6	83299639	83299709	83298439	83299709	R	TTCTCATTCATTCACTCCTGCCCTCTGCATCGCACCGGGTGTGCTGGGGGCTACTGGACTTAGGCGGATC	Bola3;	41	70	0.585714	Single	Active	5.64	1270
chr14	99444765	99444835	99444765	99445891	L	GATCTAAGGAGTGGGAGATGGTGACGGGGAGTGGTGCTCAATCACTGGAAACAAATAACCCGTTACTGAA	Bora;Mzt1;	34	70	0.485714	Two	Active	2.49	1126
chr14	99445821	99445891	99444765	99445891	R	GCCTGGACACTGAATGGTCGCTGGAAGTGACGTCTCTGCTGTTTCCGAGGGAGCCCGCTCAACTTTGATC	Bora;Mzt1;	40	70	0.571429	Two	Active	2.64	1126
chr6	134591193	134591263	134590670	134591263	R	CGGTGTCCCTCCGCTGCAGGGGCCATGGGCAGCGAGCAGAGCGCGGAGGCCGAGAGCCGCCCCGGCGATC	Borcs5;	54	70	0.771429	Single	Active	2.01	593
chr11	68872912	68872982	68872912	68873654	L	GATCCCCGGTGGAGTGCGACTGCTCGGCGGTAATTCCGGACGACACCACCGTGGACATAGAGCCTAAGCT	Borcs6;	43	70	0.614286	Two	Active	1.01	742
chr11	68873584	68873654	68872912	68873654	R	GGGGTGCCAGGTTCCGAGCACGCCCCGCCCCCGTCCTCCTGGTACCCGGAGCCGGAGCCCAGCGAGGATC	Borcs6;	53	70	0.757143	Two	Active	2.91	742
chr19	46764202	46764272	46764202	46764424	L	GATCTTCTGACTCTAAACTAGAGATTCACCTAAATTATATTCTATCCCCTCCAGGGTAGCCTGCCTAAAC	Borcs7;	29	70	0.414286	Two	Active	4.57	222
chr19	46764354	46764424	46764202	46764424	R	TCTTCGCACGATTGGACGGTTGCGTCTCTTTTGGCCCCAGGGACTCGCCGTCGTCCGGCTGCGGGTGATC	Borcs7;	45	70	0.642857	Two	Active	1.74	222
chr8	72662909	72662979	72662909	72663267	L	GATCTCGTAAAGAGCAAGTTGGTGACCAGACGCTCAGTTCTCTAGCTTCCTCTCCTGGGACATAGAGCAG	Borcs8;Rfxank;Borcs8;	36	70	0.514286	Two	Active	5.11	358
chr8	72663197	72663267	72662909	72663267	R	CTGAAGATTTTATTGCGCGTGCGCTTCCCCGCCCCATGCACCGCCCCCTCCTGTCTGCCCCAATCGGATC	Borcs8;Rfxank;Borcs8;	44	70	0.628571	Two	Active	3.11	358
chr8	72663263	72663333	72663263	72663826	L	GATCCACAGACGGTGGGAGGGCGGAGCATTTGCCCCACGGGGCGGAGACACATGGGCGGGACTTGTCAAA	Borcs8;Rfxank;Borcs8;	45	70	0.642857	Two	Active	1.84	563
chr8	72663756	72663826	72663263	72663826	R	GGCCTGCGGGGTTCGATGGAAAAGGGAGGCCGGTGTCTCCCGCCGGGAGGTGTTGTGATGTATAATGATC	Borcs8;Rfxank;Borcs8;	42	70	0.6	Two	Active	2.17	563
chr8	72663822	72663892	72663822	72664184	L	GATCCCGGGCAGGAAAAGGCTCTTTTCTACTTCTGAGATAAGGTCCCGGGATGTAACCCTGGCTATATTG	Borcs8;Rfxank;Borcs8;	35	70	0.5	Two	Active	7.13	362
chr8	72664114	72664184	72663822	72664184	R	AGAGAAGAGCTGGGGCTTTAGCTCAGTCGTAAACACTTTGACCAGCGCATTCAAAGCTCTGGGTTTGATC	Borcs8;Rfxank;Borcs8;	34	70	0.485714	Two	Active	23.34	362
chr6	34425910	34425980	34425910	34426788	L	GATCTACCGGGTTCAGCCTAGGTAGGACCTGAAATTTTCCGTTAACTAGAAGAAGTATCCCTTCATCTGC	Bpgm;	32	70	0.457143	Two	Active	2.57	878
chr6	34426718	34426788	34425910	34426788	R	TGTGGCTACTTGTCTTAGCCAGTGGATTCACTGGAAGGAAGCAGGTGTAGGGCGAAGGCAGACCTTGATC	Bpgm;	37	70	0.528571	Two	Active	5.77	878
chr13	34129533	34129603	34129148	34129603	R	GGCGACCGCAACAGTTCGCCCGGCGGCCCAGCGGTTGCGGCTGCTCCTCTCGCCCCTGAAATCCCGGATC	Bphl;	50	70	0.714286	Single	Active	1.01	455
chr1	187156343	187156413	187155279	187156413	R	AGTGGAATAAACTACAGAGTTAAACTTGACTTTCGCATCCGTATTTAGAAACTTCAGAATAGCAAAGATC	Bpnt1;	24	70	0.342857	Single	Active	6.73	1134
chr6	39674669	39674739	39674669	39675933	L	GATCAGGGAGTAATCGCACACGGCGGTTCCTAGGGCTAGGGGACCAAGGGGTACTGCCCTGGCCACTAAG	Braf;	43	70	0.614286	Two	Active	2.06	1264
chr6	39675863	39675933	39674669	39675933	R	TCATAGAACTGTCTTGGAGCAGCTAAATTCTCAGTATGGTGTTTGTATCCTGTCCCTAAAGGACTTGATC	Braf;	29	70	0.414286	Two	Active	4.77	1264
chr5	122110158	122110228	122110158	122111168	L	GATCGCACGAGTGCTGAAGCTTGTCCTGTCTGGGGCTGTTTTCTGTGTCCGCAAAAATAATCATCCCACG	Brap;Brap;Acad10;	36	70	0.514286	Two	Active	6.77	1010
chr5	122111098	122111168	122110158	122111168	R	AGGCTGACGTCTTCACCACCGGCCACAGACTTCCTTAGTGGGTCATGCAGCTTCGGCTCTTCCCGTGATC	Brap;Brap;Acad10;	41	70	0.585714	Two	Active	2.01	1010
chr5	141180594	141180664	141180594	141181026	L	GATCGGAACGGCAGGGTCATCACTGGTCTCCAAGCGCGTCAACCCCGCTCTTTACACCCCTCCCCATGTC	Brat1;Brat1;	43	70	0.614286	Two	Active	2.83	432
chr5	141180956	141181026	141180594	141181026	R	GGGAAGGCGGGGCCTGCCTTAGACACCGGAACCTCAGCGGGCGAGGCGCACGCAGGCCGGGGTGGAGATC	Brat1;Brat1;	51	70	0.728571	Two	Active	1.5	432
chr11	101413150	101413220	101413150	101413277	L	GATCCTCTGGCTGCACGGGCAGCGGCCGCGCAGCCGCAATTACAATCTATCTAAAATTCCCGCGCTCTCC	Brca1;Nbr1;Nbr1;	42	70	0.6	Two	Active	2.09	127
chr11	101413207	101413277	101413150	101413277	R	TCCCGCGCTCTCCGTCGCCAAGGAAACCGGCCGCTTGGCGCCTAGCGCTAGCCTTTCGGAACACAAGATC	Brca1;Nbr1;Nbr1;	45	70	0.642857	Two	Active	1.29	127
chr11	101414440	101414510	101413273	101414510	R	GTGGATACTGCCTGAGGGAGACAGTTCATGGCTTAGAAGGGCCAGTTTCTGCTAAGAAAAGGTCTCGATC	Brca1;Nbr1;Nbr1;	35	70	0.5	Two	Active	4.1	1237
chr5	151324921	151324991	151324921	151325414	L	GATCCAAAGAATCCCTTCCAAGTCTATCTTCAGGGTTAAAGTAAACAGAACTCCAAGAACCCCGAAGATA	Brca2;	29	70	0.414286	Two	Active	5.27	493
chr5	151325344	151325414	151324921	151325414	R	AGTCGACCTCCTTCACGGCCACCCGGAGCAGCTGCCCCGGTGCAGCCCGCGGCGTCCTCCCAGAGGGATC	Brca2;	51	70	0.728571	Two	Active	2.16	493
chr17	34255303	34255373	34255303	34256929	L	GATCTGCGCACACACCCCCACCACCCTGCAGTCCAACTCGTCCTGGCCGAATGGGTCTCCGCGTCGCGGA	Brd2;Brd2;	47	70	0.671429	Two	Active	5.26	1626
chr17	34256859	34256929	34255303	34256929	R	ACAGACGCCATCTTAGAAGTCGCGGCCTGCTTCTCGGCTGAGCGCTCCACAGTAACCCCGCGACGCGATC	Brd2;Brd2;	44	70	0.628571	Two	Active	1.59	1626
chr17	34257181	34257251	34257181	34259113	L	GATCTCGGCAAACTTTCCCGGCGTCAGGGTGAGGAGAGCGGGCGCAGCGCACGGCTCCTTGGCCCCATCT	Brd2;Brd2;	47	70	0.671429	Two	Active	2.34	1932
chr17	34259043	34259113	34257181	34259113	R	CCCCACCTTTACTTATGCATTTAAATGACCGATGGCGTCCCCGCCCCAGGGGCCCCTGCTCACCTGGATC	Brd2;Brd2;	42	70	0.6	Two	Active	4.2	1932
chr17	32421778	32421848	32421027	32421848	R	GTAGAGGTGAGGACAGGAGACTGGCTCCCCCGACTGGGGGGAGGAGGGCGGGAGTCCTTGGAACACGATC	Brd4;Brd4;	46	70	0.657143	Single	Active	7.37	821
chr8	90885734	90885804	90885734	90886344	L	GATCTCCGCGGGTCGGGGCCTTGCGGGCAGGGGACGGCGCGGCTCCGCAGGCAGGCCAGCCGCTCCTCAC	Brd7;	55	70	0.785714	Two	Active	1.8	610
chr8	90886274	90886344	90885734	90886344	R	TCCTTTTAACTTTCCTTGGCTTTTGTTTCTTGTCTTTAGCAATATTATTGAACTCCATCTGTACAGGATC	Brd7;	24	70	0.342857	Two	Active	16.11	610
chr13	74075121	74075191	74075121	74075325	L	GATCCACCTTGGCTAAGGGCCGGCCAAATCCACTTCCGCCGCCCGAGCCGCTCGGCGCTTTGCAACCCGC	Brd9;Trip13;	48	70	0.685714	Two	Active	1.01	204
chr13	74075255	74075325	74075121	74075325	R	TTGGCGGTGGCGAAGGCGCTACTTCCGACTGGCGCAGGTCGAGCTACCGGCAGCCGCTTCTCACCGGATC	Brd9;Trip13;	47	70	0.671429	Two	Active	1.01	204
chr5	31999813	31999883	31999813	32000135	L	GATCCGAGGCCCGGGCATCCACAGTGTGGCTCGCCCTCCCGAGACCTTGCGCTGCGGCCCCGCACTAACC	Bre;Rbks;	50	70	0.714286	Two	Active	1.39	322
chr5	32000065	32000135	31999813	32000135	R	GTTCCACCCGCCTGTGCCGGTCGCCCTCCCAAATGCCCGAAATCTCTCCGGCCTTTGGCTAGTCCTGATC	Bre;Rbks;	44	70	0.628571	Two	Active	1.96	322
chr5	32000131	32000201	32000131	32000435	L	GATCCCTCTGGGACCGGTGTTCCTGCCCCGCCTCACAAGCACAGGGCCCGGCCGCCACGGCGAGAATGAC	Bre;Rbks;	49	70	0.7	Two	Active	4.11	304
chr5	32000365	32000435	32000131	32000435	R	CGCAGGTCGGTGCGTCGGTCGGGGGCGCGCTCGGGTAACCTGTACCCCGTCTAGTCGCCGGTTACTGATC	Bre;Rbks;	48	70	0.685714	Two	Active	1.01	304
chr12	114238178	114238248	114238178	114239329	L	GATCGCGGAGTTTACATCGGCGTACGGGACTCGGAGGGGACCTGGCTGCAGATTCCCGGCCCGGCCCTGC	Brf1;	48	70	0.685714	Two	Active	4.59	1151
chr12	114239259	114239329	114238178	114239329	R	TTTGGGAGCGTCCTGGGCTGGATGTAGTGGGAGTAACTTGGGGAGTCAGCAAGCCCTAGAGGGCAGGATC	Brf1;	41	70	0.585714	Two	Active	4.74	1151
chr8	28238868	28238938	28238868	28239225	L	GATCCCCGGGTTCAAGACCAGTACCCCTGAAGTTGCCCTCGTCGCTAAAGGTGGTAGTTAGGACCCCTTC	Brf2;	40	70	0.571429	Two	Active	2.01	357
chr8	28239155	28239225	28238868	28239225	R	TCCTCCTCCGGCCAGCTGGCCAATCGGCTGGCAGTTTGCTCCTCCCCTCGGCAGTACGCCACTTCCGATC	Brf2;	46	70	0.657143	Two	Active	1.53	357
chr11	86015198	86015268	86014187	86015268	R	GCGACCTTAACGCTGCGGTAACGAAGAGTCCTGGAGGACGCTCCAGACTCTCAGAGTGGGAAGTCGGATC	Brip1os;Brip1;	41	70	0.585714	Single	Active	6.2	1081
chr6	113554519	113554589	113554519	113554791	L	GATCCGCTAGTGGTCAGCGGGTGCTTGTAACCGGGGACAGGGTAGCTCTTAGTCTTCACATCGCGAGTGG	Brk1;	41	70	0.585714	Two	Active	2.63	272
chr6	113554721	113554791	113554519	113554791	R	GCCTGTAGAGGTCGCGGCGCCTGCGCAGTCACTCTTCCTCAGGCGGCCGCCATGGCGGGACAAGAGGATC	Brk1;	48	70	0.685714	Two	Active	2.59	272
chr19	5041054	5041124	5041054	5041410	L	GATCTGTGCCCTCCAGTAGGTTGGGCTGCTCATTTGCCTTCGGATGACATTATGTAAATAAACGAATGTC	Brms1;	32	70	0.457143	Two	Active	3.4	356
chr19	5041340	5041410	5041054	5041410	R	TGATGACGCACACGGAAGCGTCGACACCTCCTGGAGAAAGAGAATCCTGCGCAGCACTGTTCCGGAGATC	Brms1;	40	70	0.571429	Two	Active	2.07	356
chr12	56937009	56937079	56937009	56937387	L	GATCAGATAACCACTTGGCGGGAAAAGGATAAGTACAGACCAAATCCGCACAATCTGTTTCTGTTTAGTT	Brms1l;	29	70	0.414286	Two	Active	2.77	378
chr12	56937317	56937387	56937009	56937387	R	GCAGCGCAAGCCTGCGGGTTAGGTTGTGAGGCTGAGGCCGGGGGTGGGGAGGAGTCGAGGGTTTCGGATC	Brms1l;	47	70	0.671429	Two	Active	8.51	378
chr6	113257067	113257137	113257067	113257309	L	GATCTTTTTCAGACCGACAGGTTGGTCTCAAGCTCCTCAGTAGACCGGCGAGGAACCGTGGCGAAAGTGC	Brpf1;	39	70	0.557143	Two	Active	4.67	242
chr6	113257239	113257309	113257067	113257309	R	GCTGTTCCTGTGCCGCCTCCAGGAGCCCCCCCATTGTCCCGGCGGCACCGGGTTCCCAGGCCAGAAGATC	Brpf1;	49	70	0.7	Two	Active	4.69	242
chr17	28938042	28938112	28938042	28939005	L	GATCCCTCCCTCCCCTCGGCCGGGCTCCGTGGCGGGCGGCAGCGGTGGTGGCGGCGGTGGCTCCATTCCC	Brpf3;	55	70	0.785714	Two	Active	14.67	963
chr17	28938935	28939005	28938042	28939005	R	AGGGCGGGTTCCGTCCAATTGTTGAAACTCCTCATTCGGGGGCCAGGGTGAGGTGGTCGAGTTGGGGATC	Brpf3;	42	70	0.6	Two	Active	2.83	963
chr19	8911876	8911946	8911876	8912191	L	GATCGTTCCCTATTGGGAACGCTGGGGACCGCCATTTTAAGAGCACCCTCGGCGCGTGCCTCCATGCGGG	Bscl2;	44	70	0.628571	Two	Active	1.27	315
chr19	8912121	8912191	8911876	8912191	R	CCGCGGCTTCTGAGCGCTCGTTTTAACAACCCCCCACTGGGGGCGCTCGGGCACCTTATACTTTGCGATC	Bscl2;	43	70	0.614286	Two	Active	1.26	315
chr19	8914257	8914327	8914257	8915086	L	GATCAGACAAAGACGAGGTAAGGCACCTTGCCACGAGAGTTAGTGTGAATGTTGTGAACACAGGTGGGCT	Bscl2;	35	70	0.5	Two	Active	2.3	829
chr19	8915016	8915086	8914257	8915086	R	CCGGAACTGCCTTCTGTATATTGCCTGGGCAGCGAGAGGCCGGTGAGTCTGCCTCGCCGCGGTGGCGATC	Bscl2;	46	70	0.657143	Two	Active	2.57	829
chr4	129138734	129138804	129138734	129139911	L	GATCGAGAGTTCAGAGGCGGGACAAATCGCATTTGGGACATGGATTGGACAAAGGCCAGACACATTGATG	Bsdc1;	35	70	0.5	Single	Active	5.13	1177
chr4	129139841	129139911	129138734	129139911	R	CTAATTACTGTTTACCTCAAGCAAGTGAAGGGAGTCGTGCTTCAGGGCAGACTCCGAGAGGCTTCTGATC	Bsdc1;	35	70	0.5	Two	Active	5.19	1177
chr10	79167442	79167512	79166098	79167512	R	AACAGTGGCTGTGGGTGACCCTCGAGTTGAACCTAGCCTCGACTGGGCATCGAGGTGGAGGGGAGTGATC	Bsg;	42	70	0.6	Two	Active	3.06	1414
chr8	74061336	74061406	74061336	74061783	L	GATCCTAGAGGGCTCAGGAACCCTTTCCAGGCCACGCCCTTATTAGCATAACCCCGCCCCACCACTGCTT	Bst2;	41	70	0.585714	Two	Active	3.09	447
chr8	74061713	74061783	74061336	74061783	R	AAGGTTCAGTTGTGGACTGAAGACCAAAGGCCAAGGTTTGAGGTCAGGGGTCTCCATTCACGAAAGGATC	Bst2;	35	70	0.5	Two	Active	7.5	447
chr19	37000462	37000532	37000462	37001120	L	GATCCACGCTGCCAACCCGCTCCCACTGCCGCGGGGCGCTGCTACATTCCGCTCGCCGGCAGGGAGTGGG	Btaf1;	51	70	0.728571	Two	Active	1.26	658
chr19	37001050	37001120	37000462	37001120	R	GGGTTACCCGGAGAAGTCGGCTCACGAAGCGCTTTTTCTCCTGGTTAAATGTGACTCGGCGCGTTCGATC	Btaf1;	39	70	0.557143	Two	Active	1.51	658
chr7	120511816	120511886	120511816	120513666	L	GATCAAATTGGGCTGGTGGGGCAAGAGAAGAGTGGGAGGCAGGCAAGAACAGAAAGAAACCCAACTGCCA	Btbd10;	37	70	0.528571	Two	Active	16.87	1850
chr7	120513596	120513666	120511816	120513666	R	GAACGGATAATCCTCTTTATGCTTGCTACAGAACATACTCCCCTTAGTGAGTGAGCTGTAGGAGCTGATC	Btbd10;	32	70	0.457143	Two	Active	3.14	1850
chr12	114214477	114214547	114214477	114215515	L	GATCAAGCCTTGCGTTAGAGACTCATTTCCTCCACGAAGAAAAGCTAGCTGGGTCAGGTGATTTTTCAAA	Btbd6;Btbd6;	31	70	0.442857	Two	Active	3.53	1038
chr12	114215445	114215515	114214477	114215515	R	GTTTTCTTTCATCCACAGTATGTCTTGGCTGTCGGCAGCTCCGTCTTCTATGCCATGTTCTACGGGGATC	Btbd6;Btbd6;	35	70	0.5	Two	Active	2.33	1038
chr12	104115211	104115281	104115211	104117043	L	GATCCTAGTTTAGGTCTCACCCCTCCCCAGCTACATGACCCACAGAATCGCACCTTTCCGCGTCCAATTC	Btbd7;	38	70	0.542857	Single	Active	6.37	1832
chr12	104116973	104117043	104115211	104117043	R	CGTTTCCTCTGGGCAGCCGCCACCCACCGGGTGTTGGCATAAAATGCTTGCCTCAAAAAGAACTGCGATC	Btbd7;	39	70	0.557143	Two	Active	7.14	1832
chr5	107866567	107866637	107866567	107867952	L	GATCCCATCCCCCACCTTACCCCCAACCCCCATCTTTCATAAAGAGGGCAGAGGATGCAGACACCCCAGA	Btbd8;	40	70	0.571429	Two	Active	17.34	1385
chr17	30712673	30712743	30712673	30713764	L	GATCTCTTCGCGGTTTACCCCAAAACTTTGCGAACCCCGAGGGTCCCCATTTCCGCGTTTGTCAGGTTTG	Btbd9;	38	70	0.542857	Two	Active	1.26	1091
chr17	30713694	30713764	30712673	30713764	R	GACTTGCCTGCGCTAGAAAGGTGTCAACTTAGGACGAAATAATGCATGCGAGGCTGCGGGCGAACTGATC	Btbd9;	37	70	0.528571	Two	Active	1.27	1091
chr13	99086385	99086455	99086385	99087127	L	GATCCCCAATTCACCCCTCCAGGCTCGCCGGGGCGCACAGGGCCCCTCGCCCCTCCCCCGCCCGGCCCGG	Btf3;LOC105246056;Btf3;	56	70	0.8	Two	Active	8.67	742
chr13	99087057	99087127	99086385	99087127	R	CGGGAGCAGCACCGGAGAGCTGGGACCCGCGGTCGCCGTCCGCGGTCCTGGGAAAGGCCGCGGATAGATC	Btf3;LOC105246056;Btf3;	51	70	0.728571	Two	Active	2.29	742
chr4	108505780	108505850	108505780	108506933	L	GATCTGCTGCTCAAAGCGTCTGACACTGTTGTTGTGAATAATGAGTGATGGACGAGGAGGGTTCTACCCT	Btf3l4;Txndc12;	34	70	0.485714	Two	Active	4.16	1153
chr4	108506863	108506933	108505780	108506933	R	TGTTGTCCAGTATTTTTAACTTGTGCGAGGGGGCGGGAAATTCCAAGCCCTCTGTTGTGATAGGCTGATC	Btf3l4;Txndc12;	34	70	0.485714	Two	Active	3.24	1153
chr4	108507146	108507216	108507146	108508034	L	GATCTGCACCTTTAAACTTACTCCATTCCAAAGCGGACCCTCGAGGCACCGCCCACATCCGTCTAACATC	Btf3l4;Txndc12;	37	70	0.528571	Two	Active	1.84	888
chr4	108507964	108508034	108507146	108508034	R	ACCAACAGTTGGTTTTGGTGTGGCTCAGCTAGTGTGTTGGAAGAAACTGATTTCTTTAGAGCGATGGATC	Btf3l4;Txndc12;	31	70	0.442857	Two	Active	11.43	888
chr10	96079545	96079615	96079545	96079676	L	GATCTCCGGATTGGCTGGCGTCCGCCCTCACGCCCCGGGTACGCCACTTCCTTTCCGCAGCCCTATAAAA	Btg1;	44	70	0.628571	Single	Active	1.41	131
chr10	96079606	96079676	96079545	96079676	R	CCTATAAAATGAGCTGCACGGCGGCGGCAGCTCTTCGCCCCTCGGAGCTGGAAATGCAACTCTCGGGATC	Btg1;	42	70	0.6	Two	Active	2.63	131
chr1	135975591	135975661	135975591	135976151	L	GATCTCCGGGAGCATGTCGGTTCTCTTCCCGTGGCTCATACCGGTGGCTGAGGAAGTAGCTGTATTAGAA	Btg2;	38	70	0.542857	Two	Active	3.59	560
chr1	135976081	135976151	135975591	135976151	R	CTGACAGACACTGACAGAGCCGTTCACCCCCCTACCTGAACATCTCTGCCACTCATCCCCCCAGCTGATC	Btg2;	41	70	0.585714	Two	Active	9	560
chr13	23557693	23557763	23557693	23558106	L	GATCAAGTGAAAAGGGCTGCTTGTCACCCCGGGGCCAAAGAGAGAGCTCTTCAGAAGGAAGAAGGCTGTG	Btn1a1;	38	70	0.542857	Two	Active	8.86	413
chr11	58731265	58731335	58731265	58731593	L	GATCCCAGCACGAATAATAGATGTCCTCTTCTTTGGGCTCCTGATGTCCCCAAGTTGGCCCAGCTGCCAC	Btnl10;	38	70	0.542857	Single	Active	6.86	328
chr11	58731523	58731593	58731265	58731593	R	AGCTGGTGAGCTTGTCTGTTCTTCAGTTTCTAGGTTCCCCTCTCATATCGCTGGGAGGCGAGGCTTGATC	Btnl10;	37	70	0.528571	Two	Active	4.77	328
chr19	45437562	45437632	45437562	45438252	L	GATCTCAGGGTTAGCAATGGTAGTTCATACTTTCTGAGCGCTAAACTCAAGGTTTCCTGGAGTGAGTTCT	Btrc;	31	70	0.442857	Two	Active	3.57	690
chr19	45438182	45438252	45437562	45438252	R	CCTCCTCGGGCCCCCTGCCAGTGCCAGGAGGTAAAAAGAGAGGGCGGGGGAAGGAAGAGGAGGCGGGATC	Btrc;	47	70	0.671429	Two	Active	16.2	690
chr2	127656800	127656870	127656800	127658075	L	GATCAAAAATTAAATTGCTTAACGCCAACAGATTTTGGATATCTTACTCTTAGAATACCTAAAGAACTGA	Bub1;	21	70	0.3	Two	Active	2.87	1275
chr2	118423601	118423671	118423601	118424084	L	GATCCCTGGACAGGTGTTAAGACCTGGGGCTCAGACAAGACCTAGGCGTAGCACAGTTAATTGTTCGGAG	Bub1b;	37	70	0.528571	Single	Active	3.33	483
chr2	118424014	118424084	118423601	118424084	R	GGGGCGTGAGGAGGCTATTCTGAGAAGGAATCGGGTGCGTGGTTTTGTTTAGGAGCACGGGGTGACGATC	Bub1b;	40	70	0.571429	Single	Active	4.6	483
chr7	138703824	138703894	138703824	138703927	L	GATCGAGCCGTTGGCGTTCAAAATCAGCCAATGATAGGCCTGCTCCGGAGCTTCCTCTCCGCCTTCTCCG	Bub3;Bub3;	41	70	0.585714	Single	Active	3.33	103
chr7	138703857	138703927	138703824	138703927	R	ATAGGCCTGCTCCGGAGCTTCCTCTCCGCCTTCTCCGCTTTGCCTGCGAGTGCTCGGAGGGAAGCGGATC	Bub3;Bub3;	45	70	0.642857	Single	Active	3.44	103
chr7	138703923	138703993	138703923	138704003	L	GATCGGTAGTGGCCGGTGCAGAAACGTTGCTTAGGCGGACAGGAGGTAGAGGTTCGGGCGAGGGCGGGCG	Bub3;Bub3;	46	70	0.657143	Single	Active	4.44	80
chr7	138703933	138704003	138703923	138704003	R	GGCCGGTGCAGAAACGTTGCTTAGGCGGACAGGAGGTAGAGGTTCGGGCGAGGGCGGGCGGAGCGGGATC	Bub3;Bub3;	48	70	0.685714	Two	Active	4.44	80
chr9	46090851	46090921	46090851	46091662	L	GATCATGTTACATCGGCCTGTGGCTTCTCAGCTGAGACAGCGTGGGCTGCAGGCTGTTGCACCGATTCGT	Bud13;	40	70	0.571429	Two	Active	4.16	811
chr1	58450099	58450169	58449154	58450169	R	GCCGTGGCCCGGAGGAGGAGGAGGGTGGCGGCGCGGTTCGGAGGGGCCGGCGGGACCCGGGGCCTGGATC	Bzw1;	57	70	0.814286	Two	Active	8.69	1015
chr1	88255498	88255568	88255498	88256557	L	GATCTCTCCTCACACCGTCCCCTCCCGCCCGCTACATCCGAACCCTCGATATCGCCCTCCCGGAAACCTG	C130036L24Rik;Ncl;	45	70	0.642857	Two	Active	2.26	1059
chr19	16059364	16059434	16059364	16060327	L	GATCATGACCGGCAACCCCGGGGACCTCCACCAGCCGCCCCGCGCCGCCTCCCGCCACGCCTCGGGCGGT	C130060C02Rik;Cep78;	55	70	0.785714	Two	Active	3.3	963
chr11	17157662	17157732	17157065	17157732	R	TATTGTGCAGAACCGCGTTCGGGTGCTTGTCGTGCTCCCGTCACAGTCTCTTTTCCCGCACCCCGGGATC	C1d;C1d;	42	70	0.6	Two	Active	1.77	667
chr11	70796165	70796235	70796165	70796771	L	GATCACGAGGGTCTGTTCCAAGCTGGGTGGCCGCACTCCGACTAGGGTGCGTGAACCTTACCTTCCGTGT	C1qbp;	42	70	0.6	Two	Active	1.83	606
chr11	70796701	70796771	70796165	70796771	R	ACCAAGCTTTGTTACCGCGGAATGCGTTCAGGTTCACCCCAACTCGCGCAAAACCGTATATTCAAAGATC	C1qbp;	34	70	0.485714	Two	Active	1.74	606
chr16	98143359	98143429	98143359	98144585	L	GATCACAGTTATCCATTTATCGGGTTCAAAACCAGTAGGTGTCCACTCGGAATCCTCTAGGGACCGGCTG	C2cd2;	35	70	0.5	Two	Active	2.03	1226
chr16	98144515	98144585	98143359	98144585	R	GTAGCTGTCACCCTAAAGTAGGCTGATGGTCGCTGCAATATGGGGATGATGCCTGTCCTATTTCAAGATC	C2cd2;	34	70	0.485714	Two	Active	2.9	1226
chr9	44128191	44128261	44128191	44129329	L	GATCCCTAACACCGGCGGTGTGACCCCAGCTAGGTTCCAGCTATCACCCGATTCCTCCCACGGCGTGGGG	C2cd2l;	45	70	0.642857	Two	Active	2.77	1138
chr9	44129259	44129329	44128191	44129329	R	CTCCGAAGAAATGGTGTTCCAGGAAGACTGCACAATTTACAACCTCTGGATGTACCCTTTTCTCTAGATC	C2cd2l;	31	70	0.442857	Two	Active	4.81	1138
chr6	143048667	143048737	143048667	143050097	L	GATCTCTCGGTGCTCTGCCCTGCGGCGGGGCCGATTTGAATTCGCGGGGCCATGGGAGAGGGGCGGGGCT	C2cd5;	49	70	0.7	Two	Active	3.84	1430
chr6	143050027	143050097	143048667	143050097	R	AGTAAAAGATACATTGTTGCATACTGTTTGGACTAGAGAAATTTCCATCCTTGTCAGTAACAATAAGATC	C2cd5;	23	70	0.328571	Two	Active	4.71	1430
chr2	25994904	25994974	25994904	25996301	L	GATCTTGCTCCGTAAATTGAGGCACCAAGACCTCTTCCCTGGGGCTGCCTGTACACAACAAAAGCATTAC	C330006A16Rik;C330006A16Rik;	35	70	0.5	Two	Active	4.71	1397
chr2	25996231	25996301	25994904	25996301	R	GAGTTTTTCCTGTGTCCCAACGCGCGCCGCTGGCACCCAGAGAGCAGTGACGGTTGCAGATGAAGCGATC	C330006A16Rik;C330006A16Rik;	42	70	0.6	Two	Active	3.59	1397
chrX	34404219	34404289	34404219	34404646	L	GATCACGTGTTGACACCGGATTGATTAACTTCCGGAACGTCCCATCCCGCTAAATTGCAGGGAGAGGCGG	C330007P06Rik;	38	70	0.542857	Two	Active	1.54	427
chrX	34404576	34404646	34404219	34404646	R	AATATTTATGAGTATATGTAAAACTCGACATAATAAAGGACTGACTATACATTATAATATAACCTAGATC	C330007P06Rik;	17	70	0.242857	Two	Active	8.8	427
chr15	100445148	100445218	100445148	100446818	L	GATCACTGTCCTAAGAGACGTCGTCGCTACTCTTCTGGACAACTGAGCGCGGGCTAAACCACTCACAACA	C330013E15Rik;Dazap2;	37	70	0.528571	Two	Active	2.29	1670
chr15	100446748	100446818	100445148	100446818	R	GTGAGGTAAACACTGAGAACCGTGGGTCCCACAGAGTCAGGACTGGTTACAGCACAGCCCGGGGGAGATC	C330013E15Rik;Dazap2;	41	70	0.585714	Two	Active	4.09	1670
chr18	57133532	57133602	57133532	57135132	L	GATCCTTTTCTGGCAGGTAGCTTCCAGTGGACCAGAGCAAACAGAGGATATTTTGAGGGCCTGTTTAAAG	C330018D20Rik;	33	70	0.471429	Two	Active	7.54	1600
chr18	57135062	57135132	57133532	57135132	R	GGGCGCCGCCCTGCCGCCTGGGCTCCTTCCTTCCTCCCAGGTCCTTTTCTGTTCCCTGGTTTGCTGGATC	C330018D20Rik;	46	70	0.657143	Two	Active	23.66	1600
chr4	71861576	71861646	71861576	71862755	L	GATCCCGGTGCAGCTCTTTGGCCGCCCGCCGCGCCTCTACCCCGGGCATCAGGCCGCCGGTCGCTCTCCG	C630043F03Rik;Tle1;	53	70	0.757143	Two	Active	1.5	1179
chr4	71862685	71862755	71861576	71862755	R	GCACCGGCTTCGTAGGATTTTGCGCCACTTCTTGAAAGGTCGACCTGTCTCCATTTTAGCATGAAAGATC	C630043F03Rik;Tle1;	34	70	0.485714	Two	Active	2.29	1179
chr6	86388355	86388425	86388355	86388813	L	GATCTGACCAATAACGACCGTCGTTACAAGCAAACAGTTTGGACGTGTTTGTAAAAGTCCGTTTGTAAAA	C87436;C87436;	28	70	0.4	Two	Active	2.07	458
chr6	86388743	86388813	86388355	86388813	R	CTCTGTTATTTGACAGTGACCGGGCTGATTCTACAATCAGTAAAGGTCTGCGAGCTGTGACGTCTCGATC	C87436;C87436;	34	70	0.485714	Two	Active	2.03	458
chr2	25354896	25354966	25354896	25356545	L	GATCACAGGACTAGTCCGCACCGTATAGTTTCACAGACAGCTTCCTTCCCTGTTCCAGGTACAGGATGGC	C8g;Fbxw5;	37	70	0.528571	Two	Active	5.24	1649
chr2	25356475	25356545	25354896	25356545	R	TTGTGCCCCATTACTCCCAGTCCTGCATTCACCAGCCTTCTGCCACCTTCGGTGTCCCTTGTCCCCGATC	C8g;Fbxw5;	41	70	0.585714	Two	Active	3.34	1649
chr4	94222965	94223035	94222965	94223609	L	GATCAGTAAATCCAGAAACTTAAAAGTTTAATACATGGGGAAGAGTTCAAACGGACTCAGAACGGAACCG	Caap1;	28	70	0.4	Two	Active	5.93	644
chr4	94223539	94223609	94222965	94223609	R	GGCTCGGATGCGCTGTGCCAGCTGCTGAGGTTGTCTGGAGTTTAAAAGGTGACGTGTGGTCCAACGGATC	Caap1;	40	70	0.571429	Two	Active	5.53	644
chr1	87689655	87689725	87689655	87690406	L	GATCTTGTTTCTTTGGAATATTTCATCACTTTTTTTCCCCTGTCAGGAGATGCCAAAGTGAAGTTACAGG	Cab39;	27	70	0.385714	Two	Active	12.96	751
chr1	87690336	87690406	87689655	87690406	R	CGGCCGAGGACGGGGACGGAGACGAAGCAGAGAGGGAGCTCCCTGGCCCGGCCCAGCCCGGTGAGTGATC	Cab39;	51	70	0.728571	Two	Active	2.67	751
chr14	60059448	60059518	60059448	60060108	L	GATCTTGTCTGTGCTCCGCTGTCTACAGCCCATGATAGCCAAATTACTCAGAAATCACCAGCCACGAAAG	Cab39l;Setdb2;	34	70	0.485714	Two	Active	3.44	660
chr14	60060038	60060108	60059448	60060108	R	TGGCCCCGGCTTGGCTTTGCTGGTCATTAGAGTCTGGCGCAGGCTTTGCTTTCCTGTCTTAACCCTGATC	Cab39l;Setdb2;	39	70	0.557143	Two	Active	5.8	660
chr10	75226464	75226534	75226464	75228070	L	GATCATTCTAAATTTTATTCCTAAGCAAATTAATCAATCACATAGAAGGAACTTTACCCAGATGAGGTTC	Cabin1;	22	70	0.314286	Two	Active	12.4	1606
chr10	75228000	75228070	75226464	75228070	R	TTGGTTTGAAGACCAGCATTGGCACAGCTCACAACCGGCTGTAATTTCAGTTCAAGAGTTCAAGACGATC	Cabin1;	32	70	0.457143	Two	Active	8.21	1606
chr2	180007472	180007542	180007472	180008449	L	GATCTTGGGCTGGTCATCTTGACCCTGTGTCCTGGGCTGACCATTCCGGTTCACCCAGACCTCTGAGTGT	Cables2;	40	70	0.571429	Two	Active	5.97	977
chr2	180008379	180008449	180007472	180008449	R	GTTCCGCGGTCCCTGTCCATTGGTTGCGGCGCGCCTGCATGCAAATGAGGCTCCTCTGAGCCCTTCGATC	Cables2;	44	70	0.628571	Two	Active	6.04	977
chr18	12899708	12899778	12899708	12899981	L	GATCTCTGGCTCATTCCATCCCGGCCTTTGTCCTCTCCGGCTCCCTATTGGCTGGGTTGGCTGAAGTCCC	Cabyr;	42	70	0.6	Two	Active	5.79	273
chr18	12899911	12899981	12899708	12899981	R	TGGGCCAGGCGGCGGCCCGAGAGCGGCATCAGGCCGCTCGGAGGGGGGAGACAGTGGTCGGGCGGGGATC	Cabyr;	54	70	0.771429	Two	Active	1.76	273
chr10	80783509	80783579	80783509	80783873	L	GATCTCCGTAAGCCCCGCCTAACCCAGCCCTATTCTTTCCCCATAAGCTCCTCTACTAGGCTCCGCCCCT	Cactin;	41	70	0.585714	Two	Active	1.74	364
chr10	80783803	80783873	80783509	80783873	R	CTCCGGAGAAATCTCGGGTTATGTTGTCCCTGGAGTCCCGGTTAGAGGGAGTAAGTCATTCCCTGTGATC	Cactin;	37	70	0.528571	Two	Active	2	364
chr1	162142609	162142679	162142609	162143058	L	GATCCAGACACACCCCCGACCTTCCAGCCGCGGCCGGGACACTCAGGCCCAGGCAGGCGGCGGCGTAGAG	Cacybp;	51	70	0.728571	Two	Active	3.5	449
chr1	162142988	162143058	162142609	162143058	R	CCCCGCCCCTCCGAGTCTAGTCCCGCCCCCAGGCTGGTTGCCTAGCAACGCTCAATTCTCGCGAGCGATC	Cacybp;	47	70	0.671429	Two	Active	4.57	449
chr5	31356672	31356742	31356672	31357680	L	GATCCACCACGCTAGCCATCTCCATTCTACTTTGGGGAACCCAGCGCCGGAAAGCCAAGGCTTCATGAGC	Cad;	40	70	0.571429	Single	Active	5.19	1008
chr5	31357610	31357680	31356672	31357680	R	TTCAGTGTTTCAGACCGGCATGGTCGGCTACCCAGAGGCCCTCACTGACCCTTCCTACAAAGCTCAGATC	Cad;	39	70	0.557143	Two	Active	3.57	1008
chr13	38128693	38128763	38128693	38129263	L	GATCCATCGAGCTTCTGTGACTCAGGCTAAGGATTCCGGGTTTCCTCCCGGCACACCGGCTCCGCGGGAG	Cage1;Riok1;	44	70	0.628571	Two	Active	2.91	570
chr13	38129193	38129263	38128693	38129263	R	CGTTGCCTTCTTGGGCCTGGCGGTTGCCGAGGGATTTGAGGGGCGGGAATCGCGGAGACGCGTTTGGATC	Cage1;Riok1;	45	70	0.642857	Two	Active	2.31	570
chr15	102552487	102552557	102552487	102552796	L	GATCAGCTGTTCCCCTCACCTTTCACCAACAACAAAAACAGCACTCCGACTATAGGAGGGGAGGGGAAGA	Calcoco1;	36	70	0.514286	Two	Active	29.21	309
chr15	102552726	102552796	102552487	102552796	R	GCAGTTCAGGAGGGTGTGTCTTCCAAAGGACTTCACGGCCCATGATTCCTTAAGAAAGGGCAGGCTGATC	Calcoco1;	37	70	0.528571	Single	Active	5.74	309
chr2	84265389	84265459	84264553	84265459	R	CAGAAGTGCACGCTGCGAAGAGAGGGCTTGTTCTGAGTAGATGGGGAGTGTTGTCAGATTGTAAGCGATC	Calcrl;	36	70	0.514286	Two	Active	3.23	906
chr12	101437345	101437415	101437345	101437939	L	GATCTCCTCCAGGTCCTCCCCTGTGGGGGACCCAGGATTGGTGGCTCTGCAACCTCGAAGCCACCAGGAG	Calm1;Calm1;	45	70	0.642857	Two	Active	4.99	594
chr12	101437869	101437939	101437345	101437939	R	TGCGCTGGTGCAGCCACCCTCGCCTGCTCCGTTCTTCCTTCCTTCGCTCGCACCATGGTAGGTTGGGATC	Calm1;Calm1;	44	70	0.628571	Two	Active	3.37	594
chr12	101437935	101438005	101437935	101438698	L	GATCGGCAGTGGCAGACGTAGCAGCTGCCCGAGCTTTCTGAACAGATTTGTAGTTGAGTCTTGGGGTCTC	Calm1;Calm1;	38	70	0.542857	Two	Active	3.71	763
chr12	101438628	101438698	101437935	101438698	R	GTGGCCGCGCGCGTGGCTGGGCCGTGCGACCTCGGTCCCCCTCCCGGTGCCGCGCGAGACGGGCGCGATC	Calm1;Calm1;	57	70	0.814286	Two	Active	1.27	763
chr17	87846261	87846331	87846261	87847816	L	GATCCCTCCGCCTCATCCAGATAACGGAACCTAGCGAACGAGTCCCGGCCAGCCCCCGCCCCCTCCCCCC	Calm2;	49	70	0.7	Two	Active	20.86	1555
chr17	87847746	87847816	87846261	87847816	R	TACATTCTGGTAAATTCAAAGTTTTTCCAAGATATACCTCAGAAATTTGTCTGTGACTCCTCCTCAGATC	Calm2;	25	70	0.357143	Two	Active	7.96	1555
chr7	17509220	17509290	17509220	17509429	L	GATCGAGGTTACTCTGGCGGCGGCAGCAGCTGCAGCAGCTCGAGCTCCGCCGCGCGTCCGCGCCTCCACA	Calm3;	50	70	0.714286	Two	Active	11.93	209
chr8	87370737	87370807	87370737	87370939	L	GATCTTCAGGCAGCGGCTCTGCGGTATTGACGGACGCGGCCACCGCCGCTTCAATTTATATTCACCTACC	Calr;	40	70	0.571429	Two	Active	1.57	202
chr8	87370869	87370939	87370737	87370939	R	TACAGCTGTCCCTTTCCATTGCTTCCCAGTTGGCTCAGCAAGTTAGGCTGTGGCTCGGAACGCTGGGATC	Calr;	39	70	0.557143	Two	Active	6.91	202
chr6	29298056	29298126	29298056	29298453	L	GATCGTGCCGGGGATTGGTGTGAAGACCCCCGACAAGTCGGATGGGGGCGGGGCCATTAACCACTTCCGG	Calu;	45	70	0.642857	Two	Active	2.01	397
chr6	29298383	29298453	29298056	29298453	R	GGGTTGTAGCTCCCGGGCCCTGCGCCCTCCTGGGCACCGTTTTTGTGCCTGGTTTCGCGCGTCCTTGATC	Calu;	46	70	0.657143	Two	Active	2.07	397
chr14	21612616	21612686	21612616	21614368	L	GATCCTGGAAGCCGCACTAGCGGGGGGGCGGGGCCCGGCACTAAACATCTCCCCACACCCCGGCACCGCA	Camk2g;	50	70	0.714286	Two	Active	2.03	1752
chr14	21614298	21614368	21612616	21614368	R	TTTATCACATTTTGTAATGATGTATTTGCAAGTATGAGTGCTAGCACACAGTATTGAGAACTCTTGGATC	Camk2g;	24	70	0.342857	Two	Active	5.63	1752
chr5	123228979	123229049	123228979	123230305	L	GATCCGGGACCGCCCTGGCCGGCGGACCTTGGTGCGGAACTCCTGGCCGGCTCCTGCCGCCGGACCCCAA	Camkk2;	53	70	0.757143	Two	Active	1.47	1326
chr5	123230235	123230305	123228979	123230305	R	TTTGTTAGTAGTAGCAACTGGAGCGAGACGAAGTGGAATAGTACACAATAGTTAAAAGGACTGTTAGATC	Camkk2;	27	70	0.385714	Two	Active	3.56	1326
chr17	85489353	85489423	85489353	85490556	L	GATCAAAAAAGGGACCAGGGAAGTGAGGAATGGCTGGAAGGTGGGCAGAGGAATTAGGAAAGGGGAACCA	Camkmt;Prepl;Prepl;	36	70	0.514286	Two	Active	9.77	1203
chr17	85490486	85490556	85489353	85490556	R	TTATTTTTTGCTTCTTAACTCCCAGCCTGGTCACCTGGGTGCACTTTTTGGTCCCACATCTCTGGAGATC	Camkmt;Prepl;Prepl;	33	70	0.471429	Two	Active	7.06	1203
chr13	55723993	55724063	55723993	55724434	L	GATCACCACAGCCACCAAATCCCAGGGCCACGCTCCCGGAGAGCGTCGCACCCGCAATTACGTATCCAAG	Caml;	43	70	0.614286	Single	Active	2.81	441
chr13	55724364	55724434	55723993	55724434	R	TACAGTGGGAGTGGGAGCGAACTCTGCGGCCCTGCCATAAGTCATCCTTGCCTTTACCGTCAGCCTGATC	Caml;	40	70	0.571429	Two	Active	2.54	441
chr1	138242481	138242551	138242481	138243227	L	GATCGCCGCCGCCCGCCTCCTCGGCGCAGCTCAGGGCCAAGGCAGCGGCCTGGGGGAGGCCGCAAATCAA	Camsap2;	52	70	0.742857	Two	Active	2.54	746
chr1	138243157	138243227	138242481	138243227	R	AGCTGTATACATTTCACGTCATGACGTTTTAACTTGATACTCCCCACTTAAGTTTTCTAAGTGAAGGATC	Camsap2;	26	70	0.371429	Two	Active	2.67	746
chr4	151235039	151235109	151235039	151236011	L	GATCGGGGTCACGGAAGGTAAAGGGCATGGCAGTGTGGAGACCCCACCCTCCCGGTAGTGAGGGTGCAAG	Camta1;	44	70	0.628571	Two	Active	4.69	972
chr4	151235941	151236011	151235039	151236011	R	ATCGGACCGCACCAGGGGTCTCACTACTCTCCGGGAGGAGCGTCCTATCCACCCTGTCCATTGGCTGATC	Camta1;	43	70	0.614286	Two	Active	2.06	972
chr10	118676776	118676846	118676776	118678024	L	GATCCCGCCTGCTGGCTCAGTGGCTGCTGGGCCCCGCGGCCGGGGCTCCTCCTCTCCTTGGCGGCGGCGC	Cand1;	55	70	0.785714	Two	Active	5.6	1248
chr10	118677954	118678024	118676776	118678024	R	CCATTTAGGTCCTAGTAAGGATTCTCTCCCAATGCCAAACATGGATGGTGCACGCCTCTAATCCCTGATC	Cand1;	34	70	0.485714	Two	Active	20.09	1248
chr11	118282374	118282444	118279925	118282444	R	CAGGAGTGAGTACATGTCCTCCAGAGCAGCAGTCTGCAGTGGCTCCATGGCTAAGAAAAGCCAGAAGATC	Cant1;	37	70	0.528571	Two	Active	10.79	2519
chr11	50138967	50139037	50138967	50139213	L	GATCCCCGCACACGCTTCCCGTCTCACCTCGAGCCTCCCGGGGACCACTGGCGGCTCCCTCACCTTCTCC	Canx;	49	70	0.7	Two	Active	2.97	246
chr11	50139143	50139213	50138967	50139213	R	AGCCCCACCGCACGAAGCCCAACCCCGCGTCCGCCCCTCGTTCCTGAGTGGCTAAAACGAACGTCAGATC	Canx;	45	70	0.642857	Two	Active	1.01	246
chr4	122563086	122563156	122563086	122563898	L	GATCAGCCGCTCTCCACTTCCGGCAAGAACCGCCCAGCGGTCTTCGCGCGACCCACTTCCGGGCCCTCAC	Cap1;	48	70	0.685714	Two	Active	1.53	812
chr4	122563828	122563898	122563086	122563898	R	CTTCGGAGTTCTTCCTCCCACCCTGTAGGGTGTGGTCCCTGAAATGAAATGAGCAAAATTAAAGGAGATC	Cap1;	33	70	0.471429	Two	Active	13.4	812
chr19	6015029	6015099	6015029	6015624	L	GATCAGCGACAGCCCCCTAACCCCAGAAGCAGTGGCCTGGGTCAAACAGTCGTAGTCTGGACACCCAACT	Capn1;Capn1;	41	70	0.585714	Two	Active	3.69	595
chr19	6015554	6015624	6015029	6015624	R	GCCGCAGCTCGAGTTGCAGAGCCGCCGGCCCCACCCTATGTCGCCCTCCGGGAAGGTACTGGGGACGATC	Capn1;Capn1;	49	70	0.7	Two	Active	1.59	595
chr19	6015620	6015690	6015620	6016072	L	GATCCGGCTCAGTGACGCCGCCAACACAGTCCTCCACCCGCCTCCTGCGCCCCCGCGTGCCTCTGGGTTG	Capn1;Capn1;	50	70	0.714286	Two	Active	2.39	452
chr19	6016002	6016072	6015620	6016072	R	TGGCCTTAGCCAATCTTTGTGTAGCATTCTGGCCTTCTCTTTCAAGTAATTGGTCTGCGCACCTGGGATC	Capn1;Capn1;	34	70	0.485714	Two	Active	3.64	452
chr1	94830746	94830816	94830746	94830995	L	GATCCAGAGCGTCTGAAGCCCAATCGTTTTGAGACAAATGCCCGACCCCGGCAAGTTTCAACCCCAGTGA	Capn10;	38	70	0.542857	Two	Active	1.26	249
chr1	94830925	94830995	94830746	94830995	R	CGCTTTGCCAAGTTCCTGCCTCACACCGGAAGGAGCGAAGCACGCTGGGAAGTAGACAACGCCTGTGATC	Capn10;	41	70	0.585714	Two	Active	3.13	249
chr7	105326076	105326146	105326076	105327880	L	GATCTTTGGTCTCATGGTCTCATGCCTACTCCAAACCATGGGATGTGGACATCTAGAAAGGTTAGAAGGT	Capn5;	32	70	0.457143	Single	Active	5.8	1804
chr7	105327810	105327880	105326076	105327880	R	AGCTCTTCTATTGCCTCCACACAGCCTCAGCGTGTCTCTGTCCAGAAGCCCTTGGTCCACAAAGCAGATC	Capn5;	38	70	0.542857	Two	Active	5.83	1804
chr14	32149744	32149814	32149744	32150208	L	GATCGCCTTGAGCCCCGCCTGCTTCGGCGGGAGCGCTCCCCCTCCCGGCCGGGGTCGACTGCGCCTGCGC	Capn7;	55	70	0.785714	Two	Active	2.26	464
chr14	32150138	32150208	32149744	32150208	R	CCGCTACTCTGAGGCGGTGTTTTACTACAAGGTGAGGACAAGCACTCGGCTCCGGCCGCGTCACCCGATC	Capn7;	43	70	0.614286	Two	Active	2.81	464
chr7	30980025	30980095	30980025	30981157	L	GATCCGGCGGTCCGCGGTCTTGCTCGCCTGCTGCAGGGCCTCCGCTGTGTCCGGTTCGGGAGGGCGGGGC	Capns1;	53	70	0.757143	Two	Active	2.14	1132
chr7	30981087	30981157	30980025	30981157	R	AACAACCAGTCTGCTTTACCTGTTCAAAGAATCTCCGATAACTTAATATGATAATCAGTCAAATAAGATC	Capns1;	23	70	0.328571	Single	Active	4.51	1132
chr2	103637600	103637670	103637600	103637986	L	GATCCGGGATGGCGCTCACCGTGCGCGCGCGGAGCCGCTGGACGTCTGGAGTGGGCAGCCGAGGGGGGCA	Caprin1;	53	70	0.757143	Two	Active	1.53	386
chr2	103637916	103637986	103637600	103637986	R	TCCTCGGCGCCAGGTTCCTGTCCCTTTGCATATCTGGAAAGTACCCTCACGGAGACCGTTATCCCAGATC	Caprin1;	39	70	0.557143	Two	Active	3.63	386
chr6	148843982	148844052	148843982	148846774	L	GATCTCATTCTGAATAATTTCTATGGTCGGGGGCGGAGGGTGAGGGTTGCAGCCACAACTTCAAGCTATC	Caprin2;	35	70	0.5	Two	Active	5.46	2792
chr6	148846704	148846774	148843982	148846774	R	AAAGGAGAATGAATTGGGAAAAACTCTCAACTTTTCATGCCAGCTCTTCAGCAGCCGAGGCAGGAGGATC	Caprin2;	33	70	0.471429	Two	Active	17.49	2792
chr6	17587061	17587131	17586352	17587131	R	AAGGGGGAAGTCAGGTGGCCGCTGCTGCCACCAGCGCCACGGTCTGTCGCCAGAAGGAAGATGGCGGATC	Capza2;	46	70	0.657143	Two	Active	5.13	779
chr3	14641632	14641702	14641632	14642078	L	GATCCCTTTCCCCACTCGGGCGCCCCCTGCGGGTGACGACCGTGCCCTCGGGTTTCGGGTTCCCGGGTTC	Car13;	50	70	0.714286	Two	Active	1.01	446
chr3	14642008	14642078	14641632	14642078	R	AAGAGGTCAGAAGTCAGATGACACATTTGTAAGGAAACAAGGACAACTGAGCCGCGAGAGCTCCCAGATC	Car13;	34	70	0.485714	Single	Active	7.53	446
chr3	14886231	14886301	14886231	14886861	L	GATCCCCGCTCCCGGAGCCTCTAGGACGCTCCCCGCCCAAGGTCAAACTCCGCAGCCGCGTGCGTGCGGG	Car2;	51	70	0.728571	Two	Active	1.26	630
chr3	14886791	14886861	14886231	14886861	R	TGGGGAGGCCGCGCGCTCCGGGCCGCGCGCTCCGGGTCTCGGCTCAGGCACCTGCCTCGCTCCGCAGATC	Car2;	55	70	0.785714	Two	Active	1.57	630
chr8	107058257	107058327	107058257	107059967	L	GATCCCAGAGCGCCGGCTCCCCACGCCCTGCACGGCCGGCCGCAGCCGCAGGCCCGTGGGAGGCCGGCCT	Car7;Nae1;	57	70	0.814286	Two	Active	1.77	1710
chr13	49311051	49311121	49311051	49312292	L	GATCCATCCCGTCCCGGGACACCGCCCGTTCCGCAGGCGCAGCCGGTGCAGTGCACCGGGAGAGCGCTCA	Card19;	51	70	0.728571	Two	Active	1.01	1241
chr13	49312222	49312292	49311051	49312292	R	CTGGCTCTTCAAGCTCTGGTACCAACCACAGGAAGGCCCCAAGCCCAGGCCCAGCTAGGAAATGGAGATC	Card19;	41	70	0.585714	Two	Active	6.27	1241
chr16	8672153	8672223	8672153	8672259	L	GATCCCGCGCACCATCACGCCCATCCCTAGGGTCCCAGGACCAGCCACTTACCTGGCGACACGTCCTACT	Carhsp1;	45	70	0.642857	Two	Active	8.19	106
chr16	8672189	8672259	8672153	8672259	R	AGGACCAGCCACTTACCTGGCGACACGTCCTACTCCTCCAGCTGCTGCTCTTCGACTGCAAGAAAAGATC	Carhsp1;	39	70	0.557143	Single	Active	12.6	106
chr19	18744650	18744720	18744650	18745900	L	GATCTGGGGCTCTGCTACATTTCTATCTCGAGTAGCTCATCACAGGCGAGGAAGATGCTATGCTGCCAGT	Carnmt1;	36	70	0.514286	Single	Active	5.26	1250
chr19	18745830	18745900	18744650	18745900	R	GCACTTTTTGTAGAGAACTGAACGGTGCTGCCGAGTGGCTCTGACCGGATGGTGGAGGGAGGAAGAGATC	Carnmt1;	39	70	0.557143	Two	Active	9.23	1250
chr7	150785633	150785703	150785633	150786652	L	GATCACTGGTCTGGGCACTGCCCACTTAGTCCATGGTTGTCCCCACAGACCCGACCTGAGCACTGAGTCC	Cars;	42	70	0.6	Two	Active	7.51	1019
chr8	11550712	11550782	11550712	11550892	L	GATCCTGCAGGCCAGGCCCAGCCGGGCGAACCAGAAGCCACGCCCGTTCCTCATGGGGCTCCGCCCACTC	Cars2;	50	70	0.714286	Two	Active	3.17	180
chr8	11550822	11550892	11550712	11550892	R	AGGCATTTGGGCACGGTGGCAGCGGAAGAGAGGCGGGAACTTCGAACCCTTCCCCATTTTAGCGCAGATC	Cars2;	41	70	0.585714	Two	Active	1.77	180
chr11	115674753	115674823	115674753	115674991	L	GATCAGACAAGAAAAGTTAGTTTGCGTCTGCTCTCAAGGGTCCTGACCCCTGGCCCGGGACCCGGCAGTC	Caskin2;Tsen54;	41	70	0.585714	Single	Active	3.61	238
chr11	115675979	115676049	115675979	115676206	L	GATCCCGAGGAGCGAGCGGGTCGAAGGCGCTAGGACCGCGCGGAATGCCGGGGTGGGCGGGGCTTCGCGG	Caskin2;Tsen54;	53	70	0.757143	Two	Active	2.06	227
chr11	115676136	115676206	115675979	115676206	R	CTACCCGGCCCGGGGGATGGCGTGGGGTGCGTGGGACCCGGGAGCGAGCGGGGTGGCCTCTGTGCTGATC	Caskin2;Tsen54;	53	70	0.757143	Two	Active	2.63	227
chr6	42214181	42214251	42214181	42215319	L	GATCAGAAACTGGTTTTACCCGGACATCACAATCGAGGCCTTCAAAGCAGCGGGGAGTCGGGCTGTGGCA	Casp2;	39	70	0.557143	Two	Active	2.31	1138
chr6	42215249	42215319	42214181	42215319	R	CTGGTGCCGCGTGTACAGGGGCTGCAGCAGCCTCCCTTTGTCCAGCGCAGAGGAGTCTATGAGAGCGATC	Casp2;	44	70	0.628571	Two	Active	6.47	1138
chr3	129604326	129604396	129604326	129605989	L	GATCCTGGGGCGGGGCAGGAGGCGGGGCGGGGCTGGCAGGAAACGGGTGGACGAGCGGAGGCCTCAGGGC	Casp6;	54	70	0.771429	Two	Active	10.14	1663
chr19	56472958	56473028	56470848	56473028	R	GCCCTCCCCTCCCACACCAGCCATTGGTCAAGGCACTTCCCTATAGACATAGCCACAGGCCATTGTGATC	Casp7;	40	70	0.571429	Two	Active	11.01	2180
chr1	58851941	58852011	58851941	58852632	L	GATCTGACCTAGGCCCTCAGCATAGCTGGTTGTTTGGTTCAGTGTGAAATCACTTTCTTCTTGTAGTTGG	Casp8;	32	70	0.457143	Two	Active	12.8	691
chr1	58852562	58852632	58851941	58852632	R	CGGCAGGTACTCGGCCACAGGTGAGTGCTGCAGAGCAGTCGGGTTCCTTTCCCACCAGCGGGCCGAGATC	Casp8;	46	70	0.657143	Two	Active	5.36	691
chr1	58859445	58859515	58859160	58859515	R	CTGTTGCCCCCTGCCTGCCACAGACCCCAGACAGAGAAGGGGCTTGGGAGCAAGGTGCCTCCTGAGGATC	Casp8;	45	70	0.642857	Two	Active	9.96	355
chr4	32702022	32702092	32702022	32702754	L	GATCTTAGCGCTGTCTAGCGCGCAGCTGACACAATTTATACACTAAAGACCTCAAGCCTTCTCCACTTGC	Casp8ap2;	34	70	0.485714	Two	Active	4.09	732
chr4	32702684	32702754	32702022	32702754	R	GTCTCCCAAGTCCCTACTGCCGAGCTCTCGGTGAGTGTGGAGAAGGGGCTGTCCCGAGGGTCGGGCGATC	Casp8ap2;	46	70	0.657143	Two	Active	4.99	732
chr4	141349130	141349200	141349130	141349675	L	GATCCTTTGAGTATCTGTAGAAGTAGGGTCATTGTGAATTTTGGTAGAGCAATCGCCATGCGAGGGGAAA	Casp9;	31	70	0.442857	Two	Active	5.07	545
chr13	74907792	74907862	74907792	74909008	L	GATCATTAAGAGTGCTATGGACAGGAAGGGTGGGGATTAATCTCCTTCAAACTTAGAAAGAAATGCCAAC	Cast;	29	70	0.414286	Two	Active	6.5	1216
chr13	74908938	74909008	74907792	74909008	R	GGATGACTCCCTCACCAGCCACTGCTGTGGCTGTCATCCTCTCTGAGTGTTGTCCTCGAACTGAGTGATC	Cast;	39	70	0.557143	Two	Active	9.17	1216
chr13	74945698	74945768	74944814	74945768	R	CAACTCCTGCCACTACCCAATTCGGAGAGCCTTTAGCCACCTGCTTGCCCGCAGGCATGGAGTTCTGATC	Cast;Cast;	40	70	0.571429	Two	Active	2.8	954
chr13	74945764	74945834	74945764	74946461	L	GATCTCTTTCCCACTCTGGAAGGTGCAAAGAGGGGCAACGCCCCGAGACTGCGGCGGGACACTCCAGGAC	Cast;Cast;	44	70	0.628571	Two	Active	2.91	697
chr13	74946391	74946461	74945764	74946461	R	GACACTTCTTTGCAGTCTGTCACTAATTCAAATCTAGCCTAAATCTGAACTACAAATAAGAGAGAAGATC	Cast;Cast;	25	70	0.357143	Single	Active	5.49	697
chr2	103324778	103324848	103324778	103325695	L	GATCTAAGATTTCACAAACATAAAGCAGGAGCTGGCTCCAACTTCCTGGCTCACAGCTGCAGCTCTCTTC	Cat;	34	70	0.485714	Two	Active	9.31	917
chr2	103325625	103325695	103324778	103325695	R	CATTTACCAAGCTGTATACCAATAATTTACTGTAAAAACACTCAGAAAGTGTTTAATCTTACTTCAGATC	Cat;	21	70	0.3	Two	Active	9.44	917
chr2	154261704	154261774	154261704	154262509	L	GATCCACAGGGTGAAAGGAGAGCCTGCTCCCGACTTGTTCTCTGACATTCACATACATGCGTTGGACTCC	Cbfa2t2;	37	70	0.528571	Two	Active	17.3	805
chr2	154262439	154262509	154261704	154262509	R	AGGCTTTGCAGAGGCCCCCCGGCGGGAGGCCTGGGCAGGGAAACTGAGGCCGGGATTGGGGCACTGGATC	Cbfa2t2;	49	70	0.7	Two	Active	14.2	805
chr9	44041896	44041966	44041896	44042952	L	GATCAGGCCGCCCGCTCCCGAGCCCCCAGAGCCGCCGCCGCCGGCGCCCGAGCTCTTCTTCACGTTGCCG	Cbl;	54	70	0.771429	Two	Active	3.67	1056
chr9	44042882	44042952	44041896	44042952	R	GGACACTCGCGTCTCACGCGCTTCTTCCAGACTTTTTAACCTTTTTAAAACAAGTAACTTCCTTTTGATC	Cbl;	29	70	0.414286	Two	Active	13.3	1056
chr16	52030988	52031058	52030988	52031836	L	GATCTGGAATCCTTCTAGAACTAATAGTAAAAGGGAAACATTTCAGAAATTTAGGAAGTTTTAGTTGGCA	Cblb;	23	70	0.328571	Single	Active	11.81	848
chr16	52031766	52031836	52030988	52031836	R	GACTGCCGGGCGGGCGTGGAGCTTTTTGCACGGTAATTGCCGCGTCCCCGCGTCTCGGTGTTCCTAGATC	Cblb;	45	70	0.642857	Two	Active	1.26	848
chr12	32184393	32184463	32184393	32184841	L	GATCCATGATTCGGCTCGCGGGGCACAGTGGGAACGGAAGTCAGTCGCTCCGGAGTCGCAGTAAGCGCCT	Cbll1;	44	70	0.628571	Two	Active	1.53	448
chr12	32184771	32184841	32184393	32184841	R	GCGCAGTCTCAGCCGTTGGGCTGGTCCCACCCCAGCGGGCGGAGTAACGGTTTGGAATGCCCCCCGGATC	Cbll1;	48	70	0.685714	Two	Active	1.59	448
chr16	93607028	93607098	93607028	93608273	L	GATCCCTATAGCCAGGGTGTTAGGAACCAGTGACGAAATCTGTTTCCCACGACTGAACCAAATGTCATTT	Cbr1;	32	70	0.457143	Two	Active	2.01	1245
chr16	93608203	93608273	93607028	93608273	R	CGCAGCCATGTCTTCCAGCAGACCCGTGGCGCTGGTGACCGGTGCTAACAAAGGAATCGGATTCGCGATC	Cbr1;	42	70	0.6	Two	Active	2.97	1245
chr8	63966551	63966621	63966287	63966621	R	GTTGAAAGGAGAGCATACTGGTTTTGTCAGTAGCTGTGTCTTTTATTACAAGTTCTGAGTCTCAGGGATC	Cbr4;	29	70	0.414286	Two	Active	5.63	334
chr11	96650386	96650456	96650386	96651541	L	GATCTGTAGTTTCTGGCCGACTCTTAATCCCAAGGTGCCCTGCGGCGGGTCGTCGCGTCTGCGCAGTGCA	Cbx1;	43	70	0.614286	Two	Active	2.47	1155
chr11	96651471	96651541	96650386	96651541	R	CTGTACCTTATAAATTCGGGCTGGGCTTGATGGCATTCATGTAGCCCTTGGGAGCGGAAACAGGACGATC	Cbx1;	36	70	0.514286	Two	Active	3.99	1155
chr15	79762622	79762692	79762622	79763347	L	GATCTCTAGTCCTATCTTCATCTCCATCCCAGGTGGCCTCGGATGCACCAACATCCGAGGGCAACAACTT	Cbx7;	37	70	0.528571	Two	Active	6.29	725
chr15	79763277	79763347	79762622	79763347	R	CAGGTCTGATGCTCCTGGCAGTCTAAGGTCCATCCCATCTCTCAGTTCGGCTTCTGGGCTGGACGTGATC	Cbx7;	40	70	0.571429	Two	Active	5.34	725
chr15	79488704	79488774	79488704	79489676	L	GATCGCAACTTTCAAATGTGTTCTGCTTTATGTTTCTGTAGCGGTTGCTACACTAGATATGGTTGATTTT	Cby1;Fam227a;	26	70	0.371429	Single	Active	7.33	972
chr15	79489606	79489676	79488704	79489676	R	CGCATGCGCACGATGGTTGCCCGGCGCCGGCCAATCGCGGTCGCGGCGGTTGACGCGGCCTGGGCAGATC	Cby1;Fam227a;	52	70	0.742857	Single	Active	1.27	972
chr4	108292241	108292311	108292241	108292669	L	GATCTCAGCACAGGGACGCGGCTCGGCTGCCTATTGGTAGCCAGTAGGACGCGGAAGCGCCGGGGCGCGC	Cc2d1b;	49	70	0.7	Two	Active	1.01	428
chr10	62254078	62254148	62254078	62255621	L	GATCTCTATAAACTCCAGGCCAGCATGATTTATATGACATTACAAACCAGCTAGGGCTAGATACAGAGCC	Ccar1;	30	70	0.428571	Two	Active	10.03	1543
chr10	62255551	62255621	62254078	62255621	R	GGTTTTGCCTCCATGATTTATGCGCACAGGTGTGGGCTTGGTGCCCCTGGAGCTGAGAAGACGACAGATC	Ccar1;	39	70	0.557143	Two	Active	5.54	1543
chr14	70552811	70552881	70552811	70553657	L	GATCCGGAGACTTGCCCAAGGCCACAAAACCAGGTAGTGACAGAGTGGGACTCACACCCAGGTCTCCCAA	Ccar2;	40	70	0.571429	Two	Active	11.29	846
chr14	70553587	70553657	70552811	70553657	R	CCTCTCCCTTCCCCCACACCAGCCTGCCATCCCGCTCCAACTGTGGAACGGAAGTGCGCCTTCCCAGATC	Ccar2;	45	70	0.642857	Two	Active	12.79	846
chr11	102742004	102742074	102742004	102742469	L	GATCTTAACCACGTTGGGGACCGCGGAAACCCCGGAATCGACGGTGTGTGCGTGCGTTGGGGTCTTTCAT	Ccdc103;Eftud2;	41	70	0.585714	Two	Active	1.5	465
chr11	102742399	102742469	102742004	102742469	R	CCAACTTGTTGGTCCTCAAAACGAAGCGTGGACTTCTCCACAAAAAAAGCAAGGCCGGAGGATTCTGATC	Ccdc103;Eftud2;	34	70	0.485714	Single	Active	4.97	465
chr11	102742465	102742535	102742465	102742591	L	GATCAGGCGCCTTAGGACAGCCTGAAAGGAGGGCCTTCGGGCCGGTCACGTGGGCAGACTGGTGGCGCCG	Ccdc103;Eftud2;	48	70	0.685714	Two	Active	2.7	126
chr11	102742521	102742591	102742465	102742591	R	GACTGGTGGCGCCGTTGCTAGGCAACAATCTCTGTTGCGAGGGCGATGCACTAAGGTGTTCTACCAGATC	Ccdc103;Eftud2;	39	70	0.557143	Two	Active	3.04	126
chr11	5441580	5441650	5441580	5443217	L	GATCACGATTTGCCAGGGGCTCCGAATAAAATAACCTCAGACAAGAAAATCTGAAGTTGTCACTTCTGTC	Ccdc117;	30	70	0.428571	Two	Active	9.1	1637
chr11	5443147	5443217	5441580	5443217	R	TGTACTTGTAATGCTATCTTTCAATTGTTTCTGTGTTTTATCATAAATGAAATTTTTGATGTATTGGATC	Ccdc117;	18	70	0.257143	Two	Active	11.06	1637
chr9	110558910	110558980	110558910	110560534	L	GATCAAGGGGCGTGGACTTTTGTATCAACTCAGCATTGATTGGTTCTCAGGGCTTCCGGCTCTCCATTGT	Ccdc12;	35	70	0.5	Two	Active	2.5	1624
chr9	110560464	110560534	110558910	110560534	R	CCGGAAGCTTGTGGTTGGTTGGTCGGTTGGTTGTTTAGGCTACGCTGGCAGCCAACAAGCCCTGTAGATC	Ccdc12;	39	70	0.557143	Two	Active	22.46	1624
chr8	73396909	73396979	73396909	73398152	L	GATCCGCACCACCACCTCAGTTTCCGGACCTACCTAGGGTCCGAGGCCGGGCATCGTGGGCCCACGCCTG	Ccdc124;	48	70	0.685714	Single	Active	1.86	1243
chr6	49269784	49269854	49268791	49269854	R	TCTGCCTGCTGCTTCATTCAGGCTAAGCAATGGCTCCAAGCCGATGTGTTTCATCCAGCAGATGGAGATC	Ccdc126;	36	70	0.514286	Single	Active	6.79	1063
chr13	74487131	74487201	74487131	74487932	L	GATCTGACAATCTGGGAGGCCAACATCAGACCCCTGCAACCCTGAGTCACTGTGTACCTCTTCAAATGCA	Ccdc127;Sdha;	36	70	0.514286	Two	Active	3.93	801
chr13	74487862	74487932	74487131	74487932	R	GAGGTGCCAATGTCTTTAAAGTGCTTCTCGGGTGGTTCTTGTTTGCCAAAACAGAGAGGGTCGGATGATC	Ccdc127;Sdha;	34	70	0.485714	Two	Active	3.9	801
chr8	86793907	86793977	86793907	86794474	L	GATCAGAGAACAGCCTACAAGAATCGATTCTTTCAACATGCTCAGGGGTCGAACTCTCATGTTGTCAGGT	Ccdc130;	32	70	0.457143	Two	Active	2.63	567
chr8	86794404	86794474	86793907	86794474	R	CCTGTCTAGCCGTTAGAAGCCCCGCCCACCGGGAGTGGTCCAATTGGAGATGGCTTCCTCCCGGAAGATC	Ccdc130;	43	70	0.614286	Two	Active	4.4	567
chr15	81958192	81958262	81958192	81958979	L	GATCATCAGCGTGCCGGGCGACGGCTTCTCCCAGGACCACGCCGTGGCTGACAGCTGCAGCGACACGCGC	Ccdc134;Ccdc134;	49	70	0.7	Two	Active	1.54	787
chr15	81958909	81958979	81958192	81958979	R	CCTGGATAATCTTTGTTCTGTAGATTTCTGCTGTCCCGGCTCCGTGGGGGCAGGGGTTCTCCTAAGGATC	Ccdc134;Ccdc134;	38	70	0.542857	Two	Active	17.7	787
chr10	57961108	57961178	57959955	57961178	R	GTCTTGCCATTTTTGAGGCGGGGCCCCCACTGAGGTCTTTGCTAATATCTTGTGAGAGGTCGGCCAGATC	Ccdc138;	38	70	0.542857	Two	Active	3.36	1223
chr16	34690037	34690107	34690037	34690904	L	GATCTTCTGAAATTGGAGTCACATGGTTGTGACCCACTACCTGTGGGTATCCAACCTGAGTTCTTTGCAA	Ccdc14;	32	70	0.457143	Two	Active	10.59	867
chr16	34690834	34690904	34690037	34690904	R	TTTTTCTCAAGTATTCGTTTCCCTACGCCTGGGCTCTTCTGAGGCTGAGAGAAATGGTCAGGTCCGGATC	Ccdc14;	35	70	0.5	Two	Active	5.11	867
chr6	83051262	83051332	83051262	83052384	L	GATCAAAGCAAAAGCAAACTGAGGTCTCGCTTTCCTCTTTTCTGTAGTAGACCGCCGCAGGACCCCCAGA	Ccdc142;	36	70	0.514286	Two	Active	7.64	1122
chr6	83052314	83052384	83051262	83052384	R	TGCTCCAGCTCCTGGCTGCAGAGCGGGGTTGTCAGGTGGCAGATAAGCTGGCTGAAGCCCGTGGCGGATC	Ccdc142;	45	70	0.642857	Two	Active	4.11	1122
chr5	20930398	20930468	20930398	20931092	L	GATCCTTGTTTAAACTCTTATTTTTCTCCGTGTGTTTTGGTCCCTGGGGTCTCACTTCAAAACTTCACCC	Ccdc146;Fam185a;	30	70	0.428571	Two	Active	6.9	694
chr5	20931022	20931092	20930398	20931092	R	GGGCGGGCGCCTTGGTCGGAGCTCTCGGGGCTCGGACTTGCGGCTCCAGTGGGGCGCAGCGGCAGGGATC	Ccdc146;Fam185a;	53	70	0.757143	Two	Active	1.83	694
chr9	37155875	37155945	37155875	37156440	L	GATCCGGTCCGTCTCACACACAGACTCAAACTCCGCGGGCTGCTACGCAAAGGACAAACAGCAAACTGCC	Ccdc15;	40	70	0.571429	Two	Active	11.29	565
chr11	4060355	4060425	4059906	4060425	R	GTGCTCCCGCGGCTTCTCTCTCTGGGTCGCCGCCATCTTGTCATTGAGTTGGATACTTCGTGTGGTGATC	Ccdc157;Sf3a1;	40	70	0.571429	Single	Active	4.69	519
chr17	29853811	29853881	29853811	29854340	L	GATCGACGCCCCTGCGTCGGAACACAGTGACTAACCACGTGACTCGAACCCGACTTCTCCCCCTCACCTC	Ccdc167;	43	70	0.614286	Two	Active	2.79	529
chr17	29854270	29854340	29853811	29854340	R	CTCCTGCAAGGCTCAGCCTGCAAGCCCTGGCCCTTCAGTCCCAACTTGAACTGCTCTGCCCTTTGGGATC	Ccdc167;	42	70	0.6	Two	Active	7.19	529
chr4	83170090	83170160	83170090	83171921	L	GATCCAGAATTTGGGGCCTGATTGGGCTACATAGGGAATTAAAAAACCCCACCCAGACAAAACCAAGAAA	Ccdc171;	31	70	0.442857	Two	Active	10.89	1831
chr4	83171851	83171921	83170090	83171921	R	AGGAAGCCGAGCATCTTCGCTGTACTCCGAGGACCGGTGGGGACTAGAGTCCTCGGAGCTCTTTGGGATC	Ccdc171;	42	70	0.6	Two	Active	2.04	1831
chr2	69627533	69627603	69627533	69628228	L	GATCCCGCGAGTCCAGAGCAGGTGATACTACTTCCAAGCTGAAGTCAGCTACTGAGCGATAACTAAACCA	Ccdc173;Phospho2;	35	70	0.5	Two	Active	2.77	695
chr2	69628158	69628228	69627533	69628228	R	AACTTGTAATTAGTGTACTTCGGGAACCAGTCAGTCTCTAATGACACAAAAAGTGGACTGGCACTTGATC	Ccdc173;Phospho2;	29	70	0.414286	Two	Active	3.74	695
chr6	91827904	91827974	91827904	91828302	L	GATCAATTCCAACCCTCTGACCTTCTCAAAATGACGACGTAGCGACTAGGGACCTCATACTGACGCTTTC	Ccdc174;	34	70	0.485714	Two	Active	2.96	398
chr6	91828232	91828302	91827904	91828302	R	AGTCGAGAATGGTGACCTAGTTGTTGTCCCACGCAAGTCAGGGGCCTGGACTGCCCATCTGACAAGGATC	Ccdc174;	39	70	0.557143	Two	Active	2.79	398
chr5	108561511	108561581	108561511	108562011	L	GATCTGAGGGAACTTCAGGCAGCGGCGAGCCTCACTCTCTTGGAAGGTGGAAGCACTGCCTTCCACTGGG	Ccdc18;Tmed5;	42	70	0.6	Two	Active	7	500
chr5	108561941	108562011	108561511	108562011	R	CCCAGGCTTCCGAGCGCAGAGGAGGCTCGCGGTGCGCCGTGGTCTGGGGACGCTAACCCCGCCTGCGATC	Ccdc18;Tmed5;	51	70	0.728571	Two	Active	1.01	500
chr1	166205699	166205769	166205699	166206027	L	GATCCTACCCCGCCTCAGTAGTGGGAAGTCCGGAAGAAGGCCTCAGAGGCGCGCTGTTGCCATGGCACCC	Ccdc181;	45	70	0.642857	Single	Active	4.29	328
chr1	166205957	166206027	166205699	166206027	R	ATAAACGTCGGGGCGAGGTGGCAGGGAGGCGGCTGAAGCGAGCCCTCTTCCAGGGAGAAGCCCCAGGATC	Ccdc181;	46	70	0.657143	Single	Active	5	328
chrX	7182459	7182529	7182459	7182910	L	GATCAGAGAAATTGGAGCTCTCCGCGCTGCTCTCGGCGCGGCGAGGACAGAGAGTCACGTGCCGCGCGAG	Ccdc22;	46	70	0.657143	Two	Active	2.49	451
chrX	7182840	7182910	7182459	7182910	R	AAGACATAATTGCTACGACTGGGGATGTGACTCAGGATAGCCTCACAACCTGAGTTCTCTCCCTGAGATC	Ccdc22;	34	70	0.485714	Two	Active	16.93	451
chr14	66456223	66456293	66455757	66456293	R	CTCACCCTCGCGCCGGCGGTATCTCAAGCTTCGCGTTTTGAGTAGGAGTCGCCACTCTTCTACCAGGATC	Ccdc25;	41	70	0.585714	Two	Active	1.26	536
chr10	17954223	17954293	17954223	17955116	L	GATCTGTATAATTGGTGATACATATAAACACGCTAACCTTCAAATCTATGGATGCTAATACACATTTGGT	Ccdc28a;	23	70	0.328571	Two	Active	2.8	893
chr10	17955046	17955116	17954223	17955116	R	TGCACTGCAATTCCCAGCATGCCTTTCGAACAAATCGAAGGCGGAGCCTATTGTCCCCTTGCGGCGGATC	Ccdc28a;	39	70	0.557143	Two	Active	5.81	893
chr2	118854955	118855025	118854955	118855406	L	GATCCGGCCCCTGATACCCTCAGTTGTGTTTCGGGGTCAGGCCATAGTAGGAGATGCTAAACACGGGACA	Ccdc32;	39	70	0.557143	Two	Active	2.54	451
chr2	118855336	118855406	118854955	118855406	R	CTTTTCACCACCCATCCCAGACTCGGCTAGGGAAGCCAGTTTTCTAGACTTTTCTTGGTCCCCAGAGATC	Ccdc32;	36	70	0.514286	Single	Active	7.2	451
chr2	109857707	109857777	109857707	109858151	L	GATCCGCTTTAGTGACACTGATAAGTGTCGTGCACCAAATGGCCTTCAACACCACAGCAAACACAGTACT	Ccdc34;	33	70	0.471429	Two	Active	3.94	444
chr2	109858081	109858151	109857707	109858151	R	GCCCGCTGCAAGCCGGGCTTCCGGCCCTCCTCGAGTTTTGTCGTCGACCTCTTAGTGGATTCCGGGGATC	Ccdc34;	45	70	0.642857	Two	Active	1.54	444
chr11	102558957	102559027	102558957	102559115	L	GATCCAAAAGCCCCGCCATCGCCTTCACCGAGGACTGCCGCGGCCACTTCGCTGGGCGCCGCCATGCTGG	Ccdc43;	49	70	0.7	Two	Active	1.51	158
chr11	102559045	102559115	102558957	102559115	R	CCCGAGGGTGCCTACCGCAGTGCCTGTCGGGCCGCGCCACTGGGCCAGCGCGCATGCCCGGAGAGGGATC	Ccdc43;	53	70	0.757143	Two	Active	2.01	158
chr11	106077202	106077272	106077202	106077846	L	GATCTACTCGAAACCTTCCCCCAAATCTTCCTAAAGCCCAACATAAAATGGAGCAGAAAAGGATGGACAG	Ccdc47;Ddx42;	31	70	0.442857	Two	Active	9.8	644
chr11	106077776	106077846	106077202	106077846	R	AGTGCTCTAACTAGCGGAGGCTGCGTTTCTCCCGTAGGGTTCCGTCCGTCGGGTAGACGTCACTTTGATC	Ccdc47;Ddx42;	40	70	0.571429	Two	Active	1.34	644
chr11	106077842	106077912	106077842	106078582	L	GATCGGATGCTCCGGAAGCTAAAGGTGGCCATAGTCTATGGGGCCATGTGGACAGAGGCATGAAGGGAAA	Ccdc47;Ddx42;	38	70	0.542857	Two	Active	6.54	740
chr11	106078512	106078582	106077842	106078582	R	TAACAAAGAATCGGCAGAGCCTGGGGACCCGGGTGGCTGCGGGGGTCCGGGCAGGGATGGGTACGCGATC	Ccdc47;Ddx42;	47	70	0.671429	Two	Active	3.59	740
chr10	87665219	87665289	87663473	87665289	R	TATATATTGAAACTGAATTTAAGAAAGGAAATAACAAATTAGAAACCTATAGACAAGTCACAGCCGGATC	Ccdc53;	21	70	0.3	Two	Active	12.53	1816
chr11	120794155	120794225	120793450	120794225	R	CGGGCCACGTTACCATAGCGACTGGAGTCAGTAACCTTGGTCCCGGTGCACCCTGAGCGGCGCTCCGATC	Ccdc57;	45	70	0.642857	Two	Active	2.37	775
chr10	105278133	105278203	105278133	105278623	L	GATCCCGTCTCTGCCTCGCGCGGCTCGGCCTCCACCGCCGACTCCCTCAGCGCCGCCAGCACGCTCTCAG	Ccdc59;Mettl25;	52	70	0.742857	Single	Active	2.31	490
chr10	105278553	105278623	105278133	105278623	R	AAAGATGGCGCCTTCGCGGCCGTCTTCCAAGTGGCGGACCGGAGGGTTTGCGGCGCGTGGGGAAGGGATC	Ccdc59;Mettl25;	47	70	0.671429	Two	Active	1.01	490
chr10	69559465	69559535	69559465	69560722	L	GATCCAAGGTGCCAGGCTCCAGCTGAGCGGGGGTGGGAGGGTGGGGTGGCCCAAGGAGCCCGGCTGCCCC	Ccdc6;	52	70	0.742857	Two	Active	29.37	1257
chr10	69560652	69560722	69559465	69560722	R	TAGTTGGGGAGACGGGGTGTGCCACTGGGCTGGGTCCCCAGTTGGCAGGAGGACGGCGCTTTGCTGGATC	Ccdc6;	46	70	0.657143	Single	Active	3.99	1257
chr7	19495714	19495784	19495714	19495791	L	GATCTTCACGAGCGGTTCAACCGCCGAAGTTTCAGCTCCGCCCACATCCGGCCTTCTCACTTCTGATTGG	Ccdc61;	40	70	0.571429	Single	Active	7.59	77
chr7	19495721	19495791	19495714	19495791	R	ACGAGCGGTTCAACCGCCGAAGTTTCAGCTCCGCCCACATCCGGCCTTCTCACTTCTGATTGGTCTGATC	Ccdc61;	40	70	0.571429	Single	Active	8.01	77
chr5	124380602	124380672	124380602	124382908	L	GATCCGCGAGCGAGCACAGGCGCAAGTCTCGCGAGAGCATCACTCCTGCGCAACGTCCGAGTGCGGCCCG	Ccdc62;	48	70	0.685714	Single	Active	1.26	2306
chr14	28319673	28319743	28319673	28321785	L	GATCACTGTCACAATCTGACTTTACTTGGATAAATATCAATTTGTAGACATTAAAAAGAGGCTTTTTCCA	Ccdc66;	22	70	0.314286	Single	Active	6.79	2112
chr14	28321715	28321785	28319673	28321785	R	GCCGAGCCAATCACAGTGGGACATGCTGGCGGGTCCGTTCGTTGATGCCGGCCTCCCCGGACTCTAGATC	Ccdc66;	45	70	0.642857	Two	Active	2.27	2112
chr9	108362842	108362912	108362842	108363048	L	GATCCCGGAAGCGGAAGCACGGTGTACTTCCGGCGCGCAGCAGGCGGCCATGTTGGAGCGGCGGAGGCGG	Ccdc71;	50	70	0.714286	Two	Active	2.1	206
chr9	108362978	108363048	108362842	108363048	R	GCGGAGTGGCTGCCCATGAGGCCACAGGGCGGCAGGGCGAAGGGACTGGGTGGCCGGCCCTTCCGGGATC	Ccdc71;	52	70	0.742857	Two	Active	1.53	206
chr12	33063371	33063441	33063371	33064337	L	GATCCACCCAATGGTTGACTGGCCTTCCAGGGCCTCACCATCACCCACCACAGCCACCATGTTCCACGAA	Ccdc71l;	41	70	0.585714	Two	Active	10.2	966
chr12	33064267	33064337	33063371	33064337	R	CCCCGCCGCTGCGGCCGCGGAGCCCGGGCCTCCCGCATCCAGCTTCGGGGGCCGCACCCTGGAGGAGATC	Ccdc71l;	56	70	0.8	Two	Active	2.13	966
chr16	17646316	17646386	17646316	17646776	L	GATCCTGGGGTTCACGGGCCAGCCCAGCTAGTCACAAGACGAGACAGACCTCTTCTCAAAATCTATGAGG	Ccdc74a;	38	70	0.542857	Two	Active	4.57	460
chr16	17646706	17646776	17646316	17646776	R	TCCCGCCGGCCTGCAGCACGCGGGGACGCAGCCGCCTCCGCTCGGGTTCAGCGAAGCACAGAAGCGGATC	Ccdc74a;	51	70	0.728571	Two	Active	1.27	460
chr6	120307157	120307227	120307157	120307845	L	GATCTTTGCTCAGTCATTCTTAAAGCTCTCCGCGTCCCGGAAACTTCTCTTTTTACAGACAATCTTTCCT	Ccdc77;	30	70	0.428571	Two	Active	5.41	688
chr6	120307775	120307845	120307157	120307845	R	CGTTCTACAAATCCTACGGAGTTGTAAAAGCCTGTAATCCCAATTCCTGAGAAGGGACATAAAAAGGATC	Ccdc77;	29	70	0.414286	Two	Active	5.33	688
chr9	44226252	44226322	44225815	44226322	R	CGCACCCGCAGAAAACCCGGCAGCTTGTGAAAGAACGAGAAAGAATGCACGCCAGTTAGGACCTCAGATC	Ccdc84;	38	70	0.542857	Two	Active	2.03	507
chr19	5457401	5457471	5457401	5458092	L	GATCAGGCAGCTGCAGCATCGCCCGCCCACGGCCGAGGCTCTGGAGCCCCTCCTCGGGCCGGTTGCCTCT	Ccdc85b;	51	70	0.728571	Two	Active	3.14	691
chr19	5458022	5458092	5457401	5458092	R	TGTTTAATAAACCTTTGTTGTGTGAAAGGTCCGTGTAGAAATACGCTTAACAATAATCCTGTACTTGATC	Ccdc85b;	24	70	0.342857	Two	Active	3.27	691
chr19	11023514	11023584	11023514	11024936	L	GATCCGGGGCTCGTCTCCGGCTGAGGTCCGGGAGACGGAAGGCTCAGTGGTGGAACTCTCGTAGACTTGA	Ccdc86;	44	70	0.628571	Two	Active	3.09	1422
chr11	29271991	29272061	29271991	29274732	L	GATCATTTGCAATGAACTGCCATCTCATGGGTCTTTATTGTTTTTTCTTGCTTTACATGGGAAGAGAGGG	Ccdc88a;	28	70	0.4	Two	Active	9.71	2741
chr12	102266529	102266599	102266529	102268263	L	GATCCAAAAGTTTTCACCTGCGGGGAGGCAAAAGCATGTTGGTCTGACGCTGGGGGACAAGGCAGGCCAG	Ccdc88c;	40	70	0.571429	Two	Active	2.54	1734
chr7	16871690	16871760	16871690	16872593	L	GATCCCGCCCCCAGCGTCTCCGCCCAACGTCCCGAGCCGGGCCCCTAGTCCTCCAGGCAAAACTCTGGCC	Ccdc9;	50	70	0.714286	Two	Active	3.03	903
chr7	99710568	99710638	99708115	99710638	R	TATACTTGTGCTTTTCAGTTTTTCCGCCGTAAAAGGCATCCCAACCTCCACATTTCGTTCTTCCTGGATC	Ccdc90b;	31	70	0.442857	Two	Active	3.83	2523
chr5	125342013	125342083	125342013	125342683	L	GATCCAGCCCGAGGGAACCGCAACCAGGGGTGCTGCCCGCTACCTGCGAGCGTGGCCAGCGTGCGCGTCC	Ccdc92;Zfp664;	51	70	0.728571	Two	Active	1.27	670
chr5	125342613	125342683	125342013	125342683	R	CTGAGGAGACGGTGCGGCGCCGACACGGCGGCGGTCTGCTAGTGATGGGAGGGGAGGACCCGGGCGGATC	Ccdc92;Zfp664;	51	70	0.728571	Single	Active	3.67	670
chr5	125342679	125342749	125342679	125344060	L	GATCGATGCTCTTTCTGCGGAGGGGAAAGGGGACGACGCGCCACTCCCTGCGGCTGCGGCAGGGCAAAGG	Ccdc92;Zfp664;	47	70	0.671429	Two	Active	2.44	1381
chr5	125343990	125344060	125342679	125344060	R	TCTGCTTCTTTGTGAGACCTTTCTAGCCAAACTCCAGGCAAGTCGGTCTCCCGGATGCGTCTGCCCGATC	Ccdc92;Zfp664;	39	70	0.557143	Two	Active	3.57	1381
chr1	123327578	123327648	123327578	123327738	L	GATCCAGCCCCGCCCAGCAGTGCTGGCTGTCCTTGCGCAGGCGCAGTGGTTCCTCGCTTCAGCACTAGTG	Ccdc93;	46	70	0.657143	Two	Active	5.67	160
chr1	123327668	123327738	123327578	123327738	R	GGTTCTCCGACCTGCTGTGGTAGTGTCAGCTCCTGTGAAGGAAGTTTCCGCTTTGCACCCCACCCGGATC	Ccdc93;	41	70	0.585714	Two	Active	2.49	160
chr5	36826580	36826650	36826580	36827159	L	GATCTCCGCGCCGGCCGAGAAGCACTCGGGGCACAGCTCGATGTCCTGGCACTCTGTGCAGCGGAAGCGC	Ccdc96;Tada2b;	48	70	0.685714	Two	Active	6.91	579
chr5	36827089	36827159	36826580	36827159	R	TAGGCCGTGCGGGCCACGCCTCTCGGGAACCAGCGTCCAATTAGCGCCTCCCTTCACCTGTTCGCAGATC	Ccdc96;Tada2b;	45	70	0.642857	Two	Active	1.73	579
chr5	36827155	36827225	36827155	36827375	L	GATCTTCATTGGCCTAATATTGCCGGGAGGTGGAGAGAAATGGAAGGCGGGTGACCAATCGCGGGGCCCA	Ccdc96;Tada2b;	40	70	0.571429	Two	Active	4.89	220
chr5	36827305	36827375	36827155	36827375	R	CAGCCACTACGGGGACATCGAGGGCAAAGACCGAGCCGAGGAAGGCCTGGCCAGGCAGTCGCTCGAGATC	Ccdc96;Tada2b;	46	70	0.657143	Two	Active	2.33	220
chr7	26502606	26502676	26502606	26504160	L	GATCCTACCTGACTGGAACAAGTTCAGGGTGGAGAGCACGCTGTAGTAGGTGATGGGTAAGAAAATTATG	Ccdc97;	33	70	0.471429	Two	Active	5.34	1554
chr7	26504090	26504160	26502606	26504160	R	CCCAAGCATCAAAGTTCCGGGTCAAAGGCGGGCCTTCTCTTATGCGCATGCGTAGCCCCGCTGATGGATC	Ccdc97;	41	70	0.585714	Two	Active	2.51	1554
chr17	35653647	35653717	35653647	35654108	L	GATCTCACCCTTTCTTTTTTTCGCTCGCGGGGTAAACTGAGGAAGGGATTCCGTACCCTGCGTCCCGCGC	Cchcr1;Tcf19;	40	70	0.571429	Two	Active	6.87	461
chr17	35654038	35654108	35653647	35654108	R	TTCTTCTTCCTATTTCCGGTAGGGAGAAATGGAGCTGTAGAGCAGCCCGCCGCCCCGCGCATGCGTGATC	Cchcr1;Tcf19;	41	70	0.585714	Two	Active	4.4	461
chr8	4324572	4324642	4324572	4325375	L	GATCAACTATCCGGGGCCCCCCAAGCCTCGGAGCCCGGCCCCCCAAAGCGCGTGCCCACGCTGTGTCCTT	Ccl25;Elavl1;	49	70	0.7	Single	Active	1.01	803
chr8	4325305	4325375	4324572	4325375	R	CCGCAGTGGACGCCGTCTGGACGTCGAGGCCAAAGAGTGGCGCTCTTTATAGAACGCACGTCGTGTGATC	Ccl25;Elavl1;	42	70	0.6	Single	Active	1.01	803
chr11	6446274	6446344	6446274	6448335	L	GATCCTGAACTCATTTTCCTGTCTCTAGCAGCCAGGTGCTATGATTACACAGGAGTGCGCCGCCACGCCC	Ccm2;	39	70	0.557143	Two	Active	10.94	2061
chr11	6448265	6448335	6446274	6448335	R	TCATACCAGTTTGGGTAGAAGGCTGAGGAGCAGAGAGAGGCATTAAGACTTCCCCCTGAGCTTTTGGATC	Ccm2;	35	70	0.5	Two	Active	13.9	2061
chr3	36470248	36470318	36470248	36471085	L	GATCTACATCCTAATGCAATGCCTGGCTTTAAAAGTGGAGGGAAAGGTACACAGCTGGGGGAAGTCGACA	Ccna2;	34	70	0.485714	Two	Active	5.79	837
chr3	36471015	36471085	36470248	36471085	R	TTACAGGGCGGGAGCCTGAGGACGCGCCTGCGCAGAGGAGGGCGGGGCGGGCGGCCGCTTTCGGCCGATC	Ccna2;	53	70	0.757143	Two	Active	2.83	837
chr13	101556308	101556378	101556308	101556578	L	GATCACCGCAGCGCCTGGCCCGACTCACCCTAGTGACCCTGAGCGCCATGGCTCCTCCAAAATCAGAGGT	Ccnb1;	44	70	0.628571	Two	Active	5.57	270
chr13	101556508	101556578	101556308	101556578	R	CCAGTTCGTGGCACTCGCTCTCTTCCCATTGGCGCCGCGGGTTCCCGTAGAATGCGTTTCCTGGGCGATC	Ccnb1;	44	70	0.628571	Two	Active	2.59	270
chr9	70269772	70269842	70268685	70269842	R	CAGGTCGTTCAGGGCTACAAGATGATTGTGACTCGGATGTGTACTGTATGTGGTCTTCCTAAAACAGATC	Ccnb2;	32	70	0.457143	Two	Active	3.49	1157
chr4	21654617	21654687	21654617	21655293	L	GATCCCTAAATGGACCCAAAAGAAAACCGCACTAGACCAGAAACCCAGTGTGTGGACGCTCTGGAGGAGA	Ccnc;	36	70	0.514286	Two	Active	4.61	676
chr4	21655223	21655293	21654617	21655293	R	CTCACAGAGAGATTTCGGGAGCAGAGGGGAGGTGAGCTCGAAGGATGGGTAAGAGGTAAGGGGTTTGATC	Ccnc;	38	70	0.542857	Two	Active	5.93	676
chr17	47729994	47730064	47729994	47730759	L	GATCTTTGCAGCTACTATTGTGCCTCAGTATCATGGTCTGCAAAATAAAGCCCAACTCGAGGCCATTCCT	Ccnd3;	32	70	0.457143	Two	Active	3.5	765
chr17	47730689	47730759	47729994	47730759	R	GAGTTTACTCCGCCTGGAGGAGCGCTACGTGCCGCGAGCCTCCTACTTCCAGTGCGTGCAAAAGGAGATC	Ccnd3;	42	70	0.6	Single	Active	2.8	765
chr2	120833945	120834015	120833945	120834439	L	GATCTGCGGGGAGGGCAGGTGAAGGAGGCGTGGCTGGGTCTCCAGGCCGGGCCAGCGGGGAGTGGGCAGG	Ccndbp1;	52	70	0.742857	Two	Active	5.11	494
chr2	120834369	120834439	120833945	120834439	R	GGGCTCCGGGTAGGGATGTAGGGCATCAGGTCAGGGCTCCTCTCACCTGTCTTTTGCTTTCGGGGTGATC	Ccndbp1;	42	70	0.6	Two	Active	5.73	494
chr7	38892446	38892516	38892446	38892929	L	GATCCGCGCCTGCCCCCTACACCGCGCTGGCTGTCGAGCCGGCTGCTCCTGCGCCCGGCTTCGAGCGGGA	Ccne1;	53	70	0.757143	Two	Active	1.26	483
chr7	38892859	38892929	38892446	38892929	R	AGGATTCTGAGCGTGCGGGGCCGGGAGGAGCGGCATGGGCCGCCCAAGTGGAATGTCAGCAGGGCAGATC	Ccne1;	47	70	0.671429	Two	Active	1.77	483
chr4	11117515	11117585	11117515	11118580	L	GATCCTGTCTACGTGTAAAGCTGGGAAAGTAAGCTTTAGCCGGTGTGAAGGACCATGCGAAGACCCGGGA	Ccne2;Ccne2;	37	70	0.528571	Two	Active	2.61	1065
chr4	11118510	11118580	11117515	11118580	R	TCCCCACCCCAGCCCTCCCAAGGCCTCTGCCAAAACGCGGAGCCGAACCGTAGCCTGACACTCCGAGATC	Ccne2;Ccne2;	46	70	0.657143	Two	Active	11.13	1065
chr4	11118576	11118646	11118576	11119239	L	GATCTAAGAGCCACCGTGAGGGGGCCCGGCGCGAACTGGAAGGCGTGCGGGAGCCTGTGGTGGGCAACCA	Ccne2;Ccne2;	48	70	0.685714	Two	Active	2.1	663
chr4	11119169	11119239	11118576	11119239	R	TTCTCTGGGAGCTTCTCTGTCCATCCTCACTTGGGGAAGGTCTCCCGCGCGAGAGGATTAAGGTGGGATC	Ccne2;Ccne2;	40	70	0.571429	Two	Active	5.07	663
chr17	24387962	24388032	24387962	24388418	L	GATCGCTCTATATCGTGTGGATTGCCCACGACTTCACAGATAAGTAAAATCGTAGTTTGCTAAGTAGAGA	Ccnf;	29	70	0.414286	Two	Active	2.66	456
chr17	24388348	24388418	24387962	24388418	R	ACCCCCGCCCCGTTTTCAAACGCGCCGGGAGCTCCTACTGGTAGGACCACAGAGTTACGCCCCCCAGATC	Ccnf;	45	70	0.642857	Two	Active	1.27	456
chr11	40568571	40568641	40568571	40569858	L	GATCCGACAGGCCTACTAAGGGGACGGACTAGGGAGTGGGGGTCAAGTGAGCAGAGGCCCGGGGAGGGGC	Ccng1;	47	70	0.671429	Two	Active	3.37	1287
chr5	93696531	93696601	93696531	93696874	L	GATCCCTCCGCGCGCAGTCACGCGCCCCGCCCCTTGGGGGCGTCGCAGACTCAAAACAAAAACAAGGGGT	Ccng2;	46	70	0.657143	Two	Active	19.81	343
chr13	85328859	85328929	85328859	85329766	L	GATCCCTGCGGCCACGCCCACTTTCTGACCCTCCTGGGTCACGCCCTTCAGACTCCTCCCCAAAGCCTGG	Ccnh;	46	70	0.657143	Two	Active	6.14	907
chr13	85329696	85329766	85328859	85329766	R	TGAAATTCTTGCCAAAACTGAAAGGAACTTTTCAAAGACTTGAAATGGGGGGATGATGGCTTGTTGGATC	Ccnh;	28	70	0.4	Two	Active	11.43	907
chr19	40905491	40905561	40905491	40906299	L	GATCCGCGCTGCCAAGTTTTAATCCCGGGGCTGAGACATCGCATCTTTCTTTGCCAGCACCCGGGACCCA	Ccnj;	41	70	0.585714	Two	Active	3.03	808
chr19	40906229	40906299	40905491	40906299	R	CCCGGAGCTTTCAGAGCTCGCACCTTTCTGCAGTTCTTGCAGCGGGCGATTGCAGACGACTGGGTAGATC	Ccnj;	41	70	0.585714	Two	Active	2.07	808
chr3	65762125	65762195	65762125	65763060	L	GATCTTCCCGTGACCGCCGGCTTCCAGGCCGCCGCACGCAGCGTGCGCTTCCGCCCTGACGTCACCACGC	Ccnl1;	51	70	0.728571	Two	Active	1.6	935
chr3	65762990	65763060	65762125	65763060	R	GAGAGCTGTGGTCTTTTTCCATCCATACTAAAAGTCCCAAAAGCTGAGGTCGACCGTGAAACAATTGATC	Ccnl1;	31	70	0.442857	Two	Active	6.77	935
chr4	155186579	155186649	155186579	155186741	L	GATCGTCTCGAGCAGCCGCCCTGACGGGAAGGGCCCGAGAAGAGTCGGCGGCACAAAATGGCGGCGGCGG	Ccnl2;	49	70	0.7	Two	Active	1.77	162
chr4	155186671	155186741	155186579	155186741	R	GGCTCCGGCGTCGGCGGCCTGCTCTTCCGGCTCGGCGGGAGCGGCCCCGGGGTCTCAGGGGGTGCTGATC	Ccnl2;	55	70	0.785714	Two	Active	2.79	162
chr18	9448964	9449034	9448964	9450294	L	GATCACTTAACTTGAAGTCACCTGGTATTTTCTTTTTTAAACATTCTGAGGTGAACCTTTTACTTCAACC	Ccny;	24	70	0.342857	Single	Active	18.14	1330
chr18	9450224	9450294	9448964	9450294	R	GGCCACGCCCTCTACACGCAGCCCGGCTCCTTCCCCCTGCTCTGGAAGCACGCCGGCACGCTGTCTGATC	Ccny;	49	70	0.7	Two	Active	5.24	1330
chr7	125857289	125857359	125856104	125857359	R	AATGTAAGTGGACCATGGACCAGTAATGCCTGATGCTAAAGTATGGGGTGGTAGGTTTGAGGTTGGGATC	Ccp110;	33	70	0.471429	Two	Active	3.19	1255
chr9	72833077	72833147	72833077	72833206	L	GATCGGAGTCCCGTAAACTACAATTTCTGGGGAGGAAGACGGTGGGTGGAAACCCTCCGTCTTCCAGTGT	Ccpg1;Ccpg1os;	38	70	0.542857	Two	Active	4.11	129
chr9	72833136	72833206	72833077	72833206	R	TCTTCCAGTGTGGCAGCCCGTCTCCGTGGCAACCGGCTGCAGGCGTGGGAGCCCGGATGTTGTGGAGATC	Ccpg1;Ccpg1os;	46	70	0.657143	Two	Active	2.7	129
chr9	72833202	72833272	72833202	72834357	L	GATCCGCAGTCGCTCCGCCCAGCTTCCGGTAGCCTCAGGGGTGCGGGCCGTACGCATCTTCGGGAGTCGT	Ccpg1;Ccpg1os;	48	70	0.685714	Two	Active	1.44	1155
chr9	110959448	110959518	110959448	110960715	L	GATCTACCATCCAGGGGGCTGTGGGAACAGTGGGGTCAGAGAAACACCACTTCCTTCTGAACAGACTGGT	Ccrl2;Ccrl2;Ccrl2;	38	70	0.542857	Two	Active	8.7	1267
chr9	110960645	110960715	110959448	110960715	R	CAGGATGCCCTGTCTACCCGTGGACATGGCTACAGTCCAGGGTCCCCTGAGCTGTCAGCCTCCTGAGATC	Ccrl2;Ccrl2;Ccrl2;	43	70	0.614286	Single	Active	9.06	1267
chr19	4839143	4839213	4839143	4839847	L	GATCACCCCAAGGGCTGAAGTTATGCGAGGCTCCACATGAAGCTTTCACTCACCGCACACACAGTCCCAC	Ccs;Ccdc87;	39	70	0.557143	Two	Active	3.97	704
chr19	4839777	4839847	4839143	4839847	R	TATAGAACCCATTCTGGACTACGAAAACAACCAGAAGCTGCGGCAGCGGCTCGAGTCCTACGTGCTGATC	Ccs;Ccdc87;	37	70	0.528571	Two	Active	2.26	704
chr14	37781092	37781162	37781092	37782088	L	GATCAGCAAACCTAATTGGCTAGGTAGCCAGCAAAGATGAATTTGCAATTATTGAAATTCAAAATCAGGC	Ccser2;	26	70	0.371429	Two	Active	8.87	996
chr14	37782018	37782088	37781092	37782088	R	CACTGGACTAGACCCCGCCTCCGGGCCCGCCCCAACCTCGCGCCAGCCGTTCGCAGGCTCCGCCCTGATC	Ccser2;	52	70	0.742857	Two	Active	1.34	996
chr10	116500529	116500599	116500529	116501306	L	GATCTTACAAAGAGATGCTGACTTAGTGTGCGTTCCCCCTTCCCGTCCCGCGCGGAGAGCTCGGTCACCC	Cct2;	42	70	0.6	Two	Active	3.59	777
chr10	116501236	116501306	116500529	116501306	R	GTTATTTATCAATAGATTACTAAATGATTTTTTTATAAAGGAGTCTTCATTTAATCTTTCAGACATGATC	Cct2;	16	70	0.228571	Two	Active	8.84	777
chr3	88100737	88100807	88100737	88101651	L	GATCTTACCTACAGCATTAATCCAAAGCCTCCACCCCAGCACCCACCCTCTAGTGGGTACTCATGCGCTG	Cct3;Tsacc;	38	70	0.542857	Two	Active	6.46	914
chr3	88101581	88101651	88100737	88101651	R	GCATCAGTATTTAGGAGGCTGTAGTAGAGTTGTTAAGTTGATAAGTAAAAGCTGCCTTTACCGGCAGATC	Cct3;Tsacc;	29	70	0.414286	Two	Active	5.63	914
chr11	22889870	22889940	22889870	22890852	L	GATCATGATTATAGAAACCTTGGAAGTTTACCTAAGGACAGAGTCCTGGCTCTGTACTGGCTTCCACTGC	Cct4;	32	70	0.457143	Two	Active	9.17	982
chr11	22890782	22890852	22889870	22890852	R	GGCGCCCACCGCCGGGCCCGGCAGCCGCGGGAAAAGCGCCTACCAGGACCGCGACAAGCCAGCCCAGATC	Cct4;	53	70	0.757143	Two	Active	1.26	982
chr15	31531390	31531460	31531390	31531969	L	GATCTTGGTCCTTGATAATGAGAAAGGGGCGCCCATACTCATCGAAGGCGAGGGTCCCCACGGACGCCAT	Cct5;Fam173b;	40	70	0.571429	Two	Active	2.54	579
chr15	31531899	31531969	31531390	31531969	R	AGTAGGTGAGGTTTGACCGGCCTGGCGGCGGGCGATATAGTTGTCTGTGGCGCGGGCGCTTGTGGGGATC	Cct5;Fam173b;	45	70	0.642857	Two	Active	1.26	579
chr5	130293070	130293140	130293070	130293716	L	GATCCAGAGTGCCGATGACGGGAGAACCAGTTTCTCAGATGCGCAATGACGTCGCAACTGGGCGTGGTGG	Cct6a;Psph;	41	70	0.585714	Two	Active	3.53	646
chr5	130293646	130293716	130293070	130293716	R	CCTTCCCGAACCCAGCCCCGGGCCCCGAGTTTACTGGGATGTAGGAGTAAAGTCCAAATTTCAGGGGATC	Cct6a;Psph;	40	70	0.571429	Two	Active	2.29	646
chr16	87496155	87496225	87495881	87496225	R	CCCGCCCCTTCAACCTGCAGCGTCTCTGAAATATCGCGAGAACCAGAGGTTCCAGCAGACAGACCTGATC	Cct8;B130034C11Rik;	40	70	0.571429	Two	Active	4.97	344
chr16	87496249	87496319	87496249	87496515	L	GATCAGGCCGAACCCAGAGCGTGCATGCTCCCTTCGTGTCCCTTGTCCTAAGTTAATGAGTAAACTTTGG	Cct8;B130034C11Rik;	36	70	0.514286	Two	Active	2.8	266
chr16	87496445	87496515	87496249	87496515	R	GCCCCTATAAACTACCAATGGACATCCTCTGTGTTGGTCACTGGGAAGCACTGAAGGCTCGAAGGTGATC	Cct8;B130034C11Rik;	36	70	0.514286	Two	Active	7.09	266
chr5	144775428	144775498	144775428	144776066	L	GATCTTAATTGCCCAGACCTGACGCGATGGGAAAGACTTTCAAGCCGGGCGGAGGGATTAACCTGGGACC	Ccz1;	39	70	0.557143	Two	Active	2.29	638
chr7	148651906	148651976	148651906	148653321	L	GATCTTAGCCTCCTCGGTCTCCTACCTCTCTTTTCTAGGGAGCTGAATCTGAGGCTTCGAGATGAGAGAG	Cd151;Cd151;	36	70	0.514286	Two	Active	4.47	1415
chr7	148653251	148653321	148651906	148653321	R	GGGGCGGGGTCGCGCGCAGGGCGTGTCCTCGCAGGCCCCGGGCCGAGCGTTCTCTGTACTCCGAGTGATC	Cd151;Cd151;	52	70	0.742857	Two	Active	1.51	1415
chr7	148654377	148654447	148654377	148654850	L	GATCCCACCTGCTAGGTGAAGGGCAGAGAGTGACTTTTGACCTGTACCTGCTGGTCCTGACTTGAGAGGT	Cd151;Cd151;	38	70	0.542857	Two	Active	8.09	473
chr7	148654780	148654850	148654377	148654850	R	GAACGGGTATGAGTGGTAAGTACCTAGCAGCCTGATTGTGGGACTCAGGGAATGCTTGGGGGTGCCGATC	Cd151;Cd151;	39	70	0.557143	Two	Active	2.83	473
chr10	41239087	41239157	41239087	41240031	L	GATCCTCCCAGGACAAGAAGGACGGCTTGCGACGCACGGACTGCTGCCCTAGAGGTCTCCGCGGCCGCTT	Cd164;	46	70	0.657143	Two	Active	5.13	944
chr10	41239961	41240031	41239087	41240031	R	GGGAAGAACGAGGCTTGTGGCGGATGATGAGAAGTGAAACCTAGGGACATATAAAGAGCAAGATGTGATC	Cd164;	33	70	0.471429	Two	Active	3	944
chr10	43298417	43298487	43298417	43299009	L	GATCCCTGCCGTGCAGCCGCCAAGGGACAGTGCGTGGCGACGCCCGGTCTCCTCCTCGCCAACCCCGCGC	Cd24a;	52	70	0.742857	Two	Active	1.29	592
chr10	43298939	43299009	43298417	43299009	R	CCGGTATATAAGGTCCCGCCGGCCGGCCGCGCTCCCCACCTTGCCTGCGCCCGCGCGAGCTTAGCAGATC	Cd24a;	50	70	0.714286	Two	Active	1.34	592
chr19	29442069	29442139	29441445	29442139	R	ACGGAGAAGGGAACCGGTTTCCTGGGAAAGTTAAGAACTCAGAATCCGCAGTTTTGTGTGTTTATGGATC	Cd274;	32	70	0.457143	Two	Active	8	694
chr17	43013102	43013172	43013102	43013643	L	GATCGCCCTCCCCCATGGAAGTCAGGGGCTCCCAGAGGGCGCAGGGCAACGGGTCACGGGTTCGAGCCCC	Cd2ap;	50	70	0.714286	Two	Active	6.17	541
chr17	43013573	43013643	43013102	43013643	R	GGTGGCAAGCCACGGGCCCAGTGTGAAGAGAGTCGGGACCCGGCTGGGGCGAAATCTCGCGAGAACGATC	Cd2ap;	46	70	0.657143	Two	Active	1.74	541
chr7	134339335	134339405	134339335	134339875	L	GATCCCCGAATACCACGTAGCGACCTGCTCGGCCATGTCCTTGGCGTACAAACTAAAGGCGAAGCAAACC	Cd2bp2;	39	70	0.557143	Two	Active	1.26	540
chr7	134339805	134339875	134339335	134339875	R	CTTCCGTTTGCATGTATGGATAGGGTTCTGTACGCCTAGTGGCCTTCAGTAGACACCCGGGCTTCCGATC	Cd2bp2;	38	70	0.542857	Single	Active	1.53	540
chr17	33979281	33979351	33979281	33980271	L	GATCATTCCATCATTCCCTCACTATTTTCGCCATTCATCAAAGGAAACCAACATCCTGGTTCGCCTGCAG	Cd320;Cd320;	32	70	0.457143	Two	Active	9.11	990
chr17	33980201	33980271	33979281	33980271	R	TCCGGCTCCGGCCCATACCCGGGTCCAAGTCTCCGGTGAGTGAACCCCCGTTTCTACACCGCTTTTGATC	Cd320;Cd320;	43	70	0.614286	Two	Active	2.13	990
chr17	33980267	33980337	33980267	33980975	L	GATCCCGCCTCCACGCGCTGGCATCGCCTCACTATTGGCTGCGCCGCCCATCGGTCGTTGACACTCCCCC	Cd320;Cd320;	48	70	0.685714	Two	Active	1.57	708
chr7	52493973	52494043	52493973	52494531	L	GATCAAGGGCCACTGTGGCCCTGGAACCCCGGCTGGGTAGCCATGAGTAGACTCACAAAGAAGAAGAGGT	Cd37;Cd37;	40	70	0.571429	Two	Active	7.67	558
chr7	52494461	52494531	52493973	52494531	R	CTGCAGAGTTCAACCTCACAGACACTCTGACCTCACTGGCTACTGGCTCCGCCCCCTGCACCCTGTGATC	Cd37;Cd37;	42	70	0.6	Two	Active	6.36	558
chr7	19944812	19944882	19944812	19945014	L	GATCCAAGGGGTGGAGCCGCACCCGGAAGCATCCAAGTCCTGTAGGAGAGCTGGGCCGTGGCTCGGCGCT	Cd3eap;	47	70	0.671429	Two	Active	3.61	202
chr7	19944944	19945014	19944812	19945014	R	AATTTCTCGACGATGCCCTGCAGGGGGAAATCAGTTCCCTGTTCGTCAGAAACGCAAGCTAGCTCGGATC	Cd3eap;	37	70	0.528571	Single	Active	2.77	202
chr16	49855249	49855319	49855249	49855963	L	GATCAGGGCCAGGGGGAGCCAGAGGGAAGGAGTTCCTCGGGGGCCAGGACCTGGTCACAGCGCCCTCTCT	Cd47;	48	70	0.685714	Two	Active	7.63	714
chr16	49855893	49855963	49855249	49855963	R	GCGGAGATGTGGCCCTTGGCGGCGGCGCTGTTGCTGGGCTCCTGCTGCTGCGGTGAGTGGCTCGGGGATC	Cd47;	50	70	0.714286	Two	Active	4.1	714
chr1	132359240	132359310	132359240	132359749	L	GATCATAGCCCCAGGTAGAAGAGACCTTGCCCGGCTGCGGCTGGAGCTGTTTTGAGCCGCAGTTAATTGA	Cd55;	39	70	0.557143	Two	Active	3.77	509
chr1	132359679	132359749	132359240	132359749	R	GGGAGCTGCTGACCAAGAGTGTGTCTCCTAGGTCTCACCATGGTGTCAAAACAGAAAATAGGATAGGATC	Cd55;	34	70	0.485714	Two	Active	14.53	509
chr2	103934465	103934535	103934465	103936040	L	GATCCTCCTCAGGAGCAGAAGGGGAGAGCAAGGCAGGGGGCCCAGGCCGACCTTACTTTAGAGGATTAAG	Cd59a;	41	70	0.585714	Two	Active	11.97	1575
chr2	103935970	103936040	103934465	103936040	R	GGCCAGTGGATTTGGTTTGCATTGCTGTGTACTGTCAGCAGTCAGAGCATGAGCACAGTCACTGGCGATC	Cd59a;	37	70	0.528571	Two	Active	9.97	1575
chr2	93300480	93300550	93300480	93302254	L	GATCTCCATTAAGAAGCTGACCCTGCTTTTGAGCATCTCCCTCTGTTCGAAAGACCTTCTGGCCCACCTT	Cd82;Cd82;Cd82;	35	70	0.5	Single	Active	5.27	1774
chr2	93302184	93302254	93300480	93302254	R	CTGTTAGCCCTCACATTCCGCTCGGAAGCTCATCTCAATCAACTTCCTCCTTCTGGAACCGGAGGAGATC	Cd82;Cd82;Cd82;	37	70	0.528571	Two	Active	4.43	1774
chr2	93302250	93302320	93302250	93303693	L	GATCTGGACTAGGGGCAGGGACAGGCCCGGGGCCACAGGGCTGGTGTGTGGGGCAGCCAGAACTAGGGAG	Cd82;Cd82;Cd82;	48	70	0.685714	Two	Active	5.6	1443
chr2	93303623	93303693	93302250	93303693	R	CAGGAGAGGGCAGAGGGCCTGAGACCTCCATGGCTGGCTTCTTCTTTGAGAAAGTGGTCTGCCAAAGATC	Cd82;Cd82;Cd82;	39	70	0.557143	Single	Active	13.44	1443
chrX	68745286	68745356	68745286	68746088	L	GATCCTGATGAAAGTGGCCAGAAAGTCTCCTTGGAGGCTCTCCAGATGCTTTGCTGCAGGTGGCCTCACA	Cd99l2;	38	70	0.542857	Two	Active	6.97	802
chrX	68746018	68746088	68745286	68746088	R	CAGTCTGAAGGCGGGACATGGGGAAGAGGGCGGGGGCGGGGCTCACAGACACCCATTGGGTCTCCTGATC	Cd99l2;	46	70	0.657143	Two	Active	9.63	802
chr4	137923711	137923781	137923711	137924169	L	GATCCTCCCGTCCCCGGTGAGCAGGGCAGCCCCCACAGGGAAGCGGCTGTAGGGGCAGTAGGCTGACTTC	Cda;	48	70	0.685714	Two	Active	2.39	458
chr4	137924099	137924169	137923711	137924169	R	TGGACCGGTATGTGGTGCCCACCAGTGAGACAGTTTCCTTTAACAACTTCACTCACTGTCAACATAGATC	Cda;	33	70	0.471429	Two	Active	5.1	458
chr14	60216657	60216727	60216657	60217075	L	GATCCGTTTCTTTCATCCCCAGCCCAAAGGCCTCGGCCCAGGACAGCTTGCCCGGTCAGGCATGATAGGT	Cdadc1;	42	70	0.6	Two	Active	4.81	418
chr14	60217005	60217075	60216657	60217075	R	CATAGAACCGGAGTGGGCGAGGTGGGGGAAGCAGGGCCATCGGAACCCAGCCGTCAGATGTGGGCGGATC	Cdadc1;	46	70	0.657143	Two	Active	3.84	418
chr2	120557171	120557241	120557171	120557320	L	GATCCACCGCACGGCGGCTGCGACCGGCACCTCTTCGCGCAGCAGCGACTCTAAAACGGCCGCCATCCCT	Cdan1;	48	70	0.685714	Two	Active	1.01	149
chr2	120557250	120557320	120557171	120557320	R	CTCTGAGGCTACTGAGCAGGCGCACTCGCGCCACGGGCAGCCGGGAGGGGCGGAGCCGGCGACCGGGATC	Cdan1;	53	70	0.757143	Two	Active	2.54	149
chr2	5765726	5765796	5765726	5766160	L	GATCTACTTGTTAATCTTGCTCCGTCAAAGCCAATAGAAAATCCGCAGCTCGACACAGTCGCTCCCACTG	Cdc123;Nudt5;	34	70	0.485714	Two	Active	1.83	434
chr2	5766090	5766160	5765726	5766160	R	CTAGACTCTAGAGCCATGGTAGACTGTATGCTTAGCGTGCCCACACAGACGCGCAAGACACACAGAGATC	Cdc123;Nudt5;	37	70	0.528571	Two	Active	1.77	434
chr3	116126820	116126890	116126820	116127532	L	GATCGCGCCCGTGGCCACTCGTGCGGCAGCGGGCAGGACTCCGGAGGTGTCCGCGGGGCTAGTAGCAGCT	Cdc14a;	51	70	0.728571	Two	Active	1.26	712
chr3	116127462	116127532	116126820	116127532	R	GACCTTCTCCATGTCGGGTCGTACCGCTAGCTATCTTTCCACCAACCCCTATTCTCACCACTATCGGATC	Cdc14a;	37	70	0.528571	Two	Active	2.04	712
chr8	13757597	13757667	13757597	13757931	L	GATCGCCACGGAACCATTAGAGTGGGCACACACCCGACGGGGGGAACGCTTTTGCACGGGACTTCCGGGG	Cdc16;	45	70	0.642857	Two	Active	1.74	334
chr4	118109760	118109830	118109760	118110171	L	GATCCTCGCCGGGCTCCTGGGCTCCGCCTGCCACAGCTCGCAGCAGCCCGGTCCCTCTCCGTACTCAGCT	Cdc20;	50	70	0.714286	Two	Active	2.3	411
chr4	118110101	118110171	118109760	118110171	R	TCGTCCCTGCCCGAATCGGAGCCCGAATCGGAACACGGGGGCGGGTCCCGCACAGTTAGTCCTCGGGATC	Cdc20;	47	70	0.671429	Two	Active	1.5	411
chr18	34811164	34811234	34811164	34811525	L	GATCCAGCGCCGCCCCGTCCGACCCCGACCTCTCACCATTTGCTGCTATGCAGCAGGCCCCGCTCCCGAG	Cdc23;	49	70	0.7	Two	Active	3.06	361
chr18	34811455	34811525	34811164	34811525	R	AGCAACCAATCACAAACCTTCTTCGTAATGTTCCGAAAAGGCGATGGGGGGGAAAAGAGACAGTTAGATC	Cdc23;	32	70	0.457143	Two	Active	4.07	361
chr9	109777598	109777668	109777598	109778723	L	GATCCATGGTACTGTACCACACAGTTAGAGAAGAGCCAACGCCTGGTCCAGATGGCCTTCCCTAGTCTCT	Cdc25a;	37	70	0.528571	Two	Active	5.41	1125
chr9	109778653	109778723	109777598	109778723	R	GACTGGGCAGGTGAGAGACCAGCGAGCGATGCCCCAGGCCGCTGGCCTCTGGTCGGCCCTCGGGATGATC	Cdc25a;	49	70	0.7	Two	Active	3.91	1125
chr2	131013098	131013168	131011213	131013168	R	CCTCGCTGGGCTCGGCAGGTAGGATGCCCCAAGGGAGCTGGGTGTGGTAGTGGAATGGGAGGCCCGGATC	Cdc25b;	47	70	0.671429	Two	Active	17.1	1955
chr18	34911086	34911156	34911086	34911486	L	GATCTGAGGAACAGAAGCGATTCTTCGGGTTAAAATTGCATCTACGTGGCCCGAGGTTCAGCTTTGCTTC	Cdc25c;	34	70	0.485714	Single	Active	1.79	400
chr18	34911416	34911486	34911086	34911486	R	CCCAAGAACCCCGGGCGATTTAAATTGAGCCCCGCTAACGTTGACTATCTTCAAGAACTGCTTTTGGATC	Cdc25c;	34	70	0.485714	Two	Active	2.87	400
chr11	104411132	104411202	104411132	104411996	L	GATCGTCATTGTCCGGTGGGAAATTCACTGAATGAGAACTACCGTGGACGAGAAAGTGCTACCGAGACAA	Cdc27;Myl4;	34	70	0.485714	Two	Active	2.27	864
chr11	104411926	104411996	104411132	104411996	R	GGTGAGTCGGCGGAGGCGGAGCCTGTGGCCGGAAATTACCGAGTGCTACCGGAAACTGTTGGGTTGGATC	Cdc27;Myl4;	43	70	0.614286	Two	Active	2.16	864
chr10	79144440	79144510	79144440	79145481	L	GATCCTGCTCCGCTCCCGCACAAGCCACGCCCAATTCCCCACCCACAACCACGCCCCCTGAACGTCACAA	Cdc34;	45	70	0.642857	Two	Active	4.77	1041
chr10	79145411	79145481	79144440	79145481	R	TGTTGGGCACGTGCTGACCTTACCCCGGGGACTGGTCTCCCTAAGCTGTCCTCCAACAGGCTACAGGATC	Cdc34;	42	70	0.6	Two	Active	3.93	1041
chr9	20954276	20954346	20954276	20954767	L	GATCCCAAACGCTGTAGTCCACCATCTTCGCTTCGGAGGCCCGGACTGGCTCCCGGGGCTCCACACGGCC	Cdc37;	47	70	0.671429	Two	Active	2.5	491
chr19	29064725	29064795	29064725	29065278	L	GATCCGAACCTGCAGAAACCCTAGTTAGCTTTCCCGGACTTAAACTCCAGACTTTGCTTCTTCGTCCAGA	Cdc37l1;	34	70	0.485714	Single	Active	3.79	553
chr19	29065208	29065278	29064725	29065278	R	GGGCATCGCGGGGGAGCCTGATGCCAAGCCACAGCTCTGGCAGCATCTTCCGCGAGAAAAGGAGGCGATC	Cdc37l1;	45	70	0.642857	Two	Active	3.84	553
chr4	136912462	136912532	136912462	136914285	L	GATCATACCTACACAAGTGGCTGCAGACAGTGTATATTCCCTGACCAAAATAACTTAAACCTAAGATTTT	Cdc42;	26	70	0.371429	Two	Active	5.77	1823
chr1	181889990	181890060	181889990	181891836	L	GATCCGGACGGTCCGCGAGCCTCCGCCTGCGCGCCGCGGCGCCGGGAGCGGCCTCGGGGAGCCTAGGGCG	Cdc42bpa;	58	70	0.828571	Two	Active	2.01	1846
chr1	181891766	181891836	181889990	181891836	R	CAGGAGATTTGAGGAGATGCTGAAGTCCCTGTGTTAATTTTAGGACAACAGGAATGTGGAGGTGGTGATC	Cdc42bpa;	32	70	0.457143	Two	Active	6	1846
chr19	6306329	6306399	6306329	6306797	L	GATCAGAGGGGCCTTTTGCGACCCCAACGGACCCCCTCCAACCCCGCCCAGGAGTTACTTTTCGTGGCCC	Cdc42bpg;	45	70	0.642857	Two	Active	2.04	468
chr19	6306727	6306797	6306329	6306797	R	CTGCGTGCGCTGGAGCAGCTGGTACGGGGCGAAGCTGGTGGCAGCCCAGGGCTCGACGGCCTCCTGGATC	Cdc42bpg;	50	70	0.714286	Two	Active	2.84	468
chr19	5924680	5924750	5924680	5925409	L	GATCTGAGCCAAAACAGAACACCGCCTGGCTAGCACTCTCCAGGGAGCTGCGGGAGGCCTGTAAAACCCC	Cdc42ep2;	42	70	0.6	Single	Active	2.76	729
chr19	5925339	5925409	5924680	5925409	R	ACAGCCTGAACTTGCACGAGTTTGCTGACCTGCTAAGTGGTTTCTGAGGTGGATGGTTTAGAACAGGATC	Cdc42ep2;	34	70	0.485714	Two	Active	4.84	729
chr17	79754001	79754071	79754001	79755057	L	GATCCTCTAAACATCAGCTCAACCAGGCGGTGCGGTAGATTATCCTCGCACCCTCTAAGTCTTCCAAGGC	Cdc42ep3;	37	70	0.528571	Two	Active	3.66	1056
chr17	79754987	79755057	79754001	79755057	R	GAGGGTCGCGTGCTGTCAACGTGCAGCCGGCTCCCCTTGCAAGCTGTCGCCAAAACCTGGAGCGCGGATC	Cdc42ep3;	46	70	0.657143	Single	Active	1.26	1056
chr11	113612168	113612238	113612168	113612734	L	GATCGCAGCCTTCAACGTCCCAAGCCAGCGGTTAAATCATTAACCAACCGCTACCTACTCGCCCCTGAAA	Cdc42ep4;Cdc42ep4;	37	70	0.528571	Two	Active	1.26	566
chr11	113612664	113612734	113612168	113612734	R	CCTGCGCGAGGGGGTGGACCTTTAAAACCTGCCCACTCACCCCACCCCGAACAGTCCCCGTGGCCAGATC	Cdc42ep4;Cdc42ep4;	46	70	0.657143	Two	Active	6.24	566
chr11	113612730	113612800	113612730	113613649	L	GATCGGGGCGTACTGGCGACGCTGAGCCCTGTTGTTACCCCCTCCTCCGCAAATGATTTTCTGGGACACG	Cdc42ep4;Cdc42ep4;	42	70	0.6	Single	Active	5.17	919
chr11	113613579	113613649	113612730	113613649	R	AGACCCGGTCTGAGCAGTGGAGGAACTTTTCAGCAAGGTGACCTGGCTTTGATAGCTCTGTCTGGTGATC	Cdc42ep4;Cdc42ep4;	37	70	0.528571	Two	Active	5.26	919
chr11	54601127	54601197	54601127	54601419	L	GATCTCCACACACCAAGCAGCTGCGCTCCCCGCTTCGGGCTCCGCCCTCCCGCCTAGGCTCTGGCGCGCA	Cdc42se2;	50	70	0.714286	Two	Active	3.23	292
chr11	54601349	54601419	54601127	54601419	R	TGACCGCTGGGTGGGCTACGGGGAAGATGGATGCCGCTGCCTCGCGCCACAGCACCTTCCTGTCCGGATC	Cdc42se2;	47	70	0.671429	Two	Active	3.3	292
chr11	98769150	98769220	98768127	98769220	R	CGGCTTTGGCGCGAGTTGACTTTGCAGCTGCTGTAGAATTTGTGGCGGGAGAGTTTTTACGGTGGTGATC	Cdc6;Cdc6;	37	70	0.528571	Two	Active	1.91	1093
chr11	98769216	98769286	98769216	98769980	L	GATCGAGACGCGAGGAGTGTGCACTGAGCGACACGGCCCTGAAGAGTGCAAAGCTCCGCGAGGTCTGGTG	Cdc6;Cdc6;	44	70	0.628571	Single	Active	3.36	764
chr11	98769910	98769980	98769216	98769980	R	TGTTTTTCTCTTTGCTCTCCTGATTTTCCTTTGTATCCAGTTGTGTGGCCATCATGCCTCAAACCAGATC	Cdc6;Cdc6;	30	70	0.428571	Two	Active	9.89	764
chr5	107393038	107393108	107393038	107393508	L	GATCCTCAAGAACCAGTGGTTAAACTTTTTGTTTTTCGTTGAGAAAAGTAAAACCGGACTCAACCAAGTG	Cdc7;Cdc7;	27	70	0.385714	Two	Active	4.79	470
chr5	107393438	107393508	107393038	107393508	R	TGAACCGTGAGTTTCTGACAGTTTTCCCCCCTGCCGTGGACGGTGAGGGACCGGGGACGAGTTCTTGATC	Cdc7;Cdc7;	41	70	0.585714	Two	Active	3.13	470
chr5	107393504	107393574	107393504	107393756	L	GATCGTGACTTAGGTCGTGTCGCCCTGCGGGCATCCCGCGGCGGGAAGAGGTGCGCCTGCGCACTGAGCT	Cdc7;Cdc7;	48	70	0.685714	Two	Active	1.63	252
chr5	107393686	107393756	107393504	107393756	R	AGTGTCACGCCCTGGCGAGCGACTTCCTCCCGGGCAAACCGCAGTCCTTCCCCGCAGCCTCCCGGGGATC	Cdc7;Cdc7;	49	70	0.7	Single	Active	1.76	252
chr1	145549700	145549770	145549700	145551496	L	GATCTCCTTCTTCTGGATGTTGTACTGTCGCAGGACGCTGAGCACGTCCGCCATCTTCGCCCCCCTCGCT	Cdc73;	42	70	0.6	Single	Active	3.7	1796
chr1	145551426	145551496	145549700	145551496	R	TAATTCATATACAAATCATTTCCAACCAATTTCTCTTTTTGATTAATTTATGTTTTTAAGGTTAATGATC	Cdc73;	15	70	0.214286	Two	Active	17.04	1796
chr14	68333581	68333651	68333581	68334211	L	GATCCCGGAAAAAACACGGCCAGCCCTAAATGACCCTGGCGAGACAGAGCTGCAGCAAAAAGGTGTCCTG	Cdca2;Cdca2;Kctd9;	39	70	0.557143	Two	Active	3.47	630
chr14	68334141	68334211	68333581	68334211	R	TCTGGGCGCGGTTGGGGGGAAGGGCCGCTAGCAGGCTGAGGAGCCTAGGGGCGGGGTGGGAAGGAGGATC	Cdca2;Cdca2;Kctd9;	50	70	0.714286	Two	Active	5.84	630
chr12	114067557	114067627	114067557	114067764	L	GATCGGTCAGCGCCCACAAAGGGTCGCCATGGCGCCGCCGCACGAGCGCCGATTGGTGGCGTGCGGGGTG	Cdca4;	51	70	0.728571	Two	Active	1.54	207
chr2	72313586	72313656	72313586	72314516	L	GATCTTCTAACTAGCTCTGGTTGTTCCCAATTTTGCCTGGAGAAAAATGGACAATCCACAGTGTAATCGC	Cdca7;	30	70	0.428571	Single	Active	4.63	930
chr2	72314446	72314516	72313586	72314516	R	CCGCGGGTTAGCTCCGCTCACTTGTCCCACGCGCTCCTGATTGTCGCCAGGTTGAGGGAAATCACAGATC	Cdca7;	42	70	0.6	Single	Active	1.5	930
chr14	55260139	55260209	55260139	55260437	L	GATCCAAGCCGGCGCCGCGGCTCCGCTGCAGGTCTGAGCGGCCCCGGCGAGAACAAGGGAGCGAGACGGA	Cdh24;	51	70	0.728571	Two	Active	2.17	298
chr14	55260367	55260437	55260139	55260437	R	CGGCAAGGTACAGGGGTAGCACGGCTAGGCTATTATTCCCAGGGCCTGGCGGAGGAGACTCAACACGATC	Cdh24;	42	70	0.6	Two	Active	3.33	298
chr16	4789865	4789935	4789865	4791161	L	GATCTGCAGTGGTCCGGCCCGCTGCTCCGAGGAGCCCCTCTACCAGAGGACTCGCAGCACTCACCGCCCC	Cdip1;	49	70	0.7	Single	Active	2.61	1296
chr16	4791091	4791161	4789865	4791161	R	CAGCATGTGGGCTTTGGTTCTCACTCAGGTCTTCCAAAATGGCAAAGACCCATGAGCCATCTCACGGATC	Cdip1;	36	70	0.514286	Two	Active	10.26	1296
chr7	134119549	134119619	134117311	134119619	R	AGCGGCAGGCATGCTCGGAGCCTCTCTAGCCACCTCTTCCCAGCCTGGGTCCCGGAGAGCGACGAGGATC	Cdipt;	47	70	0.671429	Two	Active	6.36	2308
chr10	68815528	68815598	68815528	68815701	L	GATCCCGTGGAGCCCCCGCAGGCCCAGCCTGCACCCAGTCCGACTCACGCCATACCTCTCTGTCCCGGCT	Cdk1;	49	70	0.7	Two	Active	3.01	173
chr10	68815631	68815701	68815528	68815701	R	CAGCAACTCCAGGAGCTTAGAGGCCGAGTGCCAGCAGTTTCAAACTCGCCGCGGTAAAGCTCCCGGGATC	Cdk1;	42	70	0.6	Two	Active	2.7	173
[truncated: 11,117 more rows]

## Sheet: b.Inactive Oligonucleotides
Chr	Oligo Start	Oligo Stop	Fragment Start	Fragment Stop	Side	Sequence	Associated genes	GC	Length	%GC	Probes	Design	Density	VP_Length
chr13	64599335	64599405	64598117	64599405	R	GTACTCTACCAGCTGGGAAGGAATTGACCCCTAGTGAGTGTTTTCCAATCAAACGCATCCAAGTGAGATC	1190003K10Rik	33	70	0.471429	Single	Inactive	2.51	1288
chr11	83251142	83251212	83251142	83251492	L	GATCTAACAGATGCCCTAGAAACCATGTGGAGTTCTATAGGCACTGGGCATCCCTACATCCCAGTCCCTG	1700020L24Rik	36	70	0.514286	Single	Inactive	9.59	350
chr1	95056409	95056479	95056409	95059011	L	GATCAGGAGAGCCTCCGAATCCACCCCCAGGAGCACCTCCACATCCAGTGGGTCCTCTGAGGAACGCAGG	2310007B03Rik	44	70	0.628571	Two	Inactive	5.5	2602
chr1	95058941	95059011	95056409	95059011	R	TAGGTCAAGGTACCAGTGGCTGAGCTCCCCCGGGAGGCTCCAAGAGAGCGTGGTGGGCTTTTTCTGGATC	2310007B03Rik	42	70	0.6	Two	Inactive	2.84	2602
chr2	85358931	85359001	85358931	85359355	L	GATCCCTGAGATTATCTAAGTTGACTCCTAAACTTTCTAGTTCTATAATTGAGCCTTAAAATTACTCTTT	4833423E24Rik	22	70	0.314286	Single	Inactive	5.73	424
chr15	98401289	98401359	98401289	98401796	L	GATCCTTGATACCTCAAGCTTCCTGGAATTATTTAGCTCACGCAGTTGCAGCTCCATGGAGAACCCACAA	4930415O20Rik	33	70	0.471429	Single	Inactive	4.46	507
chr3	107033019	107033089	107033019	107034049	L	GATCGATGCCTCTCAGTTTAACAGGGTCTCAGGGAGATACGGTTAGTGTGTTTTTCTTTCTAATCACAGC	A630076J17Rik	31	70	0.442857	Two	Inactive	8.06	1030
chr3	107033979	107034049	107033019	107034049	R	GGAGAGAGCGAGGACTTTAAGGGAAATGGATATTGAGTCTCATGCCCTGTGTGACATGGGCCACATGATC	A630076J17Rik	35	70	0.5	Two	Inactive	6.8	1030
chr11	119902965	119903035	119902965	119903537	L	GATCTGGTAAGTATTGTGTCCTCCCCCACCCTGGGCTGGCAGGGACAGAGTAGGCAGCGTCCTCCCAGAA	Aatk	42	70	0.6	Two	Inactive	9.49	572
chr11	119903467	119903537	119902965	119903537	R	TAGACAAGGCTCTCAGCTGACTCTCTCCATCCTACCTGGGAACAAGACAGTAAGAGAGGGTCCCCTGATC	Aatk	37	70	0.528571	Two	Inactive	8.86	572
chr8	89090416	89090486	89090416	89091053	L	GATCCAGGTCTGAGATAAGGTACGGGCCTTCACCCACCATCTTGATGGTGTTCTGGAGCCCTCGACTCTT	Abcc12	38	70	0.542857	Two	Inactive	2.49	637
chr8	89090983	89091053	89090416	89091053	R	CAATGCTCCAGTAAAAACTCATAACTCAGATGGAGAGAACCATAGTCTGTGTCTGCCTGGCCTGCAGATC	Abcc12	33	70	0.471429	Two	Inactive	8.74	637
chr7	51512339	51512409	51512339	51513632	L	GATCTGTGGGGTAGGAGGCCAGTGGGGCCCGGTCGCCATGTCGGAACACCTGGGGATGTTGGAGAACCAG	Acpt	45	70	0.642857	Single	Inactive	3.46	1293
chr2	58209955	58210025	58209955	58210588	L	GATCACCCGCAGACCGCCCCCACTGCCACCCCCACTAGCTTGGGAAAGAGACACCCACTATACCTGCCGC	Acvr1c	45	70	0.642857	Two	Inactive	13.09	633
chr2	58210518	58210588	58209955	58210588	R	GCCCAGCTGAGACTTTAAAGACACGTAGGACGGCAGCAGCTGCTTTCTCTACAGTCTCCTACAGAAGATC	Acvr1c	36	70	0.514286	Two	Inactive	5.36	633
chr6	85978433	85978503	85978433	85978792	L	GATCAATCTATCTGGTTTGGAGTTTAGTCATCCAGTTGTCACTAGCTAGCAGCACTGAAAGTTACCTCTC	Add2	30	70	0.428571	Two	Inactive	4.1	359
chr6	85978722	85978792	85978433	85978792	R	CACTTCTTCCAGCCTCCCGCGGGCTCTGGACTTGACTCTGACTGCAGCGCCCGCCTCGGGGACGCGGATC	Add2	48	70	0.685714	Two	Inactive	4.2	359
chr3	148617537	148617607	148616843	148617607	R	GGTGAGAAACTGATTATAATGATAAACCACAGACTTCGCATTCTGCAGCCAGAAGACACCATTATTGATC	Adgrl2	28	70	0.4	Single	Inactive	3.54	764
chr12	29360479	29360549	29359648	29360549	R	TCACGGGTAACGCAGTTCAAACACAGGAAAGCCGCAGAGAATCTGGGGTTAGTGGAGGGGTAACTGGATC	Adi1	37	70	0.528571	Single	Inactive	10.66	901
chr1	59151593	59151663	59151593	59153064	L	GATCTTAGATGACTGGGTGGGAAACCCGGCTGAGGTGGTAGGAACCCTGCCAGATGTCTCTTGAGGGTTA	Als2cr11	38	70	0.542857	Single	Inactive	6.59	1471
chrX	165625133	165625203	165625133	165626424	L	GATCCGATGGTTTCTTCCAACTCTGTGCCCCAATTTATATCATGCAGGGCACTTTGAACAGCCAATCAGG	Amelx	33	70	0.471429	Two	Inactive	6.06	1291
chrX	165626354	165626424	165625133	165626424	R	TTATTGACAGGAACTACTAGGTTTTGCGTCAATACTGAATTACTGCAGTAACTGGTGATAGAGTTGGATC	Amelx	27	70	0.385714	Two	Inactive	2.33	1291
chr7	109029128	109029198	109029128	109029887	L	GATCTTCCCCTCTGCAAACAAGCTGGTCCCTACCCAGGCTGGCTGATACGTGGTGGCAGACTTCAAGGCT	Anapc15	40	70	0.571429	Single	Inactive	4.19	759
chr4	147874490	147874560	147874490	147875078	L	GATCTCCTTCCTCTGTGTGCTTGCTTAGCCTTTCTTAAAGCTAGAGATTCTGAAATGGAACTCTTTCCTT	Angptl7	29	70	0.414286	Two	Inactive	13.64	588
chr4	147875008	147875078	147874490	147875078	R	TGAGATGAGTCTTAACAGGGCTTTGTCTGGCCATCATTCGGTGTTCTTCAAAATCCTGTTGAACCTGATC	Angptl7	31	70	0.442857	Two	Inactive	3.67	588
chr1	58086985	58087055	58086238	58087055	R	TGAAACCTTAGCATGGGGTCTCATTGGGTCCTCAGCATAGGAATCTGCATTATAAAACTCAAAGGAGATC	Aox1	30	70	0.428571	Single	Inactive	5.97	817
chr7	112730533	112730603	112730049	112730603	R	TGTACTTGGCTATTTTCCTGTTCACTGCAGGCCCTGGATAGACAATGAGGCAAATCTTAATGGTCAGATC	Apbb1	31	70	0.442857	Single	Inactive	7.24	554
chr15	77559259	77559329	77559259	77559664	L	GATCAGGGGAGAACTGCATAGTTAGTGCTGGTGGGTCTCCCCACCACTGGAAGCCCCACCCAAGATGGTT	Apol9b	40	70	0.571429	Two	Inactive	8.44	405
chr15	77559594	77559664	77559259	77559664	R	CGCTCCTCTGCCTCCTCATCCTCACAATGTTACCTCGGGAAAGAGAGATAGCTGCCTCATTCTAGGGATC	Apol9b	37	70	0.528571	Two	Inactive	8.81	405
chr7	120350328	120350398	120350328	120351118	L	GATCCGGTTAGTCGTCGGAAGGAAAAGTCTTCTAAATGCGCTAGCTATTAGCGCTGTGGTTCCGACTAGG	Arntl	35	70	0.5	Two	Inactive	2.09	790
chr7	120351048	120351118	120350328	120351118	R	AGAAAGTAGGTCAGGGACGGAGGTGCCTGTTTACCCGCGCCGGACTTGCCGCCGCCGCCGCCGCGGGATC	Arntl	49	70	0.7	Two	Inactive	10.23	790
chr2	127167035	127167105	127167035	127167905	L	GATCTCAATCCAAGTCATGAACTACATGAGGCTGCAATGCTTCTCTGCCCTCTGGTGGCAGGAGGGGGAA	Astl	37	70	0.528571	Two	Inactive	15.07	870
chr2	127167835	127167905	127167035	127167905	R	GTGCCTCTTTTCTGCCTCATATTGGCTGCCCTAGCCTTTCTGAGCCAAGTGTTAGTCCCTTAAAGGGATC	Astl	35	70	0.5	Two	Inactive	5.87	870
chr16	29544809	29544879	29544809	29545566	L	GATCTGGTATCTCTTGTCTTGCTTTTCTTTATGCCAAGAGCAGTCTTCAACCTCTACGAGCCTGTAATAG	Atp13a4	30	70	0.428571	Two	Inactive	5.99	757
chr16	29545496	29545566	29544809	29545566	R	ACACGAGGCCTCCCCTAATTACAGAAGACAAGAGCCAGCTAATAGCCCTCTGCTTCTAGAGGAATTGATC	Atp13a4	34	70	0.485714	Two	Inactive	3.8	757
chr2	4638571	4638641	4638571	4639179	L	GATCCCTGGCTTATTTCTAAAGGCAGGTTCGCCTCCGGGAGCCGCAGAGGGAGGCCGGGCAGAGCGCGGC	Bend7	47	70	0.671429	Two	Inactive	2.29	608
chr2	4639109	4639179	4638571	4639179	R	CGCCCCGGGCGCGCAACCCCCGGCCGGGCTCGCGGTGGTTCCTCCCGTCCCTCGGCCTCCCCCGCCGATC	Bend7	58	70	0.828571	Two	Inactive	1.01	608
chr8	87537517	87537587	87537517	87539317	L	GATCCTGGGGCTTTCAGTTGAAGGTGGAGGTGCGGGCGACAGCGCAGCAGGTGATGATATCCAATGTCTC	Best2	40	70	0.571429	Single	Inactive	2.46	1800
chr5	145005692	145005762	145003817	145005762	R	AAGGGGACTTTGGGTGACCCATTCCATCATTCTCTGGGGCCAGGCTATCGGCCAGCAAGCCGTGGTGATC	Bri3	41	70	0.585714	Single	Inactive	3.44	1945
chr1	85267084	85267154	85267084	85267340	L	GATCTGATAATTGAGCAGCAGAGTAGGAAAAGTCGGGTGTGGCTTCATAAAGTTTTTGAAGCTTCTGAAG	C130026I21Rik	29	70	0.414286	Two	Inactive	7.1	256
chr1	85267270	85267340	85267084	85267340	R	ACACAGGGCTTCAGCAATTTCACCATGGTCTTGAGAACAAGAGGCATCTCACAGAATTCGGAAGTGGATC	C130026I21Rik	33	70	0.471429	Two	Inactive	5.67	256
chr2	5597064	5597134	5597064	5597153	L	GATCCCTGAAAACCTGCATAATTAGCCCTTTCTCTAGCAGATGCTAATGAGGTCCCACAGACCGCCCATT	Camk1d	34	70	0.485714	Two	Inactive	12.64	89
chr2	5597083	5597153	5597064	5597153	R	AATTAGCCCTTTCTCTAGCAGATGCTAATGAGGTCCCACAGACCGCCCATTTTGTGTCCTTTTGCAGATC	Camk1d	33	70	0.471429	Two	Inactive	12.27	89
chr3	14777196	14777266	14777196	14778466	L	GATCTGCTCACTATACTCTTTTGAAGAAATGTTACTTATTCAGATAGAGCACAAAGATTCTGGAATGCCC	Car1	26	70	0.371429	Two	Inactive	8.3	1270
chr3	14778396	14778466	14777196	14778466	R	AGGTTGTGATTCCTGTAAAGAGAAATGATATGTGAAATGACTAACTGCACTTACACCTGCAGCAGAGATC	Car1	28	70	0.4	Two	Inactive	6.97	1270
chr15	75812518	75812588	75812518	75812823	L	GATCCGCTGCTCACAGGCCACCAGGCTTTCTGAGAGCAACGCGTACTCGCGCTGTAGGTACTGCGCGCGC	Ccdc166	45	70	0.642857	Two	Inactive	5.06	305
chr15	75812753	75812823	75812518	75812823	R	GAGAACTGCACCCTAGGTTCAAGGGTGTGTCTTCTGATTATGAGGTTCAGAGCAGGCAGGATTAAGGATC	Ccdc166	34	70	0.485714	Two	Inactive	4.3	305
chr4	116268866	116268936	116268866	116269547	L	GATCATTCCTGTCCCAGAATGGGAATTAGAAAGACTATTCCATTGTGTGGTGTGTTAATTCTGTAAAAGA	Ccdc17	26	70	0.371429	Two	Inactive	7.89	681
chr4	116269477	116269547	116268866	116269547	R	CACCAAACGATTCTGCATTGGCCGGCTGACTCCGGAGGTAACACTTAAATCACAGCCTTCAGTCGCGATC	Ccdc17	37	70	0.528571	Two	Inactive	2.5	681
chr9	78462690	78462760	78462690	78463552	L	GATCAGTAATTGCTGGGCACCAACGAACGCTGGTCACCTTCATTCCCAGCGCCACACTTCTCTCGGGACC	Cd109	40	70	0.571429	Two	Inactive	2.54	862
chr9	78463482	78463552	78462690	78463552	R	CCTGGGAGAAGCCAGAAGCGCCATTGTGATGCAGCGGGATGGGTGGAGCCATCAAGTCTCAATTTAGATC	Cd109	38	70	0.542857	Two	Inactive	4.36	862
chr1	173769878	173769948	173768881	173769948	R	GTGAACACCTTTCTGGACCAGCTCTGGACCAGAATCTGATGTTATGCTCTGGGAAGGGGTCCTCTGGATC	Cd84	37	70	0.528571	Single	Inactive	6.21	1067
chr2	7316422	7316492	7316422	7318376	L	GATCAAAACTTCCTACATTGAGATGTACTTTTAAATGACATGCATAGTGTTTGATAGTAATGACAATGGT	Celf2	22	70	0.314286	Two	Inactive	9.84	1954
chr2	7318306	7318376	7316422	7318376	R	AACAACTTTCCATTATCAAATTAAAGATGCTTATCTTAGTGTTTATAAAGTGGGTAAGCAACTCAAGATC	Celf2	21	70	0.3	Two	Inactive	6.14	1954
chr8	95603325	95603395	95603325	95604316	L	GATCCAAGAGGGGGCTTGGCAAAGGGGACTCCCAGGAAAACTGCCACAGGGTGTTCAAATCCTTCTAAGC	Ces1b	38	70	0.542857	Two	Inactive	15.47	991
chr8	95604246	95604316	95603325	95604316	R	TGTTGTTTTCTGATGTTGACTATTCCTGCCAGGTAACCTGAAGCACCAGTGTATACCTCTGTTAATGATC	Ces1b	29	70	0.414286	Two	Inactive	4.07	991
chr4	8617044	8617114	8617044	8617823	L	GATCTATTTGAAAGGAAAGGCGTCCATCCTAGGTATTTCGTGTGGGAAAATCATCTCAAGTTGAAGGATA	Chd7	28	70	0.4	Two	Inactive	5.86	779
chr4	8617753	8617823	8617044	8617823	R	CCGGGGACCCGGAGACCCCGCAACTCGCCAGAGCCCCGTCCGCGCGCGGCCAACTCCGCGTCCGTGGATC	Chd7	54	70	0.771429	Two	Inactive	1.01	779
chrX	136334984	136335054	136334984	136335764	L	GATCTTATAGGTAGAATAGGGCTCGGGTCTTGACCAAAGAACCACAGTGAGTTAAAGAGTTCCTGGAGCA	Cldn2	32	70	0.457143	Two	Inactive	3.83	780
chrX	136335694	136335764	136334984	136335764	R	AGTGGGCACATGGCGCTACGTGTTTTCTTCAAGTTGTGACACGATTTGCAGTCTTACGGGCCAGAAGATC	Cldn2	35	70	0.5	Two	Inactive	3.04	780
chr8	119780742	119780812	119780742	119780972	L	GATCGCCCGCCGCCCTCGCCGCAGTCGCCAACCCGTTCGCGCCGGCATGCGCCCCAGCAGCTAGAAGGAA	Cmip	51	70	0.728571	Single	Inactive	2.04	230
chr8	106864393	106864463	106864393	106864682	L	GATCCACAGGACGGATGGGTAAGGCAGCGTCCACGGAACACGGGGGCTGCGTAGAGAATGGTCGGAGGGA	Cmtm3	44	70	0.628571	Two	Inactive	1.26	289
chr8	106864612	106864682	106864393	106864682	R	GGCAGTGAGGCCCAGGCTCGACCAGATAGCGCCGCTATGTGGCCCCCGGACGCAGAGCCAGAGCCCGATC	Cmtm3	49	70	0.7	Two	Inactive	1.77	289
chr19	47766446	47766516	47766446	47766935	L	GATCGTTCAAAAATGTTCGCTTCTTCTCTCCCTTCTGTTTCCTTCAGCGCTTTCCTTCAAAAAACAAGTC	Col17a1	29	70	0.414286	Two	Inactive	18.93	489
chr19	47766865	47766935	47766446	47766935	R	CAAGGTTCCTGAGCTCTGGGCTCTGAGCTCTGAGCTCTGGAAGAGCCATGAAGAATGTATGCTAAAGATC	Col17a1	35	70	0.5	Two	Inactive	26.87	489
chr8	13889441	13889511	13889441	13890652	L	GATCCGCCCTAACAACATCACTCTCCTATTTTGCAAAAGTGATTTTCTTTGCAAATCTATTGGTACTTGA	Coprs	26	70	0.371429	Two	Inactive	5.9	1211
chr8	13890582	13890652	13889441	13890652	R	TTTCCAGATTGCAGGCTGCACCCGCACTACAGCATCCCTTAATGAGGGACTTCAGCAACCTGAAATGATC	Coprs	35	70	0.5	Two	Inactive	2.83	1211
chr3	90046435	90046505	90046435	90046699	L	GATCCTTAATGCTTCAATGCTATCCCTTCTTGGACATAGGAAGAGTAACAATACGCGTCTATTTCGTGGG	Creb3l4	30	70	0.428571	Two	Inactive	5.51	264
chr3	90046629	90046699	90046435	90046699	R	CCCTGTTCTTGTACCCTGGTCACCGGGACCTTTGACGCGGGACCGTTGAATCCCAGCTCCAGGAAGGATC	Creb3l4	42	70	0.6	Two	Inactive	6.77	264
chr9	50560866	50560936	50560866	50561229	L	GATCAGCTCAGGGTTCCAGTCAGACACCTAGTTCTGCTCTCCTCTAGGACTCCACAAAGAGTTAATGTCC	Cryab	35	70	0.5	Two	Inactive	5.3	363
chr9	50561159	50561229	50560866	50561229	R	CCCTGCCTGTGTTTCTCTTTTCTTAGCTCAGTGAGTACCGGGTATGTGTCACCCTGCCAAATCCCTGATC	Cryab	36	70	0.514286	Two	Inactive	10.17	363
chr1	74939566	74939636	74939566	74939828	L	GATCCGGACACAGGCTGCCGCTGTGCGGAGCGGGTGGGCGTGAGGGGAGGTTCCCTTGTTACTCCCTCTC	Cryba2	47	70	0.671429	Two	Inactive	2.53	262
chr1	74939758	74939828	74939566	74939828	R	GGTGTGCAAGCTGAGTCAGCTGGCAGGCTTTGGCCAGCTCTGGTCTGCATAGGCAGCGGAGTCACCGATC	Cryba2	43	70	0.614286	Two	Inactive	3.9	262
chr4	148919212	148919282	148919212	148919464	L	GATCCTGCCTCCTCTCCCCACAGCTCCTTCTGGAGGAGGAGGCAGCTCTGGGCTGCTCTCTCTGGGGCTG	Ctnnbip1	46	70	0.657143	Two	Inactive	28.14	252
chr4	148919394	148919464	148919212	148919464	R	CTTGGTGCCTTGCCCGGGAGCTGGCCGCTTGAGCTCAGTAGGGGCTTTGCACAGGGTGTTGTCGCTGATC	Ctnnbip1	44	70	0.628571	Two	Inactive	1.77	252
chrX	50946890	50946960	50946890	50947016	L	GATCTGCAGAGCACAGAGATTGTCAATTACAAAGGCGTCGCCGGAAGTGCGTAGGAGAAGAGGCGTGCCC	Cxx1a	39	70	0.557143	Two	Inactive	4.86	126
chrX	50946946	50947016	50946890	50947016	R	GAAGAGGCGTGCCCAAGGTCTCGGGAAGGGGGCGTGGCCTTTGAGCGGGACATTGGGCCAACTTTAGATC	Cxx1a	43	70	0.614286	Two	Inactive	2.14	126
chr3	18143053	18143123	18143053	18144195	L	GATCCCACGCATGCGTGGCCAGCCAGGCGCTTACCTGGTGCGCCGGGTAAGGAGGAACAGGGCCGAGAGC	Cyp7b1	48	70	0.685714	Two	Inactive	1.54	1142
chr3	18144125	18144195	18143053	18144195	R	CTATCCCCGAACAGTTACTGCTAACAACTTCAAATCTGGTCTCTGTGCCACTTACCATTTCACACAGATC	Cyp7b1	31	70	0.442857	Two	Inactive	2.96	1142
chr13	25148588	25148658	25146663	25148658	R	GTAGAAACAGCAGGATTATTTTATTATTCTGAGACAGTGTCTGTAATGTTCCTTTGAAACTCACTAGATC	Dcdc2a	24	70	0.342857	Single	Inactive	14	1995
chr8	49194593	49194663	49194593	49195409	L	GATCATTACAGGAGCTTTTATTTATGGGGCAATGGGACGGAGTACGGGGGCGTAGCCACAAGTGTGGATA	Dctd	35	70	0.5	Two	Inactive	2.53	816
chr8	49195339	49195409	49194593	49195409	R	GTCACCGCGACACTGAGGTCCCCCTGCGGGATAAGCTCTGGCTCCCCGCGCGCCGGGCAGTCTGCAGATC	Dctd	49	70	0.7	Two	Inactive	2.14	816
chrY	623187	623257	621869	623257	R	GGGATTTAACCCCACCGCTGCTGCTGTCCAAAGATTATCTAAACTTGGAACTTTCTTCAGTTGAAGGATC	Ddx3y	31	70	0.442857	Single	Inactive	9.16	1388
chr9	78215938	78216008	78215938	78216333	L	GATCAAGCTTATCCACCACGCACGGCCCACAGCTCCAGGTTCAGGAAGTTTTAGTACCTGTGTGGGCGGT	Dppa5a	39	70	0.557143	Two	Inactive	11.59	395
chr9	78216263	78216333	78215938	78216333	R	CGCTGGAAAGTTCAAAGACTTCTAAAAGACTATAGCTTTTCCCATCCCGAAAGAATCAGATACTGGGATC	Dppa5a	29	70	0.414286	Two	Inactive	6.69	395
chr5	31014341	31014411	31014170	31014411	R	CGACGGACCCGCACAATCGCATCATCCTGGAGCAGTGGGTGATGGCAAGGGGAGGGTGGTGGGCTTGATC	Dpysl5	44	70	0.628571	Single	Inactive	5.8	241
chr19	5474492	5474562	5474492	5475155	L	GATCCAAACTTTGGGAAACTCTGGCTGGGCGTCCGCAGGCGACTCCAGGCAGCGCCGCGGGGGACCGGGT	Efemp2	48	70	0.685714	Two	Inactive	3.26	663
chr19	5475085	5475155	5474492	5475155	R	TGCCTCCCCGGGTCTTTGCTGCTCTGGGCGTTTCTGCTGTTGCTCTTGGGAGCAGCGTCCCCACAGGATC	Efemp2	44	70	0.628571	Two	Inactive	4.66	663
chr3	89083551	89083621	89083551	89083751	L	GATCACAAATCTGGCCTCTTCGCTGCTCGACTCCGCCTTTTGGGCTGGCGCCGCCAACACCAGCCCCGCC	Efna1	46	70	0.657143	Two	Inactive	2.03	200
chr3	89083681	89083751	89083551	89083751	R	GGAAAAAGACTCTGGGAGGAAGGACTCCCATATCTCAGCGACGGAGAGCGCTCCGGGGTCTGCACAGATC	Efna1	41	70	0.585714	Two	Inactive	6.27	200
chr2	103142609	103142679	103142609	103143807	L	GATCATTTTTAAGGGTACCACCTGCCTAACCTTGACCACCTGACTCCTGCCGCCTTTGTGAATATAGATT	Ehf	32	70	0.457143	Two	Inactive	3.26	1198
chr2	103143737	103143807	103142609	103143807	R	CCTGAGGTGCTCTTAAACATCCGGCTCATTTTCTAACCCGTATTTAGTCCTCTGCTATGTCATCAAGATC	Ehf	31	70	0.442857	Two	Inactive	3.06	1198
chr15	78548386	78548456	78548386	78548663	L	GATCTAGCCACCCTGTGAAGCCCCCCTTACCAGTGAGATGAATTCCTTGACCCGCCACGACTCAGTGAAA	Elfn2	38	70	0.542857	Two	Inactive	2.61	277
chr15	78548593	78548663	78548386	78548663	R	CCACGCCTCCGCCCAGCCTCTCCCCCACCACCTTGCGCAGGGTGGTCCCTTGGGGGTCTTATGGGGGATC	Elfn2	49	70	0.7	Two	Inactive	6.39	277
chr10	24431004	24431074	24431004	24432036	L	GATCCCGAGTGAAAATCGGCGTCCTGTTTCCAGAAGTTGGTTGTGGATGCTACAACTGGTCTAACAGAAG	Enpp1	34	70	0.485714	Two	Inactive	3.87	1032
chr10	24431966	24432036	24431004	24432036	R	GGGCTATTTTGGGTCCCTGACGTGGGCGTGTCTTTAACTTCCACCCCAAACCCTGTCCCCGCCCGCGATC	Enpp1	43	70	0.614286	Two	Inactive	3.74	1032
chr4	57154832	57154902	57154832	57157433	L	GATCTGACTGGCCCCTTCGGCCAAAAAGGCTCTTTTGGCGGCTGGACTCCCTGTCGGAGACACTGGCGCT	Epb41l4b	43	70	0.614286	Two	Inactive	1.29	2601
chr4	57157363	57157433	57154832	57157433	R	CAGACATTACGGTAAGCCCTTTCCATATGTCTTAATTTAGCCTGTTAGCGTACAGGTTATTACCTGGATC	Epb41l4b	29	70	0.414286	Two	Inactive	2.81	2601
chr3	107679287	107679357	107679287	107680158	L	GATCCTAACCCCAGCAGGGCCTGCGACTCTGTCCCAAGAGGCTTAGCTCCCACATGAGCATCCCTGCCCC	Eps8l3	44	70	0.628571	Two	Inactive	5.11	871
chr3	107680088	107680158	107679287	107680158	R	CCTCTAGAGTCCAAAGACCACAGGTGTGGCTTCCTCAAAGCCTGCTTCCTGGCTCTCAGGCCACCTGATC	Eps8l3	40	70	0.571429	Two	Inactive	24.34	871
chr9	37335523	37335593	37335523	37335909	L	GATCCGGCTGTTTGAGCCTGGGGAGAGCTCTCTTCCCCCGCTGCGAGTCACTAGCGCGCCGCGCCCGGCA	Esam	49	70	0.7	Two	Inactive	3.79	386
chr9	37335839	37335909	37335523	37335909	R	TGCTGCGGGTTTTGTTCCTGGGACTGAGTACCCTTGGTGAGTCAAACACCGGGTCTGGAGGGCTTTGATC	Esam	39	70	0.557143	Two	Inactive	4.07	386
chr16	90826643	90826713	90826643	90827172	L	GATCAGTCACCAGGACTCCCGGGGTAGAAGTTGAGCAACAGCTCCCCCAAGTTGTCCTCTTGGACACATG	Eva1c	39	70	0.557143	Two	Inactive	13.16	529
chr16	90827102	90827172	90826643	90827172	R	GAAGGCAGGGACTCACCTTCAGCCCCTCCCTCCTCATCCTCTTCACAACTGCCTATTCCCATGTGTGATC	Eva1c	39	70	0.557143	Two	Inactive	16.93	529
chr3	121426387	121426457	121426387	121426568	L	GATCGGGAGCCGCCCACCGCGAAAGCGAGTGACCCGGGCCGGGGGGCGGGGAGTCGCGAGCTTCGGCGGA	F3	54	70	0.771429	Two	Inactive	2.06	181
chr3	121426498	121426568	121426387	121426568	R	TTATAACGCACCCCGCGCCGACCCCGGCAGCCTGGGTACAGCCGGTACCCATCACTCGCTCCCTCCGATC	F3	47	70	0.671429	Two	Inactive	2.2	181
chr2	26996043	26996113	26996043	26998214	L	GATCTGAGATTTAGAAAGGAACAGGGACCGACCCAAGGTCACCCAGGAAGAAGGGCAGAGCTGGGCAAAG	Fam163b	38	70	0.542857	Two	Inactive	11.63	2171
chr2	26998144	26998214	26996043	26998214	R	GCGGCTGAGCTCACATGCAAGGTCTAGGGACCCACACTGTTGTGCGCGCCCTGCGGGGTTCTCACGGATC	Fam163b	45	70	0.642857	Two	Inactive	2.77	2171
chr7	29940759	29940829	29940759	29941397	L	GATCCGGGCAGTGCAACGCCCGCAGCCAGCCGGCCAACTGCCGCAGGAACTCTTCCTCTGTGTCCGGGCC	Fam98c	49	70	0.7	Two	Inactive	4.8	638
chr7	29941327	29941397	29940759	29941397	R	TTGGTCGCGCGCCACGCGCACCCTTCAGGTAACTTGTCCAGTGTAAATTTTATAGCTTGAGGTTTGGATC	Fam98c	35	70	0.5	Two	Inactive	3.66	638
chr2	125331926	125331996	125331926	125332388	L	GATCTTGCAGCTGTCAGGCAGAGAGGGCCAGCTGCAGATGCTCGAGACATCCCCTCACCCTGCCCGGCCT	Fbn1	45	70	0.642857	Two	Inactive	7.94	462
chr2	125332318	125332388	125331926	125332388	R	ATCTATCCTCCCTTTCCACTCCCCTCTGCCAGCCACCGCCCGGACCCGGGCCTCCCTCATTCGCAGGATC	Fbn1	46	70	0.657143	Two	Inactive	9.23	462
chr2	140497136	140497206	140497136	140497500	L	GATCACTCCTGCGCTGAGGACTGCGCGCGAGAGCATCCAGTTGACTGCGCGCAGCCCACCTCCAAGTCTG	Flrt3	45	70	0.642857	Two	Inactive	1.51	364
chr2	140497430	140497500	140497136	140497500	R	TTTACTACTGCAAGGTAGTGATAGCACACTCAGAAAAACACAAGCACGCTAGGAGAATATTTATAAGATC	Flrt3	26	70	0.371429	Two	Inactive	5.51	364
chr8	123639909	123639979	123639909	123640341	L	GATCTGGCTAAGAGCATCTGGGTCTTAGAGCCGACGGATTCAGGCGCTCCTCGTTTTGATTGGTGCCATC	Foxc2	38	70	0.542857	Two	Inactive	2.07	432
chr8	123640271	123640341	123639909	123640341	R	CTGCCACCCGCCAAGCCGAGAGTGCGCGGCCAGCGGGGCCGCCTGCCGTGCACCCTTCAGGATGCCGATC	Foxc2	52	70	0.742857	Two	Inactive	1.27	432
chr8	123608450	123608520	123608002	123608520	R	CTCGTACATCGCGCTCATCGTCATGGCTATCCAGAGCTCGCCCAGCAAGCGCCTGACCCTCAGCGAGATC	Foxf1	43	70	0.614286	Single	Inactive	4.14	518
chr2	121632687	121632757	121632687	121632877	L	GATCGCCACCGCTGCTTCCTCCCGCCCCACTCTTCTTCCTTCTACAGAGCCACCACCGCCTCCCCCAAAC	Frmd5	45	70	0.642857	Two	Inactive	8.19	190
chr2	121632807	121632877	121632687	121632877	R	CATGGGGCGGGGCCTAGGTAGGGGGCCAATGGAGGTCAGCGCGGCGGAACCGATTAGCAGGAGGAAGATC	Frmd5	46	70	0.657143	Two	Inactive	2.8	190
chr16	37776428	37776498	37776428	37777588	L	GATCAAAGGCTCAAAGAGGGACTTTTCCAGAAATGGCCAAGGTGCTAACGGGAGATTGGTGAGATGGAGA	Fstl1	34	70	0.485714	Two	Inactive	5.2	1160
chr16	37777518	37777588	37776428	37777588	R	CCCCCAGCCTTACGATGGAGTGGGATTCTGGCACGCTAGGAGCAGAAATTCTACCTAACAAACTTAGATC	Fstl1	35	70	0.5	Two	Inactive	2.51	1160
chrX	69519065	69519135	69519065	69520221	L	GATCAGGAAGCTTAAAAACTTGTGACAGCTCACACCCCACAAGAAACAGCTTCCAATTAAAACACAGGCA	Gabre	30	70	0.428571	Two	Inactive	6.03	1156
chrX	69520151	69520221	69519065	69520221	R	CCGCCCCAGTCGCGCTCCGCACCTTGGCCCCGCCCCCTGAGCCCCGATGGAAATCTCCGACGACGTGATC	Gabre	50	70	0.714286	Two	Inactive	4.01	1156
chr2	180069312	180069382	180069312	180070428	L	GATCGCCAGCCAAAGCCCTCACAGGAAGGCGCGGCGTTGGCCCAGGGAGGGTGACCGGTGGGTTGTAGAC	Gata5	47	70	0.671429	Two	Inactive	2.99	1116
chr2	180070358	180070428	180069312	180070428	R	GTCAGAAAGGAGTGAACATTGCCTGCACACTGGTGTCCACGCAACCTGCTCTCTTCAGCGTGTGGAGATC	Gata5	38	70	0.542857	Two	Inactive	3.64	1116
chr3	96836048	96836118	96836048	96837080	L	GATCGCCAAAACAAGGACAGCCACTGGGACAGGGACAGCGGGACAGGGACAGTGACGGCGGAGGGCAGCA	Gja5	45	70	0.642857	Two	Inactive	7.64	1032
chr3	96837010	96837080	96836048	96837080	R	CAGGGCTCCATCCTACCTGACAGCAGTGTGAGGCAGAGGCTGCTGTGAGTTCCTTGCCTCTCTTCTGATC	Gja5	40	70	0.571429	Two	Inactive	14.33	1032
chr9	26668379	26668449	26668379	26668575	L	GATCCAGGGTCTTCAGGAACAGTGTCCACAAGAAGCTATTGTCTCGGGTCCCTGTACAGCAGAGCCTGCT	Glb1l3	38	70	0.542857	Two	Inactive	6.27	196
chr9	26668505	26668575	26668379	26668575	R	GAGTATCATCAGGGTTATCTCGGCCTTGGCTTCCTTAAACTGCAGCCAGCTGGCTCACAACACAAAGATC	Glb1l3	35	70	0.5	Two	Inactive	5.73	196
chr11	94710657	94710727	94710657	94711035	L	GATCTTCAGAGTGTAAGGACAGAGTGACAGGGCAGGACCTTTTCCACTTCTCTCCACCTATGGGCCCAGC	Gm11544	38	70	0.542857	Single	Inactive	18.51	378
chr2	145380658	145380728	145380658	145380810	L	GATCAATTATAGCTCCCACTGGCAGACTTCAAACTCAGTGAATGAGCTCTGAAGTATCATATATCTGTTG	Gm14092	28	70	0.4	Two	Inactive	5.74	152
chr2	145380740	145380810	145380658	145380810	R	CTGCTCCAAGATTCCATGACATCAAAGAACCACCATATCACTTTGCTTATAATTTCATGGGTGAGAGATC	Gm14092	28	70	0.4	Two	Inactive	6.03	152
chr9	35548491	35548561	35548491	35548805	L	GATCACTCACAGAGTGGGAGGCCAAGAAAAAGTCCCAGCCCCAGCTCCATTTCACATCCTGCCCAGAGCA	Gm17677	39	70	0.557143	Two	Inactive	11.97	314
chr9	35548735	35548805	35548491	35548805	R	TTGGGTATGGGAGTGATGTCCCCAGCATCATGATTGGAAAGGGCAAGAGCTACAAGAACAACATTAGATC	Gm17677	32	70	0.457143	Two	Inactive	6.04	314
chr5	147337005	147337075	147337005	147337653	L	GATCTGCAGGGAGCAGGTCAGGACAGAGATAAGACCCTAAGAGGAAATTGCTTCTTCCTGGGATGCTTGT	Gm3404	35	70	0.5	Two	Inactive	22.36	648
chr5	147337583	147337653	147337005	147337653	R	TCCCCCGAGGTCCCTGCCTGGGTGTGTGCTCCTGTGAGACACTGAGGAGCATTCTTGATGCTTACTGATC	Gm3404	40	70	0.571429	Two	Inactive	20.84	648
chrX	54661430	54661500	54661430	54662598	L	GATCATCCTCTCCCATAGTCCTTTCCCCCACCCCTTCCCTTTTTCTTCTGAACAGGTGGGGGCTTCTCTG	Gm364	38	70	0.542857	Two	Inactive	23.2	1168
chrX	54662528	54662598	54661430	54662598	R	TCATCCCAACTCCTATTGTAAGGTGAGGAGCGCGAGAAGAAAAGGGCCCTAGAAGGCCGGGTGGGTGATC	Gm364	39	70	0.557143	Two	Inactive	1.43	1168
chr6	133479260	133479330	133478489	133479330	R	CAGCAGCCTTGCTAGTCCTGAGCTCAGCTCAGAGGGCAGAGGAAGGTACCAAGGATTATGGAGTGGGATC	Gm5885	39	70	0.557143	Single	Inactive	15.59	841
chr5	139899547	139899617	139898223	139899617	R	AAGCTTACAACTGTTTCAAGGACAGGGGCCTCGTAAGCCTGGCAAAAACCTAGTCTTGTTTCCCCAGATC	Gper1	34	70	0.485714	Single	Inactive	3.04	1394
chr1	63260820	63260890	63260820	63262231	L	GATCCTTCAGGTTTAATGATTTCTCTGGGAGAACTGGTTACAGCTGCCCTGAGTAGAGGAAGAAGTATTT	Gpr1	30	70	0.428571	Single	Inactive	9.01	1411
chrX	104478571	104478641	104478571	104479802	L	GATCTTGGGATATCATTTTTCCATGGAAATTCTAAGTGTTATTACTGAACAATAAATATTTTGTTGTTGT	Gpr174	19	70	0.271429	Two	Inactive	11.9	1231
chrX	104479732	104479802	104478571	104479802	R	CCCCACAGCCGTGTCAGCACTGAGAACAGGAAATGCATACAGTTTTCCCACTGCAATGCAACTTGTGATC	Gpr174	35	70	0.5	Two	Inactive	9.06	1231
chr11	50665187	50665257	50663383	50665257	R	TTCTGGAAGAATCTGTTTCAATCTCTCCCAATCATCCAGATTAAAAAGGTTTTGTCCACAGAGGCAGATC	Grm6	28	70	0.4	Single	Inactive	5.9	1874
chr7	133225133	133225203	133225133	133226058	L	GATCTGCGGTGGGAAGGGTTGCCTACAGCAAAGGTCCCCGGCCCCCACTATCACCTCCCGAGCTGAGACG	Gsg1l	45	70	0.642857	Single	Inactive	2.27	925
chr17	47537410	47537480	47537410	47537627	L	GATCTTATTTTCTAATGTCCCCTGCACAAGGGTGGCTTGGCTTCGGGACCTCCCCTATCACCAGCCTAAA	Guca1a	36	70	0.514286	Two	Inactive	4.91	217
chr17	47537557	47537627	47537410	47537627	R	AGCCGGTATTAAAAGATGAGAGGATTTTCTTGCCCAGTTTGCAGTCTGCTAATCCCTTCTTAACAGGATC	Guca1a	30	70	0.428571	Two	Inactive	10.11	217
chr4	151665299	151665369	151665299	151666372	L	GATCTATTTAACAGGCCTGCCGCTCAGCGTCTCCCATTGCCCATGGGACAGTCTTTGGACAGGGGTCTGT	Hes3	39	70	0.557143	Two	Inactive	5.99	1073
chr4	151666302	151666372	151665299	151666372	R	AACCAATGCTAAGTGATGAGCCTGGCACAAACTGGTATGGGTGCTGGTGGTAACTGGAAGAAGCCTGATC	Hes3	35	70	0.5	Two	Inactive	7.84	1073
chr5	16059614	16059684	16059614	16059725	L	GATCTTTCCAGTTAATCACACAACAAACTTAGCTCATCGCAATAAAAGCAGCTCAGAACCGACCGGTTTG	Hgf	30	70	0.428571	Two	Inactive	4.84	111
chr5	16059655	16059725	16059614	16059725	R	ATAAAAGCAGCTCAGAACCGACCGGTTTGCAACAGGATTCTTTCAGCCCGGCATCTCCTGCAGAGGGATC	Hgf	37	70	0.528571	Two	Inactive	6.7	111
chr2	74541618	74541688	74541618	74542704	L	GATCAGAGAGCCTGGTGTCCTCCCGGCACCGGATTATCCCAAAGGATAAAGGGTTCAGCACCTAAAGGGG	Hoxd8	39	70	0.557143	Single	Inactive	3.63	1086
chr7	112748202	112748272	112748202	112749980	L	GATCCATGGTCGCAGCATCAAAGCTCCAGGTATCCAAGCAGTGTTCTGGGTTAGAAAAATATCGTTGAGA	Hpx	32	70	0.457143	Two	Inactive	3.57	1778
chr7	112749910	112749980	112748202	112749980	R	CTGCCAGCTCTGTAAAGAGTTGTAGGTAGTACCCACTGTGTGTTAGCCCCAGTCTCCCAGACGTCTGATC	Hpx	37	70	0.528571	Two	Inactive	4.51	1778
chr3	98367529	98367599	98367529	98369314	L	GATCCCAAATCTTGTGGGATGTTCTATAAGAAGCAAGGAAAAACAGAAAATCAAAACCAGAGTACACATA	Hsd3b4	25	70	0.357143	Single	Inactive	21.69	1785
chr1	137902295	137902365	137902295	137903162	L	GATCTTGGACATGGGACTTATATCTTGAGCCCAGTGACCTGGCTGCTCATATCACACTGTCCCCTTACCA	Igfn1	35	70	0.5	Two	Inactive	5.04	867
chr1	137903092	137903162	137902295	137903162	R	TCCCCAGGCTGAGCCAGCTGCAGTTGGCTATGATTAATGGCATCTATTAACAGCAAGTTGTAAACAGATC	Igfn1	32	70	0.457143	Two	Inactive	5.94	867
chr1	40571327	40571397	40571327	40573260	L	GATCTCTGAGGTTTGATAAGGACACTCCCAACGCCCAGGCACTCTGAATGTACCTCAGCCTGAATTAAAC	Il18rap	34	70	0.485714	Two	Inactive	2.49	1933
chr1	40573190	40573260	40571327	40573260	R	TTCTGAGAAAAAGAGAGAATTTTTAAATAAAAGCCTTCTGGAAAATTTTAGGAAAGAGACCTTGCAGATC	Il18rap	22	70	0.314286	Two	Inactive	17.61	1933
chr2	24200760	24200830	24200760	24201522	L	GATCAGTTACAACACACCATTGCGACACTTTCAGGGTTGACAGCGACAGCAGTAAAGGTTTCTCTTTTTG	Il1rn	31	70	0.442857	Two	Inactive	2.77	762
chr2	24201452	24201522	24200760	24201522	R	ACTTTCTCAGACACCTAGATGTTCAGTAAGTGATGGACAGGCATCCGGGAATAATGCTAGCTTTGGGATC	Il1rn	32	70	0.457143	Two	Inactive	3.7	762
chr11	53432009	53432079	53432009	53432693	L	GATCTCTCTCAAGTGATTTTTGTCGCATCCGTGGATATGGCTCCTGGTACATTCGAGAAAGAAGAGCAGG	Il4	33	70	0.471429	Two	Inactive	3.24	684
chr11	53432623	53432693	53432009	53432693	R	CTGACTCTGGGGTCTTACCTCATAGAAGGATGATGGAGGCAGACCTTCTCGCATCCTAGACCAGCTGATC	Il4	37	70	0.528571	Two	Inactive	5.4	684
chr8	94327317	94327387	94325277	94327387	R	CCTGGTCTCCTTGCCTGGTGCTGGAGGTTGGCTTTAAGGTGAGCCTGGACAGAGGAGGCATAGTAGGATC	Irx3	40	70	0.571429	Single	Inactive	11.37	2110
chr9	118515316	118515386	118515316	118516011	L	GATCACATAACCAAAATGAGGTTATGACGTAAACTTTATGCAACGTATACTTCACCATAATCTCCCACAT	Itga9	25	70	0.357143	Two	Inactive	2.5	695
chr9	118515941	118516011	118515316	118516011	R	GCGTCCCGGGCTTAGACTCGGAGCGTACGGCTCCCGCCCCGGGCAGCGGCGTGTCCCGGGAGCCCCGATC	Itga9	54	70	0.771429	Two	Inactive	1.33	695
chr14	124059347	124059417	124059347	124059955	L	GATCCACTGCCCAAGTCTTCGCAGGCAACTGAGCTTCCAGGAGGAGCCCAGAACCTGTGAGCTCCGCTAT	Itgbl1	41	70	0.585714	Single	Inactive	6.86	608
chr1	17087816	17087886	17087816	17089188	L	GATCGGCTCCAGTCCGACGCCGCCCCCGTCTTCCCCTCCTCTTTCGCCGTCGCCACCGCCGCCTCTCTCC	Jph1	51	70	0.728571	Two	Inactive	4.76	1372
chr1	17089118	17089188	17087816	17089188	R	GTAAAGTCAAGAATTGCTAACAGGATAGTTGAATCACATACTACAGCCTCTTTTAGGAGTGGCATTGATC	Jph1	27	70	0.385714	Two	Inactive	3.6	1372
chrX	150130511	150130581	150130511	150132194	L	GATCTCTCAATAGAGAAGCAGCAGACGTGCCTATCCCCAGCTCAAATTCAGAAGCTCTGAAATTCCAGAA	Kctd12b	32	70	0.457143	Single	Inactive	7.26	1683
chr6	129863124	129863194	129863124	129863652	L	GATCATTTAGTAGAAAAAAGCAGTTATTTTTACCTGTGTCTCTACCGGAGTGATTCTGGTGGAGGGAAAA	Klra5	27	70	0.385714	Single	Inactive	12.2	528
chr11	99981625	99981695	99981625	99982345	L	GATCAGAAGGGGCTCAGTGTGACTCCAGATGTATTCTGGCCATGCTCCTGGAGCTGACCTCCCAGATAAG	Krt13	38	70	0.542857	Two	Inactive	8.61	720
chr11	99982275	99982345	99981625	99982345	R	ATGGCCTGGCCTCTGAGGCTCTGCCCTGTCCTGAGGAAAACTTCTTAGCATCAGAGGCCTCACCTTGATC	Krt13	39	70	0.557143	Two	Inactive	10.43	720
chr15	101648572	101648642	101648572	101649227	L	GATCCGAGGCTGGAGACCAAAGTGTGCTGTCGGGAGACTCACAGGGTCCCTTATATACCTGCCAACTAGG	Krt2	39	70	0.557143	Two	Inactive	3.47	655
chr15	101649157	101649227	101648572	101649227	R	GAACTATCTAAGCTCCTTTCCTTCCAGGCCACATCAAACATACACATAGCCAACCCCTGGGGAGGGGATC	Krt2	36	70	0.514286	Two	Inactive	9.13	655
chr11	99847374	99847444	99847374	99848058	L	GATCACTGGCTGGCAAGTGGCAGGCAAGCAGAGGACAGGCTGGCAGGATGAGGTCTCACAACACACGGGC	Krtap16-1	43	70	0.614286	Two	Inactive	7.87	684
chr11	99847988	99848058	99847374	99848058	R	CATCTTTTCCTCATTGTTGTTTGGGCCCTGTTTCTGGAGGAACATCTTATTATGCCAACATGTGTTGATC	Krtap16-1	29	70	0.414286	Two	Inactive	6.09	684
chr18	52689048	52689118	52689048	52690517	L	GATCCCACGAAGGAGGGAGACCTCTCCGAGCAGGGAGGAGAAGGGCGAGGCGCGGGGATGGGTCGCAGGG	Lox	49	70	0.7	Two	Inactive	5.19	1469
chr18	52690447	52690517	52689048	52690517	R	CCCATCATTGAGCTGTGGTCTAGACACACTTAATATTCACCTCTTCCCCTCTGTCTTTCCATAACTGATC	Lox	31	70	0.442857	Two	Inactive	8.57	1469
chr2	42508813	42508883	42508813	42509373	L	GATCTGGGTCCTTAGAGAAGGGGAACTGCAGTGGGCCAAGCCAGCAAGGTGCCAGAAAGCATCAACAGCC	Lrp1b	40	70	0.571429	Two	Inactive	9.07	560
chr2	42509303	42509373	42508813	42509373	R	ACAGGTCATATTAAAGCAGGGGTTGCCAATGGATTTTGCCTGAATTGTCTGTTTAAAGGGATGCCTGATC	Lrp1b	30	70	0.428571	Two	Inactive	4.31	560
chr12	73542962	73543032	73542962	73543649	L	GATCAAGACCAGTTAGTACTGCTGACTTCGAGGCTCCAGGTGTCAAAAACTTTAACTGTGAAAATGCCAG	Lrrc9	31	70	0.442857	Single	Inactive	4.96	687
chr10	79126659	79126729	79126659	79127724	L	GATCAGGGAGCCACCTACCATCTCAGCTGGGTGCCTGGGTGCCCGGGACTCTGACCCTGCTCAGTCTTAC	Madcam1	44	70	0.628571	Two	Inactive	12.61	1065
chr10	79127654	79127724	79126659	79127724	R	AGGACAGTCCTTCCAGGTGAACCCCCCTGAGTCTGAGGTAGCTGTGGCCATGGGCACATCCCTCCAGATC	Madcam1	42	70	0.6	Two	Inactive	6.2	1065
chr1	72585076	72585146	72582977	72585146	R	TAAGGAAGCTGCCCTTTTGTTGGTGTCTCCATGGATATTCATCGCCCTGAGCCCGAGGGAGCGGATGATC	March8	38	70	0.542857	Single	Inactive	4.29	2169
chr3	30407756	30407826	30407756	30408384	L	GATCGCCCGCGCAACTTGCAAGCGGCCGCCTCGCAACTTTTCCCAACTCCATCGCGGCCGGCTGCGGCCA	Mecom	48	70	0.685714	Two	Inactive	2.7	628
chr3	30408314	30408384	30407756	30408384	R	GGGGGGGAAGCCAATAGAAAAGGGATATTGCACCTACTTGTGGCCAGTTTCCTTGCCCTGCCTTTGGATC	Mecom	37	70	0.528571	Two	Inactive	4.57	628
chr18	57292683	57292753	57292683	57292976	L	GATCCCCATCCTTTCTCCGTCCCGTCCCACTTTTGCGCTCCCTCACTCCAGGGACGCGCTGTCCTGTCCG	Megf10	45	70	0.642857	Two	Inactive	2.03	293
chr18	57292906	57292976	57292683	57292976	R	TCTTGACCCAGTCACTGACGGGGGTCCCAGGAGTCCGGGCCCGGAAGGAGCTTGCAGGTTTGGAGGGATC	Megf10	45	70	0.642857	Two	Inactive	3.53	293
chr2	115892544	115892614	115892544	115894213	L	GATCTAGGAAGCACCGGAGGAGAAAGATTAAAAAGCATGTGAGACAGAAGATGCTTGCGAGGAGTGGCTG	Meis2	34	70	0.485714	Two	Inactive	5.86	1669
chr2	115894143	115894213	115892544	115894213	R	AATATGAGAGAATATTTGGCCTGGCTGAAGACCGTTTTCTGCTTCACAGAGTTGTGAATGATACTGGATC	Meis2	29	70	0.414286	Two	Inactive	7.03	1669
chr10	79849490	79849560	79849490	79850760	L	GATCACGTTCAACTGCTCAGCCAGCAGCGTCGAGGGACCCAGGGCAGCCGGGTGTGGCGCGAAGCTGGCG	Mex3d	48	70	0.685714	Two	Inactive	3.24	1270
chr10	79850690	79850760	79849490	79850760	R	CATCACCCCTGGCTTCCCCGGCCTCCTCCCAGTGCCCGCCAGGGGACCTTCGGGACCTCTATCAGGGATC	Mex3d	48	70	0.685714	Two	Inactive	3.39	1270
chr9	7388556	7388626	7387604	7388626	R	ACATTCCCAGTTCTGGGATGTTACAAGCACATACCATCATGTCTCACTGTTTCATTAGAATTCTTGGATC	Mmp1b	28	70	0.4	Single	Inactive	11.11	1022
chr11	101888200	101888270	101888200	101889650	L	GATCGGTGACCCGGAGCCGCGCGGGAGCCACCAGCCTCCGCTGCTACTGGCTCCGCCTCCGCCGGCCCCT	Mpp3	54	70	0.771429	Single	Inactive	1.94	1450
chr15	73669456	73669526	73669456	73670484	L	GATCCTCCTGCCCTAACGGCTGCTTGCCGCCACCTGCTGGGTGAATCCTACTATCTGAGCCTCCTGGCTA	Mroh5	42	70	0.6	Two	Inactive	3.77	1028
chr15	73670414	73670484	73669456	73670484	R	TCAACCGCCTAGTGAGTCTGAGAGTCAGGTGGAAAAGGTGACTCCGGCAGGCTGTGAGGATGAGATGATC	Mroh5	38	70	0.542857	Two	Inactive	4.64	1028
chr5	137168561	137168631	137168561	137169262	L	GATCCGGAAGCCTCACACAAGGGCTGAGGCTAGAAAAGAGCCCATCTGACCCCACCTGCACCAGGGGCCT	Myl10	43	70	0.614286	Two	Inactive	5.39	701
chr5	137169192	137169262	137168561	137169262	R	TAGGCACCCAGAAGAGCCCGCAAGAGAGTAGAAGGCACAGCCAGCTCCAATGTCTTTTCGATGTTCGATC	Myl10	37	70	0.528571	Two	Inactive	4.3	701
chr3	55988101	55988171	55987483	55988171	R	CCTCCCTGACTACCCTCATGAGGTGGTTGGGTAGGTGCAGCAAATCCCCTGCTAGAAATCCCCAAAGATC	Nbea	38	70	0.542857	Single	Inactive	6.93	688
chr11	4847208	4847278	4847208	4849706	L	GATCTGACCGAGCAGCTCGCCCACCTCCTCCTGGTGGTGGCGCCGCAGGTAGCCGCACTCCTCCTGCAGC	Nefh	49	70	0.7	Two	Inactive	1.81	2498
chr11	4849636	4849706	4847208	4849706	R	CGGAGCAGAGAGAGCCCCACTCCAATGCCCACTGACAAGCTCTGGAAACCAGTATAGACTTCTTCAGATC	Nefh	37	70	0.528571	Two	Inactive	5.91	2498
chrX	34442468	34442538	34442468	34443930	L	GATCGCCCACCCCACCCCGCAACGACTAGTGAAGCGTCTCCATGTCCTCTAGCAAAATTTCAAATCTTAA	Nkrf	35	70	0.5	Two	Inactive	4.03	1462
chrX	34443860	34443930	34442468	34443930	R	GAAAAGGCGACATTTGCAAAGAAAATAACAGCAACACTTCTCTAGCTGACCCTCTTACATTTTTCTGATC	Nkrf	27	70	0.385714	Two	Inactive	10.73	1462
chr17	91491840	91491910	91491840	91492698	L	GATCCTGGCCCAGTTACAACAGGGAAAGATATCCTTCTCCAGCTTGCCTCGCCCCATCTCCCCTCCCCCT	Nrxn1	41	70	0.585714	Two	Inactive	29.81	858
chr17	91492628	91492698	91491840	91492698	R	AAAGGGAAGGAGCTGAAGCCGAGGGAATGGTGACTAAGAGGAGCTCTGGTTGTGTGTGTGCACCTGGATC	Nrxn1	38	70	0.542857	Two	Inactive	27.41	858
chrX	138662677	138662747	138662677	138663419	L	GATCACTCGGAACTGAAGGGAAACGCTGCTTAAAGTTGGAACATCGGGGTGATTTTAACACCGGACTGAG	Nxt2	34	70	0.485714	Single	Inactive	2.09	742
chr2	85817696	85817766	85817696	85820075	L	GATCTTTCTCTCAGAATGTTTTATTGCCTAGGGAGCTGAATATATCAACAGCCCTATTTCACCATAAAAA	Olfr1030	25	70	0.357143	Two	Inactive	7.44	2379
chr2	85820005	85820075	85817696	85820075	R	TTGGAAATTTTAAATATTATAGGTATTTAAAAATTTACCTGTAAATTATTGAAGAGAGAACATTGGGATC	Olfr1030	16	70	0.228571	Two	Inactive	10	2379
chr2	111995896	111995966	111995896	111996559	L	GATCAGGTCACCCAAAATATGTAAGCATAGGAAAATTCTGTACCTCAGCTCTCTGTGATTCTGTATAATA	Olfr1318	26	70	0.371429	Two	Inactive	8.41	663
chr2	111996489	111996559	111995896	111996559	R	TAAGCCCCTCCACTACCTGACCATCATGAGTCTCAGAATGTGCATTGTTCTTTTGGCTCTTGCTTGGATC	Olfr1318	33	70	0.471429	Two	Inactive	8.54	663
chr7	115209606	115209676	115209606	115210485	L	GATCCCGAAGAGATTGCTGGAATGACTTCAAAAGAAAAGTCATGAGAACAAGAAAGCTTCAATAGTGGTG	Olfr480	28	70	0.4	Two	Inactive	12.64	879
chr7	115210415	115210485	115209606	115210485	R	GTTTCTTTGATATAGTTCAATCATATGTTCTTCATGTTGCTAGTTTATATTTCAGTGAGCAATAGAGATC	Olfr480	21	70	0.3	Two	Inactive	6.13	879
chr9	39900938	39901008	39900938	39902398	L	GATCCCCACCAGCAAAGAAAAAGTTAACTCTTCTGCCCTATTTTCATGCAAGGCAAATCACTTGGACTGC	Olfr983	31	70	0.442857	Single	Inactive	6.07	1460
chr3	69811647	69811717	69811045	69811717	R	CCCATAAGGTATGGGATGATTACAAATATTGATTTATTTTATCTTTCATCAGGCCCTCTGCAATAAGATC	Otol1	24	70	0.342857	Single	Inactive	19.8	672
chr2	144157601	144157671	144157601	144157961	L	GATCCTCTCTTCCGACTGCGGCCCCCTCCTCCCGCTGCTCCCCGCTAGTGGCGGCGGTGGCGCCTGGGTC	Ovol2	52	70	0.742857	Two	Inactive	3.54	360
chr2	144157891	144157961	144157601	144157961	R	CCTGCAACATAACGGTGTCAACAAGCTCGCTACCTGTCCGACCGGTTCCGGCGGCCGGGGCTGCCTGATC	Ovol2	45	70	0.642857	Two	Inactive	1.51	360
chr5	123093534	123093604	123093534	123094145	L	GATCAGAAGTTCATAGCTAGCCTTGAGTGAGTAACAAATCTAAGGTCAGCCTGGCTGCTTGAGAACAGGT	P2rx7	32	70	0.457143	Two	Inactive	10.09	611
chr5	123094075	123094145	123093534	123094145	R	TGTCGCCATGCCGGCTTGCTGCAGCTGGAACGATGTCTTGCAGTATGAGACAAACAAAGTCACCCGGATC	P2rx7	38	70	0.542857	Two	Inactive	3.93	611
chr2	91096286	91096356	91096286	91096544	L	GATCTATTTAGGGTGGGGTGGCATCGAGACGATTCGGAAAAAGTCTACATTGAACTAGGAGGTGAGACCA	Pacsin3	33	70	0.471429	Two	Inactive	3.01	258
chr2	91096474	91096544	91096286	91096544	R	TAAAGCTGCAAGCAGAGCTGCTCTAGGTAGGCATGGCTTTTCTAGTCTCGCTTCGGCCGGACTAGAGATC	Pacsin3	37	70	0.528571	Two	Inactive	5.3	258
chr10	86983305	86983375	86983305	86985014	L	GATCAAGGGATTGTGGGAGGGGATGGGGTGGACTCCTAGTCCCTTCTATTATTGACCTGCTCCCTCATAG	Pah	37	70	0.528571	Two	Inactive	18.34	1709
chr10	86984944	86985014	86983305	86985014	R	AGGAAAATGCCCAGGAAGTCAACTGATGAGACTAGTCTTAACAAGTTGAGGATACAGAAAGTTGGGGATC	Pah	30	70	0.428571	Two	Inactive	5.53	1709
chr18	37839542	37839612	37839542	37840238	L	GATCATAATCCACTGAATACTAAGACTGAAAATCCACTTGCTACTTGGGATATGACAGTCGGGCTTGAGT	Pcdhgb1	29	70	0.414286	Two	Inactive	3.73	696
chr18	37840168	37840238	37839542	37840238	R	CAGCCCATCCACTACTCCATTCCGGAGGAGCTAGCCAAGGGCTCTCTAGTGGGGAGTCTCGCCAAGGATC	Pcdhgb1	42	70	0.6	Two	Inactive	2.86	696
chr3	140874890	140874960	140874890	140875342	L	GATCTCCCACACTTTCCTCCTATTTAACATCATGGTTGCCACTCACACAGCAACTGAGTGTCTTTTCCCT	Pdha2	32	70	0.457143	Two	Inactive	5.01	452
chr3	140875272	140875342	140874890	140875342	R	AAAATAACAACATCTTAACATTTATTGAAAAGTATGTACAAATACAGAAACACTCATAGACAATTCGATC	Pdha2	18	70	0.257143	Two	Inactive	12.24	452
chr14	70576435	70576505	70576435	70576659	L	GATCGCCGAGGGCGGTGGCCCGCGGAGGGTGCAGGTGGGCGCGCGCTCACCTGGCTGCCGCTTGCCTGTC	Pdlim2	54	70	0.771429	Two	Inactive	2.76	224
chr14	70576589	70576659	70576435	70576659	R	CCGCAGCCGTCTGTCCGACTCTAGGGAGAGCTCGCCCGGGGCTCCCAGACCTGCCTCCGCCCATGTGATC	Pdlim2	49	70	0.7	Two	Inactive	3.03	224
chr3	57650905	57650975	57650905	57651727	L	GATCCAGGGCCAGCCTGCCGCCCAGATTCCCCCCGCCCACACCCGGGGACCCGCACTGCAGCCCGCAGGG	Pfn2	54	70	0.771429	Single	Inactive	2.33	822
chr2	92025967	92026037	92025250	92026037	R	TGAATTCGGTGTCATCATATTCCGGTCATATGTTGAAATATTCTTTGTTTAGGTCTTGAAGTAGAGGATC	Phf21a	25	70	0.357143	Single	Inactive	7.63	787
chr3	128902700	128902770	128902700	128902960	L	GATCGCCCAGCGTACAGCAGGCTCGGCCGCCCGCCCGCGCGCCACTGTGCACTGGAGTTTGGTGGAATCT	Pitx2	48	70	0.685714	Two	Inactive	2.79	260
chr3	128902890	128902960	128902700	128902960	R	AACTGCCGGCGCCCGCTAGCTTTAGCAGCCCCCCGCGTGGACCCTCTCGGAACTTGGCACCCTCAAGATC	Pitx2	46	70	0.657143	Two	Inactive	1.29	260
chr9	21742093	21742163	21742093	21743193	L	GATCTGTCATTTTGTAGTTACTGTTGTATTCCTTCTGATGTTGTGTGTCTGTTTTGCAATCCGGCAGGTG	Plppr2	29	70	0.414286	Two	Inactive	9.97	1100
chr9	21743123	21743193	21742093	21743193	R	CTGGGAGGATGGGGGGTGTTCGAGGCAGCTGGGAGAGAGGGAGTGTCTGGCTATCAGCCCACACCAGATC	Plppr2	44	70	0.628571	Two	Inactive	6.31	1100
chr1	168339812	168339882	168339812	168340218	L	GATCCCGCAGCCCGCGCGCACTCACCCCGGCCGAGCGGGCGGCGTCGCCGCAAAGGGCGACGAAGGCTGT	Pogk	54	70	0.771429	Two	Inactive	1.57	406
chr1	168340148	168340218	168339812	168340218	R	CATCCAGAAATGCTCTGTGCGCGGAGGGGTGACCGGGCTCATCGTTCTTGTTCTGTCCAGAACGCTGATC	Pogk	40	70	0.571429	Two	Inactive	2.13	406
chr4	115823517	115823587	115823517	115824383	L	GATCCAACTCCTCCAAAGATTTTCTGGCCAGACCCAGAGAAGTTAAGCCACGTTGCCTAGGGCACACAGC	Pomgnt1	37	70	0.528571	Two	Inactive	7.79	866
chr4	115824313	115824383	115823517	115824383	R	CAGAAAGTGGAGAGACTGGTCCCTGTGTCCTCTTCAGCCAAGGTCATACTTTCAGAAGGCCCTTGTGATC	Pomgnt1	36	70	0.514286	Two	Inactive	8.76	866
chr2	87348587	87348657	87348587	87348951	L	GATCATTTTTCCTGAAAATCAGTCACAATGAGTGTTGACTCCCTACCCACCCTCTTTCAGTGGGCAAGAG	Pramel6	32	70	0.457143	Two	Inactive	9.91	364
chr2	87348881	87348951	87348587	87348951	R	ACAGGGAAGGTTCATTCCAGGTAAGCAAAACCAGCTAGGGAGGAAGGCTCTGTGTGTGCAGAGAAGGATC	Pramel6	36	70	0.514286	Two	Inactive	23.01	364
chr2	80132347	80132417	80132347	80132710	L	GATCATCTCTGTGCCGGGTCAGATTTTCAAGACCATTAGTTGTTCCCCATCCTTATCCACCCCATCTATA	Prdx6b	32	70	0.457143	Two	Inactive	4.1	363
chr2	80132640	80132710	80132347	80132710	R	CAACGTGCTCAAATCAAGATGGTAAACACTGAGTTGAATTGGTAACTACAAAGCTGAAGTCGCCACGATC	Prdx6b	30	70	0.428571	Two	Inactive	4.84	363
chr17	56911209	56911279	56909295	56911279	R	CCCAACCGACATTCGCTCCCTGCACCTGCCAGATGACCTGCTGTCCTTTGACTACAGTGTCCCCGAGATC	Prr22	41	70	0.585714	Single	Inactive	4.14	1984
chr12	101350208	101350278	101350208	101350613	L	GATCTCTGGAGAGAGTAAATGACCATGCGTGGCGAGTCTCTTTTCACAGTCGGGGAGGTAACTGACATTA	Psmc1	34	70	0.485714	Two	Inactive	3.04	405
chr12	101350543	101350613	101350208	101350613	R	CAAAGCCAGAGTGGTGGCCATGGTCCTGGGGGTGGCAAGAAGGATGACAAGGTAAATACCAAGCAAGATC	Psmc1	37	70	0.528571	Two	Inactive	5.83	405
chr3	13471310	13471380	13471310	13473135	L	GATCAAATGAATAAAATGATTGAGTTAAACCGGGTTTAAAGAGTGAAACTTGGGGAGAGGGACAAGAGCT	Ralyl	27	70	0.385714	Two	Inactive	6.1	1825
chr3	13473065	13473135	13471310	13473135	R	GCAAGTTGGCCTTAGCCACCCGCAGCGCCGGAAGCCTAGGGCCCCGCGGGGCGCTGACTGTGCGGTGATC	Ralyl	50	70	0.714286	Two	Inactive	1.26	1825
chr9	89804190	89804260	89804190	89804631	L	GATCTGATTTGGCTTAGAACACCCGAAGTAGAGAAGAGGAAAACAAGGAGGGAGGGGTAGGCGTGTATGT	Rasgrf1	34	70	0.485714	Two	Inactive	14.09	441
chr9	89804561	89804631	89804190	89804631	R	CCGCGGCTCTGCGGAGAGAAGAGGTTCCAGCCAGGAAGGGTCCAGCTAGGAGCGAGCACGGCGCCCGATC	Rasgrf1	48	70	0.685714	Two	Inactive	4.24	441
chr9	98390790	98390860	98390790	98392327	L	GATCACAGGGACACGCAGACCTGGCAACGGCAGGACTTTGTGCCTGGACTGCCCACAGACCTGTTGAACT	Rbp2	41	70	0.585714	Two	Inactive	4.54	1537
chr9	98392257	98392327	98390790	98392327	R	GATAAGGTAAGTAAACACAGAGTGAGTACAGCCTGTGCCATGCCCAAGACTTCCTCTGTGAGGTGGGATC	Rbp2	35	70	0.5	Two	Inactive	8.87	1537
chr11	101328971	101329041	101328971	101329681	L	GATCCCGCCACCCGTCGTTATGGAGATAGAAAGCTATGATGTCACTAATGTAGGGTGGGAGTGCTAAGGT	Rnd2	35	70	0.5	Two	Inactive	6.91	710
chr11	101329611	101329681	101328971	101329681	R	GGAGGGGGGCGGCGTGGGGGGCCGGCGCGTAGCCGGGACCATGGAGGGGCAGAGTGGCCGCTGCAAGATC	Rnd2	54	70	0.771429	Two	Inactive	2.97	710
chr4	99767932	99768002	99767932	99768461	L	GATCAGATGAGCTTGGTGTAGATGTAGTGGTCCTAGGATTAAAAACAAGAAGACACATGAGTCACTTGTA	Ror1	28	70	0.4	Two	Inactive	6.57	529
chr4	99768391	99768461	99767932	99768461	R	CATTGGTCCGGGCTGGGGCGCTGGGTTGTGGAGTTGGTGGAAAGTGACAAGTTGGGCGAGAAGAGAGATC	Ror1	41	70	0.585714	Two	Inactive	4.01	529
chr13	67214884	67214954	67214884	67215052	L	GATCTGAGACTTCCTCCACCTGCCCATTTCCATCTCTGCAGTTCTTCCCTGATGTAGCTCCCTGTGGTTT	Rslcan18	36	70	0.514286	Two	Inactive	24.04	168
chr13	67214982	67215052	67214884	67215052	R	AGGTCCCTGAAAGGAAAGCTGTGTTGTATGGGATGGACGGTGAAAGAAATAACGAGCCATGACAAAGATC	Rslcan18	32	70	0.457143	Two	Inactive	28.84	168
chr2	27102249	27102319	27102249	27103192	L	GATCCAATCGGGGCTCTGCAAGTCCAAACAGTGCCTCTACCTTAGGACACCATGCCAGGCACTGCATACA	Sardh	38	70	0.542857	Two	Inactive	8.46	943
chr2	27103122	27103192	27102249	27103192	R	TTCCCCACCCCCGAAGCCAGCTCCATCTGTAGTTGGCTGTGTAGGTAGACTTGAGGCCCCTGGTGAGATC	Sardh	41	70	0.585714	Two	Inactive	6.26	943
chr7	4915945	4916015	4915945	4916348	L	GATCCCTTTCTGCCTACTGCAGTTAGCGCCTTGCACTTCGGGGGTTCCTGCCAGCATCAGACTGCTCAGG	Sbk2	41	70	0.585714	Two	Inactive	4.41	403
chr7	4916278	4916348	4915945	4916348	R	AGAATGCATCCCTCCTATTTCAGACTAGAGAGGGTCTAGGTACCATCCTCTCTCCCTTATATCCAAGATC	Sbk2	32	70	0.457143	Two	Inactive	5.77	403
chr1	15882331	15882401	15882331	15882998	L	GATCCCCACAGATGTTAGGGGGTGTGCTTCGGGGACATTAGATGAAGCCGACTGGGAAGCCTGGAATGGA	Sbspon	39	70	0.557143	Two	Inactive	2.74	667
chr1	15882928	15882998	15882331	15882998	R	TGGCCACCAGCCGACCCCCGACCACCCCAGGTGCTCTCACAGCCCGCTACCGGCCACTCTCCCCAGGATC	Sbspon	50	70	0.714286	Two	Inactive	4.21	667
chr7	32047989	32048059	32047989	32048911	L	GATCTGAACTTGAGACAGTCGACACATACAACACTACCTGTGGCCTGTTCAGCATTGTAGTTTATAGCTA	Scgb2b1	30	70	0.428571	Two	Inactive	6.79	922
chr7	32048841	32048911	32047989	32048911	R	GGGACCCTCGCTCATCCCATCTCAGTCCCATGTAGATTTCTAAGTGGGGCATGAGACAGACCTAGGGATC	Scgb2b1	38	70	0.542857	Two	Inactive	19.07	922
chr15	76354772	76354842	76352326	76354842	R	GCTTGGGTCTCAGGGCCAGGCAGTATCAAATGAACCATTCAAACGGGCCTTGCTCTGGCTGTGATGGATC	Scrt1	38	70	0.542857	Single	Inactive	4.91	2516
chr13	51888733	51888803	51888733	51889473	L	GATCCTGGGAGCCCCGAGGGGGTCGCAGGAGAGGCTCCAACAGGGTTCCTAGGTTTACCGCGGGGGCTCG	Sema4d	48	70	0.685714	Two	Inactive	1.51	740
chr13	51889403	51889473	51888733	51889473	R	GGGCTCTTTCCTACCCAAGTCTGGTCTCTTGAAAACAGAGGAGATTACCAGCAAAAGGAGCCTTTTGATC	Sema4d	33	70	0.471429	Two	Inactive	6.03	740
chr16	35540803	35540873	35540803	35541939	L	GATCTTGTAGCTTGTGAGGTTAACTAGCAACCGGTCAGCTCTGGCTTTTCGGTCCAGCCCAGCAGCTTAG	Sema5b	37	70	0.528571	Two	Inactive	3.04	1136
chr16	35541869	35541939	35540803	35541939	R	GGGCGCCACCGGAGCTGCTGCGTTCCTGACACCCGCTCGCTCTGGCTTCTGGCTCCACTGGGCTGCGATC	Sema5b	49	70	0.7	Two	Inactive	6.17	1136
chr12	105500597	105500667	105500597	105502351	L	GATCCTATTGTCACAGGTGTCATTTCTGACACACAGGCAGGTAATGCATGGGTGTTCCATAGAGGTAGAA	Serpina3i	32	70	0.457143	Two	Inactive	10.54	1754
chr12	105502281	105502351	105500597	105502351	R	TCTGCATTTCCTCTGACCTCTCCTACAATCTGTGCAGAAGCTGAAAAGGAGCCCTGTCTTTAAAAAGATC	Serpina3i	31	70	0.442857	Two	Inactive	14.66	1754
chr1	109318736	109318806	109318736	109319501	L	GATCAAAAGTATTCAATATTTGCATTATGCCATACAATTAAAATGAAAGGAATTCTAGAATACAAGGAAT	Serpinb7	18	70	0.257143	Two	Inactive	11.13	765
chr1	109319431	109319501	109318736	109319501	R	GCTTATGGCTTCTCCCGATTCGCTTTGACTAGCGTCACAGAGAATGACATTCACCACAGTGTGGGAGATC	Serpinb7	35	70	0.5	Two	Inactive	3.53	765
chr13	33576636	33576706	33575837	33576706	R	GAACTGAACAGGGTAAGCAGCCACAGAGCACTCCCGGGTCAGAGACCATTGAACACTGCACCGTGAGATC	Serpinb9g	39	70	0.557143	Single	Inactive	6.23	869
chr4	111753463	111753533	111753463	111754127	L	GATCTCTGCAAAATATTCTAAAATATATTTATGCTCATAGTTTTCATATGCATTCCTATTTATAGCATAT	Skint4	17	70	0.242857	Two	Inactive	17.61	664
chr4	111754057	111754127	111753463	111754127	R	GAGGCAAACAAATATTTCATTTGTGGGTTGATAAGACCAACACTGTAGAAATTTCCCTGGAAAAGAGATC	Skint4	26	70	0.371429	Two	Inactive	9.94	664
chr6	138028263	138028333	138028263	138028605	L	GATCATGTTGCAGACGACTTCGAAGAAAGTGAACCTCTCACACAGCTCCACCAGAAGCAAGCAGATTCCA	Slc15a5	34	70	0.485714	Two	Inactive	8.61	342
chr6	138028535	138028605	138028263	138028605	R	TTAGAATTTCACATCTCCATGCTAGAATTTCTTGAGCTTTTTTGCACATGAATGCTATTTTTTGATGATC	Slc15a5	22	70	0.314286	Two	Inactive	3.47	342
chr2	122527778	122527848	122527778	122528728	L	GATCATGAAAAGCAAGTAGAGGACGGCAGCGATGGTCAGCCTGGTCTTCACCTTCCTCTGCTTCAGCAAC	Slc30a4	37	70	0.528571	Two	Inactive	22.07	950
chr2	122528658	122528728	122527778	122528728	R	CCCGGAGCTGGGTGTCACTGCTCTGAATTCCCTCCACTGGAGATGGGTCTCGGGAATCTCAGGTCCGATC	Slc30a4	42	70	0.6	Two	Inactive	7.76	950
chr4	150026628	150026698	150024652	150026698	R	CCCTAAAATTGTGCCCATTGCACTAAACCAATCCCCCAAAGTATTACACTCATTATTCTGGCCACAGATC	Slc45a1	30	70	0.428571	Single	Inactive	4.41	2046
chr5	93473337	93473407	93473337	93474640	L	GATCTTCTGGCAGCGGCTGTCCGGTGGACTGTCCCCAGCCGTTCTGCTGGCACTCCCAGCAGCAGCGTCC	Sowahb	47	70	0.671429	Two	Inactive	1.99	1303
chr5	93474570	93474640	93473337	93474640	R	CGCTGTTTCTCTTTATTAGCTCGGTCTGGGGAGGGGCTCGGGGTTCCCAATTGCAGAATCCGGCGGGATC	Sowahb	41	70	0.585714	Two	Inactive	3.83	1303
chr3	92088007	92088077	92088007	92089235	L	GATCAACCCTTCTACTTTATTCTCTATTATTTATATGTGATGGTTTCTTGTTCTTCTCCCTAGGGAGTAC	Sprr2a3	25	70	0.357143	Single	Inactive	14.16	1228
chr10	4795816	4795886	4795816	4796079	L	GATCCTTTAGGCAGGGAGGGAGGGCACAGCCACCAGCAGCCAGCGCAGAGCAGCGCGTGTGCGCCAACCC	Syne1	48	70	0.685714	Two	Inactive	20.71	263
chr10	4796009	4796079	4795816	4796079	R	GCGGCACGCAGCCGGGAAGAGGCGTTCGCTAGCGTCACCTCACTGCTTGGAACCAGAGCAAGGCCGGATC	Syne1	46	70	0.657143	Two	Inactive	2.74	263
chr5	36928719	36928789	36928719	36929279	L	GATCTAGCTCACTCTCCCCAGGTCAGGTCCTGCCCAGCCCAAACCTGCCTCCCATGCCACTGGCTCTTGG	Tbc1d14	44	70	0.628571	Single	Inactive	4.57	560
chr11	52095473	52095543	52095473	52097284	L	GATCTCCTTTTGGGTCAGACTCCTCTGGATGTTAACTGGGCAAGAGCATCTAGGAATTGGGCAGAGAAGT	Tcf7	34	70	0.485714	Single	Inactive	5.46	1811
chr12	106384981	106385051	106384981	106385350	L	GATCCAGAGGGTCAGCTGACAGGAGAGCTCCTGATGAAGACATGTTGGAGAGGTGGTGTCCAAAATAATT	Tcl1b2	34	70	0.485714	Two	Inactive	14.9	369
chr12	106385280	106385350	106384981	106385350	R	ACTGGAAGGCCTCATTACTATGGCTGCTGCAGGTTTTTATCCTCCGAGGCTACTCCCACAAGTTCTGATC	Tcl1b2	35	70	0.5	Two	Inactive	25.89	369
chr19	56904967	56905037	56904967	56907040	L	GATCCTTGAAAGAAATACATTTTTCCAGTTTATGAAGCTCAGCTGGAGACTGTCAAAGCAGAATGCTTGA	Tdrd1	27	70	0.385714	Two	Inactive	8.49	2073
chr19	56906970	56907040	56904967	56907040	R	ATTAAGAATAAATTATTTTCATCTAATATATTCTGAACATAGGTTTCCCCCTCCCAGCTCCTTCCAGATC	Tdrd1	24	70	0.342857	Two	Inactive	20.83	2073
chr1	19092692	19092762	19092692	19093182	L	GATCAGCTTTCAACATCCAGGGAGTGGAACCAATAGGAACAAATGCCCAGTCATGTAAAAGAAAGGTTTA	Tfap2d	29	70	0.414286	Two	Inactive	7	490
chr1	19093112	19093182	19092692	19093182	R	TTTTGTGCAGAGGGAAAATTTTGTTCCTACAGGTTTTTTAAGTGGGTACGAGGCAAGGAGCTATCTGATC	Tfap2d	29	70	0.414286	Two	Inactive	4.59	490
chr14	14793654	14793724	14793654	14794870	L	GATCCCGGCGCTGCCCCGCGTCCCCGCACCCGCCGAGGCCTCACCGTCAGTCACGGCTCCCATGGCGTGC	Thoc7	54	70	0.771429	Two	Inactive	1.27	1216
chr14	14794800	14794870	14793654	14794870	R	TTGATTTGACCTCCAACAGGGTAGAGTTTGACTTTATAACCCAGGTTTTTGTTTATCAGTTTTCATGATC	Thoc7	25	70	0.357143	Two	Inactive	6.81	1216
chr17	3397184	3397254	3397184	3397944	L	GATCCGTTTTTAGCTCTCAACGGCTGAGCAGTCGAAGTGTTAGACACCATTTCCTGGCTCGCAGGGCAAA	Tiam2	36	70	0.514286	Two	Inactive	5.34	760
chr17	3397874	3397944	3397184	3397944	R	AGGGGGGTGGGTGGGGAGAAACATTGTAGCTTTGGGTAAGAGGCCCTCAGTTTAAGCAGACTGAGGGATC	Tiam2	38	70	0.542857	Two	Inactive	11.33	760
chr3	84397465	84397535	84397465	84397919	L	GATCCTAAGAAGGTGGTGCCTCTTCTAACCGCATATAGAATTTTTCTTCAGACTTTTGGAAAAGATGTAT	Tigd4	26	70	0.371429	Two	Inactive	7.61	454
chr3	84397849	84397919	84397465	84397919	R	AATTCATTGTCTTCCATTATGAAAAACAAAGACAAAGTTCTAGAAGCCTTTGAGTCTTTGAGATTTGATC	Tigd4	22	70	0.314286	Two	Inactive	17.79	454
chrX	160527681	160527751	160527681	160528480	L	GATCTTAGAGTTTAACCTAGCCATCCTCTAGTTGGGAATTGTTAACCAACCAACAGTCTAGGAAGTCTTG	Tmem27	29	70	0.414286	Single	Inactive	2.51	799
chr3	94928355	94928425	94928355	94929533	L	GATCTCCCACCACTCCCCACCTGGCCAGAGCTAAAATAATAAAATGCTGAGCTCACTGTTCCCCCACGCT	Tmod4	37	70	0.528571	Two	Inactive	7.61	1178
chr3	94929463	94929533	94928355	94929533	R	GGTAGGGGCCACCATGTCATCCTATCAGAAGGAACTGGAGAAATACAGAGACATCGACGAAGATGAGATC	Tmod4	34	70	0.485714	Two	Inactive	7.66	1178
chr1	163424893	163424963	163424107	163424963	R	CAAGAAGTCATGGCTCTTGTGCATAGTGGCTCTGTTACTGATGTTGCTCTGTTCTTTGGGTACACTGATC	Tnfsf18	32	70	0.457143	Single	Inactive	4.56	856
chr9	57083444	57083514	57083444	57084796	L	GATCAGCAGAGAATCAAAGATTGGGGAATCCCGGGATTGTGACTTCCCTCATTTGTATATACCTCCGTAG	Trcg1	32	70	0.457143	Two	Inactive	3.83	1352
chr9	57084726	57084796	57083444	57084796	R	CTCCAAGTGCAGGTGGGATTGCATCTGGCCAGGGAGAGCTAGAAGAGCCTCGCCCTCATCCACAGTGATC	Trcg1	41	70	0.585714	Two	Inactive	6.71	1352
chr15	85709640	85709710	85709640	85710109	L	GATCCGCCGCGCGGAACCCAAAAGCCTGCAGAACACTGGGTGAGCGGAGCACGTTTCCCGCCGGGTGAAG	Trmu	46	70	0.657143	Two	Inactive	5	469
chr15	85710039	85710109	85709640	85710109	R	TTCACTCCGAACAGCTACCAGTTCTTCCTGACTTGTAGATGTAGCCTCATGGGTCCTTAGGGTTCGGATC	Trmu	35	70	0.5	Two	Inactive	3.54	469
chrX	80733021	80733091	80733021	80733820	L	GATCCGAAATCCTTTGATTTCTTACACGAAATCCTTTGATTTCTTAGTAACCCTCGCCGCCAACAGCTTT	Tsga8	29	70	0.414286	Two	Inactive	6.41	799
chrX	80733750	80733820	80733021	80733820	R	CACCATATCTAGCCTATGTACCAAAGCGTAGCCTTCCTGCCTGTATCTTGTAGTAGGTACCTCTAGGATC	Tsga8	33	70	0.471429	Two	Inactive	3.06	799
chr11	102179864	102179934	102179864	102180947	L	GATCGCGGTGCGAGGTTTCGGCGCCTACCTCTCGGTTCCCTTATGCTCCGCAGAACACCCGTGAAACTTA	Ubtf	41	70	0.585714	Two	Inactive	1.54	1083
chr11	102180877	102180947	102179864	102180947	R	TCCATCTGCTTGCCCGACTCCTCGCTCTCCTGTCGGGGCGGGCAAGGCAGCTTGAGGCCGGAGGGGGATC	Ubtf	48	70	0.685714	Two	Inactive	1.81	1083
chr1	89991368	89991438	89991368	89992143	L	GATCAATCCTAGAAATGTAAGCTGCTTTGAAACTTGCTTCCTTTTGTATAAGCATTTGGACTCCTTAGGG	Ugt1a7c	27	70	0.385714	Two	Inactive	12.93	775
chr1	89992073	89992143	89991368	89992143	R	AGTTTGTTTAACGACAAGAAGTTAGTGGAATACTTGAAGCAGACTTCTTTTGATGCTGTGTTTCTGGATC	Ugt1a7c	26	70	0.371429	Two	Inactive	11.1	775
chr2	58607461	58607531	58607461	58607803	L	GATCAAAGTTAACAAGCTAACCAACCTGGACAAAGAGAAATGATGCCACACCTTCCAAAGGAGCCTATCT	Upp2	30	70	0.428571	Two	Inactive	6.67	342
chr2	58607733	58607803	58607461	58607803	R	TAATATTGCTTTTTCCTGCTATCTGCCCACCGCAGAGTATGGCTTCCATTTTGCCTGCTTCTAATAGATC	Upp2	30	70	0.428571	Two	Inactive	7.7	342
chr18	10029223	10029293	10029223	10030383	L	GATCCTCGGTCAATACCTTGGAAAGACATCAAGAAAAGACTCCTGCCAAATGCCACAGTGAAAGAAATAG	Usp14	30	70	0.428571	Two	Inactive	8.76	1160
chr18	10030313	10030383	10029223	10030383	R	AGAGGGGAGAGAGAACAGGAGAACACTCGGCCACAGGTAGAAACCTGGAATTAACACTTATGGCTAGATC	Usp14	34	70	0.485714	Two	Inactive	10.66	1160
chr6	89795456	89795526	89795456	89795625	L	GATCCCAATGCCAATTTCAGAGAAAAATGTTTTTCCTATGATAGAATGAGTATGTAGTATGCTGTTCTTA	Vmn1r42	23	70	0.328571	Two	Inactive	13.06	169
chr6	89795555	89795625	89795456	89795625	R	AGAAGAGAACAGAATATCACCCATCCCTCCTGGGCAACTCTGCTCCCCTCAGCATAATCCACTGAAGATC	Vmn1r42	35	70	0.5	Two	Inactive	7.31	169
chr17	35031039	35031109	35031039	35031773	L	GATCCTAAGATTGGTAGGCCACCGGCAGGTCCAAGGCTCTGGGAGGTGGCCTGACTCGCACAGCTGGGCG	Zbtb12	45	70	0.642857	Two	Inactive	2.87	734
chr17	35031703	35031773	35031039	35031773	R	AACCGGGCCAGGTGAGAGGCGCGTGCACCCAGGGTCGTGAGTCTGGGTGGGGGGGCGTGCCACGGAGATC	Zbtb12	50	70	0.714286	Two	Inactive	3.21	734
chr1	179374203	179374273	179374203	179374805	L	GATCCAGATAAATTGCTTAGGTAAGAGTAAAACAATAAGGTGAACCACGCTGAAGTAATAGTTCTTAATA	Zbtb18	23	70	0.328571	Two	Inactive	3.57	602
chr1	179374735	179374805	179374203	179374805	R	GCAGCTGACAGCCTGCCATCCCTCAGCCTTTTATTCTAACACACAGACAGGGAGTTAGTGTGTGCGGATC	Zbtb18	37	70	0.528571	Two	Inactive	7.76	602
chr17	32946849	32946919	32946849	32947094	L	GATCCCCAAATAAGGCGGGGACCAAAAGGGGATGTCTCAGTGATACGTAGCGGCCATCTTCCTAATGCCT	Zfp811	37	70	0.528571	Two	Inactive	4.14	245
chr17	32947024	32947094	32946849	32947094	R	CACATTGAGATTCAAATTAGAAATTTTAGGTTCAAGCCTACCCAGACTGCATAGAGTACTTTCCTAGATC	Zfp811	26	70	0.371429	Two	Inactive	10.14	245
chr4	146926929	146926999	146926929	146927662	L	GATCCGTTGTATCTGAAGGGTTCAGAACCCAGGTGAAGTGTCCTACTACATTCAGTTCTGGTCTAGTCTG	Zfp985	33	70	0.471429	Single	Inactive	28.19	733
chr11	5280673	5280743	5280673	5284133	L	GATCATCAAGGAGGAAGGCTAAGAGAACCTCAATACCATTACACTTCACTATTCTTGTTTGATACCTAAG	Znrf3	27	70	0.385714	Single	Inactive	5.27	3460

## Sheet: c.50-mer_probes
chr	bp start (mm9)	bp end (mm9)	Gene	BLATed	Density	Duplicates	Duplication	FragID	Oligo_Size	Percent_CG	Percent_GC	Sequence	SimpleRepeat	SRepeatLength
chr11	32195804	32195854	Hba-a2	TRUE	3.06	3	TRUE	chr11:32195804-32195854_Hba-a2_c	50	0	52	GATCCATGGTAGCACAGGGCAGCTAAGATGCAAGTCTGAAGGAGGAGTCT	FALSE	0
chr11	32183771	32183821	Hba-a1	TRUE	2.04	2	TRUE	chr11:32183771-32183821_Hba-a1_c	50	0	50	TGCTGAATATGGAGCTGAAGCCCTGGAAAGGTGAGAACAGGACCTTGATC	FALSE	0
chr11	32182969	32183019	Hba-a1	TRUE	3.06	3	TRUE	chr11:32182969-32183019_Hba-a1_c	50	0	52	GATCCATGGTAGCACAGGGCAGCTAAGATGCAAGTCTGAAGGAGGAGTCT	FALSE	0
chr11	32196588	32196638	Hba-a2	TRUE	2.04	2	TRUE	chr11:32196588-32196638_Hba-a2_c	50	0	50	TGCTGAATATGGAGCTGAAGCCCTGGAAAGGTGAGAACAGGACCTTGATC	FALSE	0
chr14	69903419	69903469	Slc25a37	TRUE	1.02	1	FALSE	chr14:69903419-69903469_Slc25a37_c	50	2	48	GTTTTGCAGACACTAATCAACCAGCTTTAGCATTCCGAAGGCTGGGGATC	FALSE	0
chr14	69902454	69902504	Slc25a37	TRUE	1.02	1	FALSE	chr14:69902454-69902504_Slc25a37_c	50	8	66	GATCGGACGGCTCAGAGCCACAGCCACCTCCGCGCACTGAGTGCTCACCA	FALSE	0
chr7	110961967	110962017	Hbb-b1	TRUE	2.04	2	TRUE	chr7:110961967-110962017_Hbb-b1_c	50	0	56	GATCCACATGCAGCTTGTCACAGTGGAGCTCACTGAGGCTGGCAAAGGTG	FALSE	0
chr7	110975976	110976026	Hbb-b2	TRUE	2.04	2	TRUE	chr7:110975976-110976026_Hbb-b2_c	50	0	56	GATCCACATGCAGCTTGTCACAGTGGAGCTCACTGAGGCTGGCAAAGGTG	FALSE	0
chr7	110962767	110962817	Hbb-b1	TRUE	1.02	1	FALSE	chr7:110962767-110962817_Hbb-b1_c	50	0	26	TAAAACACATTATACATAAGAAAATTTGCCTGTTCTGTTTTGTTTTGATC	FALSE	0
chr7	110976406	110976456	Hbb-b2	TRUE	1.02	1	FALSE	chr7:110976406-110976456_Hbb-b2_c	50	0	42	TTGTGAGTCAACACAACTATGTCAGAAGCAAATGTGAGGAGCAACTGATC	FALSE	0

## Sheet: d. 120-mer_probes
chr	bp start (mm9)	bp end (mm9)	Gene	FragID	Sequence
chr11	32195804	32195924	Hba-a2	chr11:32195804-32195924_Hba-a2_c	GATCCATGGTAGCACAGGGCAGCTAAGATGCAAGTCTGAAGGAGGAGTCTGGCGAGCTGCTCCTGCAGTTCCCTGGACCCAGAAAGATGAGCTAGCAGATTCACTTGAGCCAAAGGATTC
chr11	32183701	32183821	Hba-a1	chr11:32183701-32183821_Hba-a1_c	AAACCATGGTGCTCTCTGGGGAAGACAAAAGCAACATCAAGGCTGCCTGGGGGAAGATTGGTGGCCATGGTGCTGAATATGGAGCTGAAGCCCTGGAAAGGTGAGAACAGGACCTTGATC
chr11	32182969	32183089	Hba-a1	chr11:32182969-32183089_Hba-a1_c	GATCCATGGTAGCACAGGGCAGCTAAGATGCAAGTCTGAAGGAGGAGTCTGGCGAGCTGCTCCTGCAGTTCCCTGGACCCAGAAGGATGAGCTAGCAGATTCACTTGAGCCAAAGGATTC
chr11	32196518	32196638	Hba-a2	chr11:32196518-32196638_Hba-a2_c	AAACCATGGTGCTCTCTGGGGAAGACAAAAGCAACATCAAGGCTGCCTGGGGGAAGATTGGTGGCCATGGTGCTGAATATGGAGCTGAAGCCCTGGAAAGGTGAGAACAGGACCTTGATC
chr14	69903349	69903469	Slc25a37	chr14:69903349-69903469_Slc25a37_c	GGGAGAGTCAGCAGAAGGGATATGCTCAGAGCTGCAAGAGCAGGAGAAGGGGCTGTCCCCAGAATCGGTAGTTTTGCAGACACTAATCAACCAGCTTTAGCATTCCGAAGGCTGGGGATC
chr14	69902454	69902574	Slc25a37	chr14:69902454-69902574_Slc25a37_c	GATCGGACGGCTCAGAGCCACAGCCACCTCCGCGCACTGAGTGCTCACCACTTGTCCCCCACGACCACGACAGAGACAGAAGTGCAAGACTCCCTGGCGGAATCTAGGGGTACTCCCCCG
chr7	110961967	110962087	Hbb-b1	chr7:110961967-110962087_Hbb-b1_c	GATCCACATGCAGCTTGTCACAGTGGAGCTCACTGAGGCTGGCAAAGGTGCCCTTGAGGCTGTCCAAGTGATTCAGGCCATCGTTAAAGGCAGTTATCACTTTCTTGCCATGGGCCTTCA
chr7	110975976	110976096	Hbb-b2	chr7:110975976-110976096_Hbb-b2_c	GATCCACATGCAGCTTGTCACAGTGGAGCTCACTGAGGCTGGCAAAGGTGCCCTTGAGGCTGTCCAAGTGATTCAGGCCATCGTTAAAGGCAGTTATCACTTTCTTGCCATGGGCCTTCA
chr7	110962697	110962817	Hbb-b1	chr7:110962697-110962817_Hbb-b1_c	TTGCACCAATAACATAGCTTGTCTGTTCAATATTATCTCTTCAATATTGTTTACTACACAAATAAAAAATTAAAACACATTATACATAAGAAAATTTGCCTGTTCTGTTTTGTTTTGATC
chr7	110976336	110976456	Hbb-b2	chr7:110976336-110976456_Hbb-b2_c	TTTCCCCACAGGCCAGAGACAGCAGCCTTCTCAGCATCAGTCAGGTGCACCATGATGTCTGTTTCTGGGGTTGTGAGTCAACACAACTATGTCAGAAGCAAATGTGAGGAGCAACTGATC
chr18	11052717	11052837	Gata6	chr18:11052717-11052837_Gata6_c	CGTTCTTCTCGCACATCGCTCGAGGTTCGGTTGTTTCCTCCTTTGTTTGCCCCCTCCTCTCCCTTCTCCCTTCGCGGGCCCTTGGGCCTCCAGCTCTCCAGCCTTTCCCGGGCTGTGATC
chr18	11052451	11052571	Gata6	chr18:11052451-11052571_Gata6_c	GATCCCTCCTCCTTCTCTTCACCTCCGCACCCAGCAGCTTGTAGAGAGCAGTTCCGACCCACAGCCTGGCACCCTTCGGCTAGCGCTGTTTGTTTAGGGCTCGGTGAGTCCAATCAGGAG
chr4	55544869	55544989	Klf4	chr4:55544869-55544989_Klf4_c	GATCCTTCTTCTTTGGATTCAATATAAACCGGCGATGTCTTTAAAAAAGTTCCTTTGTATACAAAAATTCTTAGAAAAGTTGTAAACTCTTATAAAAATAGACAATCAGCAAGGCAGATA
chr4	55546066	55546186	Klf4	chr4:55546066-55546186_Klf4_c	GGGCACGTAGTCATCTTGATAATGGAAGGAACAAGGAAGGCGTTCCAGATTTACATTGGGGGTGGGGGAGTGGGAACGCGGAGAGGGACCGAGGCGCGGAGATACCTTTCACCAGGGATC
chr15	61816942	61817062	myc	chr15:61816942-61817062_myc_c	CCCTGGGCTGCGCTGCTCTCAGCTGCCGGGTCCGACTCGCCTCACTCAGCTCCCCTCCTGCCTCCTGAAGGGCAGGGCTTCGCCGACGCTTGGCGGGAAAAAGAAGGGAGGGGAGGGATC
chr15	61816402	61816522	myc	chr15:61816402-61816522_myc_c	GATCACCCTCTATCACTCCACACACTGAGCGGGGGCTCCTAGATAACTCATTCGTTCGTCCTTCCCCCTTTCTAAATTCTGTTTTCCCCAGCCTTAGAGAGACGCCTGGCCGCCCGGGAC
chr6	122657372	122657492	Nanog	chr6:122657372-122657492_Nanog_c	GATCAGAGGATGCCCCCTAAGCTTTCCCTCCCTCCCAGTCTGGGTCACCTTACAGCTTCTTTTGCATTACAATGTCCATGGTGGACCCTGCAGGTGGGATTAACTGTGAATTCACAGGGC
chr6	122657603	122657723	Nanog	chr6:122657603-122657723_Nanog_c	TGGCCTTCAGATAGGCTGATTTGGTTGGTGTCTTGCTCTTTCTGTGGGAAGGCTGCGGCTCACTTCCTTCTGACTTCTTGATAATTTTGCATTAGACATTTAACTCTTCTTTCTATGATC
chr17	35641755	35641875	Oct4	chr17:35641755-35641875_Oct4_c	GATCCTCAGACTGGGCCCAGAAAACCACTCTAGGGAAGTTCAGGGTAGGCTCTCTGCACCCCCTCCTCCTAATCCCGTCTCCTTAGTGTCTTTCCGCCAGCACAGGAATGGGGGAGGGGT
chr17	35643015	35643135	Oct4	chr17:35643015-35643135_Oct4_c	GCCCCCGGCTCGGGGTGCCCACCTTCCCCATGGCTGGACACCTGGCTTCAGACTTCGCCTTCTCACCCCCACCAGGTGGGGGTGATGGGTCAGCAGGGCTGGAGCCGGGCTGGGTGGATC
chr3	34547651	34547771	Sox2	chr3:34547651-34547771_Sox2_c	GATCGGCTAAAATTACCCTCTCGGGTCCTGGGCAGGCAAGATTCTTGAACCCCTACCCCCGCCCCCAGCCCATTCTCCCACAGCCTGGGCTTGCTTGGTGCCGGCTCCTCGGGTTCGGCG
chr3	34549085	34549205	Sox2	chr3:34549085-34549205_Sox2_c	TTTCCAAAAACTAATCACAACAATCGCGGCGGCCCGAGGAGGAGAGCGCCTGTTTTTTCATCCCAATTGCACTTCGCCCGTCTCGAGCTCCGCTTCCCCCCAACTATTCTCCGCCAGATC

## Sheet: e. Co-capture probes
11:32002284-32002404_mod_a1	GATCCAGTTTGTTTAATATGATTATTGTCCTTGCACCTTCAGCCTTTATCGCTTCATTCCTCATCTCTACTCTGTAGCTCCTATGAGCCTGGTCTTTGGAATTCTTCACTGCTCAAGGAC
11:32002665-32002785_mod_a1	GGAAGTACTGCTGACATCCCAAAAGGATGGCCACACTCGCCCTGAGCTGTTAGACAGAAATGGTGTGACTGCTGACCTCTAAGTTCACTACATTGTCACATCCAGAAAATGTCGGTGATC
11:32011827-32011947_mod_a2	GATCTGTTTGGGTTTTTCTATCCCTTTCTGAATCCTGGGCTACCTGGTGAATGCCAATAATGAAGCAAATTAGCAGCCACTGTCAGTGGAGGAGACAACGACATCAGTGGGTGCACTGGA
11:32011902-32012022_mod_a2	CCACTGTCAGTGGAGGAGACAACGACATCAGTGGGTGCACTGGAGTCTGCAAGGAGGTGAAGAGGCTTGACCCCAACACCAAGCAGGGCAGGGTCAAGCAGCTCCGTCCCCCAGGAGATC
11:32019083-32019203_mod_a3	GATCATTATTCACCCTCTGCTGGCCAATTAATGCTGAACTCGGGCTGAACCTTTCCCTCTCCATTTAAATCCTGCCCTTAAGCCCAGAGGAAAGAGGAATCCTCTTCCCAACTTCAGAGG
11:32019113-32019233_mod_a3	TGCTGAACTCGGGCTGAACCTTTCCCTCTCCATTTAAATCCTGCCCTTAAGCCCAGAGGAAAGAGGAATCCTCTTCCCAACTTCAGAGGGAAAAAGAAATGGAACAGAACCCCCAAGATC
11:32027129-32027249_mod_a4	GATCTTCCTTCCTCAGCCTCTTCAAATCCCTGGGCCTGCAGGCCTATCTATGCAACAAAGCCTGAGTAAGGCATCTTAAAGGGCTTTAAGATGACTAGTCAGAAAGTACCAGAAGGAGTT
11:32027684-32027804_mod_a4	GAAAGATGACTCAAGCTTGCTTTTTCTGCTTCCTTTCCTCCCCCATCCACTTCTTGCTCATCCAGGTTATCTGTCAGACCAGCCACCGAGGCTCTGCTCACAAACATGTAAATGCAGATC
11:32036007-32036127_mod_a5	GATCCACTGAACAACACCTTGGCATCTACTGCTGTCCTTCCCAGGACCTACAGAATACACAAAAATCCTCACCCACCTCTGAATCCTGCTCGTTTCTCCAGTATCCTCCCAGGTCGGAGT
11:32037037-32037157_mod_a5	AGCAGCGGTTTTGATTAAGTGTCTACAGTGAGGTGGCCTGGCCATGGAAGATGATGGCAAGTCCCAGATTGCAGCTCAGTCGACCTCTTTGGCTACACCCTCACTGACTTCCAACAGATC
11:32042139-32042259_mod_a6	GATCTGTCTGCACATACGTAACTGCTCATTTCATCTGCACAAATGACTGCTTACTTATGCAAATGGCAGGCCTAAATGCCCAAATTGGAAAATGCAGCTAGGAAGGCACTTCCTTAACAA
11:32042320-32042440_mod_a6	GAAAGCAAGCAATGTGGGGAAGGACAACTGTATTGGAAAGATGTTGGCGCTGACAGCCATGGCTCCTGTAATCTATGGTACAGAAACAGTGTTAATGGTAACAAAGGGCTGGGTGTGATC
11:32050692-32050812_mod_a7	GATCTGCCTGGGCACCAAAGTGCACAAATGCTCAAGTCCCTTGTATACAACCATGTGGTGTCTGCATAGAACCTAATACTTCCACCCCTATGAGGGACAATCTCTGGCTTACCTGTGGTG
11:32051680-32051800_mod_a7	CCTCACGAGCTTTCTTCAAGTTGGGCAAGGGTAGGGGATGGCTGTTGTCATTTTGTCCAAGTCCTAAGGCATCAGAACCAATAAGAATGTGGAAGCTGCTGGCATAGGTCTTGAAGGATC
11:32059255-32059375_mod_a8	GATCCTTTGAAGATAACTGTGACTGCTTTCTCTTCACACATTTCCCAGAATTCTGGAGGCTAACTGAAAGAGTAAGCCTATGGCAAGTGGACCATGACTGCACACACATTGCCTCTGTAC
11:32059463-32059583_mod_a8	GGGCAGTAGGACTAAAAGCAGGGGAAATTCATAGGGCCCTTGAAGTTCATGGATGGGAGGGTCTCAGGCATGCAACCCCTAGGAATTGCCATTTTTCATGGTATCACCCCAGAGGGGATC
11:32067632-32067752_mod_a9	GATCATGGGCAGAAGGCGTCTCACAAGCTCTCACTTCCAGATGACAAACCAGAGAGTTGACAGCTGCCAAGGAGAAAGTCAGCTTTGTTCAAGGGTATGGCCTGTGCATGTTGTCTGTGT
11:32068278-32068398_mod_a9	CTTATCTGTTTGATTTTTGTCACAATTATCAATTGTTGAAAATGGCATGTTGAAGAAAACGATTTCTGTAGCTTTGGGGACTCTACATTTAGTGTTTTAGCTTTATTAATCCCTGTGATC
11:32076914-32077034_mod_a10	TTCAGGTTGCTGGGTCCTGTAGCTCTGAATCAAGTTCCTTTCCTATGGTCTGGCAGGTGTCTGTGTACAGACCCAGAATGTGTGTTCTGATGGTCGTATGAGTGCAACACACAGAGGATC
11:32083717-32083837_mod_a11	GATCAGTAGCTATCAACATAGGTGACTTGAAGCGTCAAAGCAGAGTAAGAGACGGGAACCCGACAGAGTATAAGTCTCAATCCAATATCAGCAAGTGGACATCTGTCCAAGTGTGGGCCT
11:32083771-32083891_mod_a11	GAACCCGACAGAGTATAAGTCTCAATCCAATATCAGCAAGTGGACATCTGTCCAAGTGTGGGCCTCCCTGTCTACTCACCTCAGCAGCATATGTACTAAAGCTGAAATGATGCGGAGATC
11:32090436-32090556_mod_a12	GATCCGTGCACAGCTGCCTCCTCTCCGGAGTTCCACACGCACCCCAGGGTCAGCCTGGGGCCTTTCGTTCATCTCCCCAAAACAGACATGGTGCACCTAGCAGAGACACGCAGAGACTGT
11:32091944-32092064_mod_a12	AAGCTCCCTTCTACCTAGCAAATGGGCCCACTGTATTCAAACCTGTCCTCAAGGGGCTATTGGACACAGCAACACATTGCCAATTGTTCTACCTACCGGGGAGGCTGAGGCATGAAGATC
11:32110960-32111080_mod_a13	GATCTATAGTCACCTGTGCTCTCCTCAGGAGGACCTCAGCCCCACCCACCTTCACTAGCCCAGTCTCACTCCCTGTTGCTGGAAATCAGGTTAGTCAGGCTTTAATGAGGGAGAAAGTGC
11:32111086-32111206_mod_a13	AGCCAGTGGCACGTGAGCACCCACCTGCCCTTGGTGCCGATGCAGCAAGGCCGGCCTGTTATGACACAATCCATGTGAGGGTGGTTAGTGTGGTTCCCCGCGCTGCTTTTGGTGCAGATC
11:32118902-32119022_mod_a14	GATCCAGAGTAAATGGGAAGTGTTGGAAAGCAAGCTCAGGGGTTGGAGGTGGTATGGAGTCAAGTCTAACGACAGAGCCTTGTCAGGGCTCCAAGCAGCTTGAGCGAGAATCCAGTGGAG
11:32119442-32119562_mod_a14	ACCATTGGTGCTCAGTAAGCGGCAGCTGAATCGACAGAAGGGGCAGATGCCTGAGTGGGAAGAAGACAGCCAAAGCTTCGACAATGGTGTGGCCGGCAATGGTGCTGCACACCTGCGATC
11:32175103-32175223_mod_a15	GATCCAAATTAAAACGTTGACTTTATAAAAAGGACTATTAAGATGAACTGAGGGCTGGGTGAGATGCCATAATGTGTAGAGGCCCTTAAAACCAGGCTTAACAGTGTGAGGTAGTAGTCT
11:32175244-32175364_mod_a15	ATGTGTGCCCTTCACACACAAAACAAATAAATGATACATGAGAAATGAAAGACTATCTGGAAAGTGTAAACCTAGGGGAAGGTATTTGCAAATAGCATATCTGACCCCCCCCAAATGATC
11:32207138-32207258_mod_a16	GATCTGGCACAGCACAGGGCCATATCTACATCAGTCTGCCAGCTGTGGAGAGATAGTCTCTGAGGATGCTTAGGGGTGGAGAGGGTGAGGATACTGTATGGGGCCCTAAGGAGCTCAGAC
11:32207161-32207281_mod_a16	TCTACATCAGTCTGCCAGCTGTGGAGAGATAGTCTCTGAGGATGCTTAGGGGTGGAGAGGGTGAGGATACTGTATGGGGCCCTAAGGAGCTCAGACAGGGGCTATGAGAGACTGGTGATC
11:32215331-32215451_mod_a17	GATCCTTTAGGAGGTGACACCGGCTGGTGAGAACGGGTCTCTAAGGGCAGGACTCTGAGAGTTACACCCATTTCTCTGCTGCACTGTGTGAACAAGCTGGTACTACAAATTCCTATTGCT
11:32215679-32215799_mod_a17	GAGCCACCGGGCATCAGAACTGTCAGCCTGGCCCCTGCTCTGCCAGGCTGTAGAAACAGACCACTTGGCTTCCCTGCTTCCTTGTTCTGGAACTGCCCCCTGCTAGTGAAACCAGGGATC
11:32235766-32235886_mod_a18	GATCCCTGGCTCTGTAGCTGGAAGAAGGAAGACAGCAAACAGCTCAAATGAAAACCACAGTTCCCTGAGAACAGCTTCAAGGTAAACTGCTTCCAGCAGGCAGACAGAGTGTGAAGTAGG
11:32237084-32237204_mod_a18	GCACCAATACAACTGGCTTTCCAGAGAAACCATAAGTTTCTACTTCAGGGGGCCAGACAAGAGATAACTGTCCCACGTGACCCCTGTGGAGGTTTAACCCTAGGGATAAAGTGGGGGATC
11:32242417-32242537_mod_a19	GATCTGGAACAGTGAGAGCTAAAGCTGGAGTCTAAGCTCTATCCCTGGCTTCTGCAGACCTAAATCAAGGGCAATACTCTACTCCCAAATGCCTCTGTGAGACAGAAAAGCAGAGAAGTC
11:32242921-32243041_mod_a19	TCAGTGCATGCTTACACCAGCCTGCAGGGGGCACCATGGAGACTGTGTGCCAATCAGCAAACCACAGATGGCTATGAAATAGGGCAACTGTCTAGGTATAGCCTTTCCCTAAAGAAGATC
11:32252649-32252769_mod_a20	GATCCCACCATGAAGCTGGGTGACCTTAAGTGGCTTACTGATGTCCCTCCCCTTCTCTGAGATGCCAGGTTCATTCTAGGCCCTTCTCAGCCCTCTGCCCATTCAGTCAGCGGATATCAA
11:32252738-32252858_mod_a20	CCCTCTGCCCATTCAGTCAGCGGATATCAAGTTATCAACCCTTGTCACTTACTCCAAAGAAGCTCTGAGTGGATTGTCCTTAGAGTGAGAGATTGGCCAGACCTCCCTCCTGAACTGATC
11:32258095-32258215_mod_a21	GATCTCAGTCACCACACGCAAGATAGTCTTCCATTCTGTCACGGTGTAACTGTATTTCCAGAGAAATTCACTATATTTCTATCATATTTTAATATTTCCCCTGCTCTTCATTTTTGCTTA
11:32259524-32259644_mod_a21	TTCTGTGTGGTTGGTGGTTGCATCTGTATTGACCTTGTATGGCAACTGTTTATACATAGTGTGCATGTCGGATTAGGTGTCTATGTCACCTAGAGATGCTCTGAAGAGGACAGGGGGATC
11:32267139-32267259_mod_a22	GATCTGCTATTGGAAGCTGCCCCTGAGCCTCCAAAGAACAACTCCACATGTTTGCCGTTCAGTTGATGAAACTCTAAGAGCACATCACTGTGTGGGCCAAGCAGCAGCTGCCAGCCATCT
11:32267518-32267638_mod_a22	ACATGTTCTGTGGGGAGTCCTGCAAGGACTTGGGGCTCACAGCCCAGGTGTAGACTTGGCAAGGGTGGTAAGGGCAAAGAATTGAACAACATTCAGAGAACATTTCCTACAAATCCGATC
11:32274955-32275075_mod_a23	GATCTGGCTCAGTGTGTTAAGGGTGAGCTGTCCCTCTCTGCTGATGTTACAACCATGGTGACCTTTATGAGGTCCGGTCACAAGTCTTTTCAGCCCAAATCCTGTGCTTATTATGCCATG
11:32275298-32275418_mod_a23	AGCCTTCTCTCCCCCATATCAACCCCAGATGGGTAGGAGAGGTTGGCTACTCAACTCAGCTGTCCCCGAGGACTAGGCAAGAAGACCAGCCCATGTGGGACCATGACTCCACATTAGATC
11:32283727-32283847_mod_a24	CTCTGGAAAACTTCCCAAGGCAGAAAACTTGAGCCCGACCCTCTCCCCGGCTCTTAAAAGCCTTTGTGGTTACGTAATACTTTTCCAGCAAGAATTCATGAAAATGCTGCTCACAAGATC
11:32291086-32291206_mod_a25	GATCATCACACAGCCAGCCCTGGGTATAAAACTTATGTCCGCACAGAGGCTTGTATGCTAACCTTCCTAGCATCGGGAAGTCGTAATAGCCAAATGTAAGGGGCAGTCTGTAACTTGATG
11:32291715-32291835_mod_a25	TCCAGACCTGGGCTATGCATAACAACCACATCAGAGGGCTTGCAAGTTGAGCCCAGACTCAACACCCTGTGTACCATCTACTGCCCCTATAGAAATAAAAATGCAAGTGTTGCAGTGATC
11:32297594-32297714_mod_a26	GATCTGGGCCTGGTCCTCTGACAGCCTCTACCAGCCTACTGCCTGGGCAGGTTGATACCTGTCACTCAAACCCTGCTGGGCTCCTTCCATACAGGAAGCTTGCTTCTGCCTGCCTTTCTA
11:32298325-32298445_mod_a26	GTTCAATTATCCCTCCTATGACTCAAGCCTGTAGATGTCCCCGTTAGCACTCCGTCCACACTTCAGGCCTGTGCTCTCCCTCTCCTCCTGGGAGCAGGCCTAGGTCAGTTTAGTCTGATC
7:110845602-110845722_mod_b1	ACCTGTCAAGAACTACACCTTTATGAAGACTGACTTTTCTTCTCTTGAAGCTATTAATTGCCAATATCTCATTAGCTAATAATTAACATTTTAAAATAATAACTCTATGTATTGATGATC
7:110851723-110851843_mod_b2	GATCTGCTTATCCCTTTGACCCATAAATAGCATCTCTCCCTCAGACTCACTTTGAATGGAACTCCCTGCACTATAGTCTTCAGCACACAGGCAGTGTCAGAACTACTCTGATGTTTACCT
7:110852385-110852505_mod_b2	CAATGTTCTTCCTTGAGGAAAAATTATTCCACAATATTTGTGTCCTCAGTACCAAATCAATTTAATCAAATCTTACTTGATTCATCTAGATGTGTAATACAACTAAAATCTATATGGATC
7:110862597-110862717_mod_b3	GATCAGTTTGCTCCTGGTGTTGATGTATTAAATCTTAGGAGGCATTTAAACACAAAAATTACTTTGTGGATATTTTTTATGTTATCTGTAGACAATTTTGTCCATCAATTGTTGAGACTG
7:110869104-110869224_mod_b4	GATCTGTTGTTTTCCATACTGGAGTCAAGCTATATTATATCAAAATTATGTGCAATTTTGTAATCTGAAGAAATCCAAGTACATAAAGCATTATAATTTAGTGCCACCCACTTTTTCTCT
7:110870050-110870170_mod_b4	ATTTTAGATGTAAGGCCTTCATATTACATGCGCTTAAACTATTTTATGGCTTTATCCTTCAGCAAATAGGCCTTTGAAGTCAGATGTAGCTCATCAGGGCATTTCCACTGATTTAGGATC
7:110879128-110879248_mod_b5	GATCCTTATAGAAAATATATTATTTAAAGACTTAACCAATTGAAAGGAAAGTAAACTACTATTAACTTAGAGGTTTCTCTATGATTGTAATCATTAAATACTCACTCAATGAGAAAACAG
7:110879257-110879377_mod_b5	ACTTCTTAATTTAACTCCAATTAAAGACTAGGAGAACTCAGAGATGTTTGACCGGGGATTAGACACAAAATTTTCCTTCTCATTAAAAACTAGATGAAGTCATAGAGAAGATATTTGATC
7:110885985-110886105_mod_b6	GATCTGCTTAATCTGTGTGATTCCGGTCCTCACTGTCCCATCCATGAGCCTTTGATGACTTACACTGTAAACACTATACAGCACAAGACTTTAAATAACTCTTCTGCCTCCAACTGATAC
7:110887179-110887299_mod_b6	AAAATTTTCAAAGCAATGATAAATTAAACATAATTTCATCTCTAAAGATGAAAAAATATTTTAGCATAACTCAAACTTTTTTGTGATAAAATTCCTGTTGAAACTATGAGTTGAAGGATC
7:110894213-110894333_mod_b7	GATCACACCTTGGCCATTGTAAATTAGAAAGGGTAACTGACTCATTCAACTTTATATCTCTAATACTGGTTGGTACAGAAAGTATTATTTTGGAAAAAGTAAATAATAAAATTCTATTCA
7:110894395-110894515_mod_b7	ACTTAAATGGAAAAGAAAGCCCTTGAGGAGAGAAGGTACGCACATGAAGTAGAGGAACAAAGACAGCAGTTTTAGCTTAGAATGAAGAAGACAGTTATTATCCTAGGTTGTCACATGATC
7:110901673-110901793_mod_b8	GATCTTTATATCTCTTGCTTTATTTTATAATACCAGTAGTCAATATCAACGAATTGCAGGATGGGATAGAAAACAAGACCAAAATAAGAATAAATAGGGTAAACAGACACAATCAAACCA
7:110903078-110903198_mod_b8	AACAATTTTCCATGATTCACATTGCAAGTGCTGATGCCTGTCTTGACTTGATGACATGCCTACATTGTAATAGAACTGATTTTTGGAGAACAAAGCAAATGGAGGATTCCTTCACGGATC
7:110908816-110908936_mod_b9	GATCTTCAGTCTGGGTCAAACATCCAGGACCTTATCTGTCTGTCTATGAAATCATCCTCACTTAACCTGTATAGAAATTTCCGAGGGGGGCAGCAGCCATCGTCTCTGAACCCAAGAAAC
7:110918844-110918964_mod_b10	GATCAAATATTGTATTAACCCTCATGTCTCTTTCAAGTACTAGCCTATCGGTGGACCAGTATACACAGCTACAACGTGGTATCAATGGAAATACAATTTGACAATTGCACACTGCACAGA
7:110919166-110919286_mod_b10	GTATTACTTAGAGCTCCTATCCTAAGTCTTATTTTCCAGGGCCCAAGGTTGTAAGAATTTAAGAATCAAAATTCAAACTCCTGAGAAGCCGAATCTTAATTCCCTACCAGCTCAAGGATC
7:110926852-110926972_mod_b11	GATCATGGTGAGCTCAGAAACGTGTAGCAGTATTGCTGCTTCAACTTCTGCTACATGCTAAGACTAGATGCATTGAATTTAAGAGAAATTAATTCATTAGCAAAACATAATCTAAGTAGG
7:110928085-110928205_mod_b11	AAATTGGTTAGGCTACTATCTTGCTTTTTTCTTCTACTTTCCCACCATGGTACAGAACCTCAAGCTCCTAGACTTACCTGGAGACATGTGATGAGAACACAGCACTGATAGTGTAGGATC
7:110934018-110934138_mod_b12	GATCTATCCATATCCTCAACAAGATACTAACAACCAAAATGAAAGGATGCATTAAGAGAATAATGCTCTTTGATAAAGCAGGGTTTATACATAGGATGTAGAGATGAAACAATGTTCACA
7:110971166-110971286_mod_b14	GATCATTGTTATGTTCTGTTTACCAGGTAAATAAAAAAACAATAGGAACACAGTATAAATATAAATAAATCTATACAAATTAGAATCTCTTAAAGCCCTCATAACTTCATATATGACAAG
7:110971441-110971561_mod_b14	CCACCTAAGTACTTCTGTGATTATAAAAAGAAGTGGCCATATCAGCCTAATTTAGCCTTGTATATAAGGGAGACTATGAGATAGATGATTCTTGGGTTTTTGAAAGTCTCAGTTCTGATC
7:110983084-110983204_mod_b15	GATCAAACCATTGCTATGGATGTATGACTCTCTCAAGTAATAAAGGGAATGTAGCTGTTTCTAAATATGTATACTCAAGTAAATTAATATAACTATCTTAGTGTACAAACTAGGGATGGC
7:110983418-110983538_mod_b15	TAGAGATTGAGAAAATGCCATCTAGATTCTCCTTCAATAAAGAATATTTGTGAGCCAATAGTACTGCATACAACTCTTTCAGCATAGTCAAATATCCAATTGGTTTCAAAGTTGGAGATC
7:110990420-110990540_mod_b16	GATCAGTAGTTTCAAATCTGTGACGTGTAAAAGTTACGTTCCTTGAGGATTCCAGTCCCTCACTACCTATCACTTCTCCTGTTATGCATTTGACAACTGAATTACATGACTCCTCTTGTA
7:110991102-110991222_mod_b16	TGGACTCTAACCTCTGTCAAGGCATTGCCAAGCACAGTCTCAACTCCAAGTATTGTCCCTAGTAAAATCCATAATGAACACATGAGCATGCTCAGAACTGACCTTGAAGTTCTCAGGATC
7:110999928-111000048_mod_b17	GATCTTGTAAAAGCTTTTTCCTAATGGTAATGGGATGTCACAACCTGCTGCAAGGTATCACTTGTCACCCTTTTCTTCACCCTCTACAGTAAATGTTCATATGTTCCATACACAATGCCT
7:111000167-111000287_mod_b17	AAATGCCTGAGTCTTCCTGTGCTTCCCCCTTTCCAAAAACACATCAAATATGTGTCTTTAGCATAAAAGTAGAAAGCAGACAAGACAAAACTGAATTTTTGATTACCAGGAAGGATGATC
7:111026798-111026918_mod_b18	GATCACAAACATGAACTGAAGGGGTTCATGCAAAGCCTTTGGAGAACTGACATAAGATAAGAGTCTGACATGAATGCTATACAACTAGCCAAATTATACCCAAAAATTATTTTAAAACAT
7:111026930-111027050_mod_b18	GGGAGATTATCTCTGAGAAGACTTTAAGCTGATGGGGAAACAACTTGGCTTAGCAGACTCACAGGAGTGATAGAACAAAGCCTCTGCCTTCATGGAGACTAGGAATGTGACACTGGGATC
7:111036248-111036368_mod_b19	TATACTTTATTGCATTATTTATTTAATTGTGGGTATCACACACAAGACATGGTGAATGGTCAGATTCAGAAGACAGCTTGTAGTAGTTGTTTCTATCCCACTACATGGGTCATAAGGATC
7:111043069-111043189_mod_b20	GATCTCCCTCTCACTTCTCTGGGTCTCTTAGTTAATGCCCTTAGGCATTTTAAACATATCCACTGGGGTATATGAAGAAAACCAAAGACTCAGAACCCTACTAACATAGACGGGGTCTCC
7:111043291-111043411_mod_b20	CTTATGGTCCCCATTATAGTTTGTCTTCCTTTGGGAAAGTCAGTTCTGGTCCACAAGAACTGGATGGTCAACTACCACATGAACTTTAAACCTTGGATGTCTAATCTTTTTCTTAAGATC
7:111051223-111051343_mod_b21	GATCCCCGTAGGGGTCATTGTGCTCAATGTTATGACCTTCTGCTGCCAGAAAAATCACATCTGCTGATTAAGTGAGGAGAATTTTAAAGGCCTAGCTATTTTAACCTAGTATGTTCTAAT
7:111051550-111051670_mod_b21	AAACAATGTGTCCAGTGGCTTGGTCATCTGTGAATGTATAAGGCTGCTTTCTTAACAATAGTACAAATGTCTGGATAGGATATTATTACAAGGTAACTTTCATTTCAAACAAAACAGATC
7:111068238-111068358_mod_b22	GATCACCAATGGTTTCCATGTTGATTAAACTTTGGTCCTTTCTCAGCTCATGTTATCTTGGTTCCTTATCAGCACTATTGACACTTGTTGGACACCTCCTGTAGTACATGCTTGAACAGA
7:111078043-111078163_mod_b23a	GATCCGAGCCTTCCAAACATGTACTTCACATCTCTGTGCTGTGCTTGTGTTCTTTGTGCCCATGATGGGACTGTCCCTGGTACACCGCTTTGGGAAACATGCTCCACCTGCTGTGCATCT
7:111078529-111078649_mod_b23a	TCTGGTTAAGCCTACTGTCAGACCCCAGAGTTACATTAATTCATCAAAATCTGACACACTTCCCCTAAAGTGGTTTAAAAACAATCCCTCAACTCTTCCTGAAGTTGTTCTCCTACGATC
7:111086801-111086921_mod_b24	GATCCGCAGGGCCATTGTCAAGGTGATTTCACTGGGTAAGATTCAGTAATACGTTGGGGATGGACTGTGGTAAAGTTGAGGGATGAGTCAAAGATTCTTTTCAGAGTCCTTTCAGCAGAG
7:111087069-111087189_mod_b24	TGATGTGACTTGGGCTATTCCTTCACAAATTTATTTTGACTCTACTTTGTGTAATAATGTTATTATCAATAAATTACTAAAATGATATGGTAGTTAAATTAGGGATTTTACACTTTGATC
[truncated: 7 more rows]
