# Supplementary material for: High-resolution targeted 3C interrogation of cis-regulatory element organization at genome-wide scale
Source: Nat Commun. 2021 Jan 22;12:531. doi: 10.1038/s41467-020-20809-6 (PMC7822813; doi:10.1038/s41467-020-20809-6)
Supplement: Supplementary file 6 — Source Data [file 41467_2020_20809_MOESM6_ESM.xlsx]

## Sheet: Fig 1.aii
	Proportion of DNA in nuclear or soluble fraction
			Nu 3C		in situ 3C			Nu 3C		in situ 3C
			Nuclear	Sol.	Nuclear	Sol.		Nuclear	Sol.	Nuclear	Sol.
		Rep 1	246	9.55	51.7	22		0.96263	0.0373704	0.701493	0.298507
		Rep 2	83.6	4.11	98	17.7		0.953141	0.046859	0.847018	0.152982
		Rep 3	98.7	6.35	77	53.8		0.939553	0.0604474	0.588685	0.411315

## Sheet: Fig 1.bii
	Percent of chimeric fragments from different 3C methods
			Human		Mouse
			Rep 1	Rep 2	Rep 1	Rep 2
		in situ 3C	0.126023	0.151373	0.0885637	0.0987281
		Nu 3C	0.0387981	0.0328874	0.038923	0.0278923

## Sheet: Fig 1.biii
	Cis-trans counts from different 3C library prepration methods
			Mouse
			in situ 3C						Nu 3C
			rep1			rep2			rep1			rep2
			Cis	Trans	% Cis	Cis	Trans	% Cis	Cis	Trans	% Cis	Cis	Trans	% Cis
		Hba	10462	9547	0.522865	12492	13414	0.482205	4107	3532	0.537636	17033	10083	0.628153
		Slc25a37	3472	3666	0.486411	3787	4528	0.455442	2570	2167	0.542537	6414	4893	0.567259
			Human
			in situ 3C						Nu 3C
			rep1			rep2			rep1			rep2
			Cis	Trans	% Cis	Cis	Trans	% Cis	Cis	Trans	% Cis	Cis	Trans	% Cis
		Hba	6550	6063	0.519305	6587	6792	0.492339	7773	3879	0.667096	17289	8683	0.665678
		Slc25a37	3449	2058	0.626294	4041	2774	0.592957	2739	1237	0.688883	8387	3030	0.734606

## Sheet: Fig 1.ci
	Recovered mass of DNA per input µg following single Capture
		Probe conc.	10E0			10E-1		10E-2			10E-3			10E-4
			Rep 1	Rep 2	Rep 3	Rep 1	Rep 2	Rep 1	Rep 2	Rep 3	Rep 1	Rep 2	Rep 3	Rep 1
		Recovered Mass (µg)	243.3	129.6	1692	17.64	342	2.568	2.685	68.6	2.922	70.6	48.45	36.86
		Input DNA (µg)	1.5	1.5	9	1.5	9	1.5	1.5	9	1.5	9	6	6
		Recovered / Input	162.2	86.4	188	11.76	38	1.712	1.79	7.62222	1.948	7.84444	8.075	6.14333

## Sheet: Fig 1.cii
	On target sequencing using titrated oligonucleotides
		Dilution	Capture		Library	Mapped	Capture	%
		10E0	Single	Rep 1	Rep 1	1326881	506406	0.381651
				Rep 1	Rep 2	1931253	675561	0.349805
				Rep 1	Rep 3	2389019	901864	0.377504
				Rep 1	Rep 4	2001581	768173	0.383783
			Double	Rep 1	Rep 1	2463028	1403664	0.569894
				Rep 1	Rep 2	2018917	1332765	0.660139
				Rep 2	Rep 3	27642746	9294186	0.336225
				Rep 2	Rep 4	18076965	6335698	0.350485
				Rep 2	Rep 5	27008109	9688945	0.358742
				Rep 2	Rep 6	11498616	4448989	0.386915
				Rep 2	Rep 7	31981037	12762296	0.399058
				Rep 2	Rep 8	13499856	4801221	0.35565
		10E-1		Rep1	Rep 1	2321168	1719027	0.740587
				Rep 2	Rep 2	16801884	10080082	0.599938
				Rep 2	Rep 3	18530257	11513929	0.621358
				Rep 2	Rep 4	33503291	20591049	0.614598
				Rep 2	Rep 5	11206325	7547164	0.673474
				Rep 2	Rep 6	33919997	23041762	0.679297
				Rep 2	Rep 7	14284171	9478445	0.663563
		10E0-2		Rep 1	Rep 1	3054581	2561295	0.838509
				Rep 1	Rep 2	2528622	2351595	0.929991
				Rep 2	Rep 3	13051459	9098166	0.6971
				Rep 2	Rep 4	11003997	7413830	0.67374
				Rep 2	Rep 5	12679228	8990753	0.709093
				Rep 2	Rep 6	14817412	11600287	0.782882
				Rep 2	Rep 7	36891700	29362715	0.795917
				Rep 2	Rep 8	15682129	12111474	0.772311
		10E0-3		Rep 1	Rep 1	2086199	1723800	0.826287
				Rep 2	Rep 2	6397865	4956141	0.774655
				Rep 2	Rep 3	8018499	6196321	0.772753
				Rep 2	Rep 4	10726808	8345411	0.777996
				Rep 2	Rep 5	6480640	5513758	0.850805
				Rep 2	Rep 6	14609146	12189930	0.834404
				Rep 2	Rep 7	7946400	6694510	0.842458
				Rep 3	Rep 1	7518196	6513878	0.866415
				Rep 3	Rep 5	12947933	11139108	0.8603
				Rep 3	Rep 6	11813364	10237280	0.866585
				Rep 3	Rep 7	12881278	11911715	0.924731
		10E-4		Rep 1	Rep 1	15344762	13067118	0.851569
				Rep 1	Rep 2	5421081	5084221	0.937861
				Rep 1	Rep 3	6501180	6085947	0.93613
				Rep 1	Rep 4	11471115	10700575	0.932828

## Sheet: Fig 1.di
	Percent of reads containing a DpnII site
		120mer	50mer
	Rep 1	0.555766	0.593707
	Rep 2	0.554853	0.604811
	Rep 3	0.588642	0.6299
	Rep 4	0.570524	0.629622
	Rep 5	0.549187	0.597613
	Rep 6	0.528542	0.587769

## Sheet: Fig 1.dii
	Number of unique eporters per 100k reads in deeply sequenced data
		120mer	50mer
	Rep 1	3097.54	5612.25
	Rep 2	2967.34	5849.65
	Rep 3	4475.47	7880.34
	Rep 4	3464.88	6551.46
	Rep 5	1751.14	4084.15
	Rep 6	1888.12	4343.42

## Sheet: Fig 1.diii
	Depth Normalised Count of reporter ends by distance to restriction digestion site when using different length oligonucleotides (Slc25a37)
			50-mer												120-mer
			5' Restriction site						3' Restriction site						5' Restriction site						3' Restriction site
		Distance (bp)	Rep1	Rep2	Rep3	Rep4	Rep5	Rep6	Rep1	Rep2	Rep3	Rep4	Rep5	Rep6	Rep1	Rep2	Rep3	Rep4	Rep5	Rep6	Rep1	Rep2	Rep3	Rep4	Rep5	Rep6
		1	990.044	2609.18	1493.72	2167.96	1747.61	2454.9	255.275	2.59784	287.124	180.364	230.042	226.349	1966.9	1281.93	1802.29	776.21	1457.2	1061.03	318.165	364.338	274.999	360.47	360.947	467.703
		2	199.211	289.187	236.839	222.568	260.516	540.74	440.861	292.612	474.044	324.374	369.659	272.275	178.453	167.797	383.945	171.359	117.813	163.777	171.904	207.984	158.747	243.096	256.006	260.159
		3	726.393	769.788	557.71	692.026	631.631	955.381	696.457	1190.88	782.222	522.286	661.288	486.354	436.888	414.267	618.246	530.965	310.056	308.951	439.807	483.379	407.612	451.935	642.191	601.507
		4	1006.84	1126.76	719.671	839.997	761.374	640.896	444.588	337.602	543.308	464.127	370.618	300.81	618.208	501.945	434.303	509.068	483.379	406.949	17.385	30.8973	25.3544	34.6019	77.3799	47.5113
		5	242.772	339.491	294.813	258.255	305.338	291.787	612.421	286.826	571.563	424.811	448.364	296.876	243.259	192.777	189.37	168.672	175.11	170.536	25.328	33.6678	18.7492	29.2091	31.1069	47.8266
		6	1553.09	1714.34	1172.05	1529.88	1548.85	1052.94	1049.47	894.721	948.76	776.729	842.21	541.646	1107.59	971.035	693.529	1038.8	989.849	685.514	219.194	260.112	194.034	250.465	276.089	300.596
		7	247.541	421.441	276.017	556.53	373.211	444.706	619.033	915.622	714.606	574.929	637.03	488.227	416.399	260.413	304.173	173.086	180.295	234.857	220.114	313.339	232.503	301.744	286.1	345.683
		8	296.111	370.429	311.29	426.884	407.733	310.02	589.738	826.941	494.915	587.739	427.09	403.807	270.691	259.419	207.085	273.476	147.728	213.298	259.566	288.118	280.92	392.289	557.63	333.17
		9	327.73	206.174	332.588	491.744	371.506	391.724	1038.01	2243.36	1284.64	1932.62	1555.07	2148.47	438.413	285.423	241.352	214.424	219.298	191.346	1872.17	1676.84	2340.1	1016.66	1824.22	1335.5
		10	561.646	224.714	398.739	441.174	489.706	575.863	646.043	509.414	597.56	718.532	613.056	585.885	387.626	314.288	359.498	313.298	365.357	301.857	240.997	286.462	434.399	287.313	365.536	273.106
		11	648.568	478.83	494.671	491.596	559.461	499.654	444.708	363.58	344.732	505.886	419.276	388.04	457.35	325.475	333.172	438.329	364.493	306.409	166.512	175.355	259.13	119.945	148.592	203.8
		12	482.579	557.356	409.297	406.967	502.137	430.844	779.131	601.283	604.394	700.244	647.543	616.294	407.325	334.043	261.868	275.28	262.889	276.495	344.413	560.999	543.488	414.954	492.436	515.254
		13	138.458	230.027	234.642	172.664	182.592	193.848	752.762	456.748	460.68	808.418	609.433	333.623	115.856	115.835	103.805	100.831	110.453	133.41	58.8619	50.4715	37.1005	51.7013	111.496	77.5039
		14	241.49	369.602	301.587	213.201	217.114	245.831	578.397	277.969	404.17	735.08	495.069	413.017	121.59	133.075	112.209	100.332	115.817	105.565	285.051	266.361	235.384	304.661	164.741	282.289
		15	1123.25	1169.5	897.682	998.63	1029.35	804.054	535.718	506.462	562.47	608.914	509.915	472.929	998.075	810.104	646.704	1001.94	609.683	634.83	562.029	686.35	576.068	644.52	811.878	619.972
		16	546.337	183.738	465.806	444.321	513.112	429.408	620.876	409.16	304.638	434.955	415.369	294.941	354.881	335.925	225.532	378.337	295.903	263.292	38.0051	52.1128	36.4161	55.4628	90.9966	40.2594
		17	523.976	275.135	436.026	393.158	384.363	343.832	820.568	14.6424	399.777	589.849	453.514	371.587	279.923	288.676	190.612	294.471	284.878	200.982	48.3415	53.4378	53.3827	52.5073	122.58	61.5814
		18	417.778	149.848	482.222	380.979	551.612	470.244	779.331	69.1971	464.341	833.629	534.244	374.709	276.241	283.646	276.113	311.532	194.895	210.362	226.058	255.971	206.273	227.474	199.781	302.626
		19	646.644	412.231	776.913	638.012	675.921	475.177	746.911	739.677	411.31	543.536	600.661	432.467	370.136	361.356	257.475	406.452	411.63	306.882	316.744	315.176	252.716	369.01	349.923	388.13
		20	583.647	940.302	761.84	589.997	677.128	620.79	719.7	933.689	473.312	551.347	579.315	382.92	378.526	333.199	312.402	469.495	305.884	278.545	229.372	311.743	209.79	300.439	241.555	332.066
		21	755.848	561.252	647.966	430.845	708.774	907.457	688.923	803.56	433.829	649.415	543.23	350.857	321.4	316.742	462.252	316.618	186.403	224.274	183.766	213.028	138.072	181.952	182.768	237.005
		22	791.153	918.928	778.011	568.266	747.594	574.521	745.829	350.473	461.29	486.265	495.46	314.672	313.772	316.893	232.996	387.453	316.82	313.306	232.923	266.421	185.073	258.046	307.672	276.377
		23	514.799	605.652	540.623	493.077	718.257	613.765	581.603	809.819	545.078	424.367	484.13	350.295	322.741	309.469	254.117	361.448	368.217	286.94	273.821	332.989	251.586	362.178	489.546	378.474
		24	408.761	154.69	599.268	600.548	586.489	609.332	892.943	1216.26	695.566	783.059	854.038	492.411	327.686	233.973	232.073	258.084	219.923	279.471	449.881	586.777	453.689	651.237	884.401	716.945
		25	890.298	817.258	995.628	689.952	785.703	688.195	823.093	616.634	628.621	670.665	629.394	408.833	403.827	305.479	295.817	447.694	302.369	289.029	234.816	265.924	192.824	345.5	350.966	309.345
		26	1014.93	1318.88	1053.91	883.422	1045.22	768.401	576.834	756.563	536.595	545.202	524.548	304.213	510.242	408.997	304.682	405.742	462.819	423.581	231.45	223.9	183.417	221.563	181.546	283.274
		27	553.671	519.569	626.119	596.438	687.677	929.655	479.132	298.044	570.525	589.738	533.108	333.311	416.11	356.779	364.05	422.956	249.689	291.827	177.059	205.44	162.599	223.137	280.051	244.69
		28	917.268	1211.78	1003.93	634.422	933.844	721.819	430.121	297.571	419.244	486.672	474.363	256.134	356.591	338.861	286.888	438.482	409.157	304.577	48.0258	46.2706	32.4052	48.6883	48.5971	69.0303
		29	591.542	480.837	518.959	569.006	579.99	546.61	836.398	510.949	739.26	677.069	747.452	542.707	359.168	280.349	245.379	419.291	294.562	261.893	165.671	277.428	197.392	264.398	340.507	304.655
		30	304.768	369.13	468.613	287.132	461.044	511.487	1296.86	1280.26	1443.92	1069.89	1223.95	1033.99	100.602	87.1507	105.954	44.3702	49.2824	97.4858	376.869	488.228	479.983	467.499	541.093	615.912
		31	139.059	254.707	446.339	447.208	459.659	512.017	495.282	407.743	395.444	428.254	407.165	365.312	101.128	103.683	128.364	40.2441	47.5244	93.7613	50.9716	58.6024	55.1016	70.1057	98.8627	58.7043
		32	1016.37	1118.37	1132.93	817.044	1078.61	843.299	1013.69	1574.65	822.011	750.592	712.787	600.09	786.377	760.867	525.71	1007.14	764.294	610.257	186.475	252.493	232.089	220.776	347.182	340.56
		33	193.28	136.269	276.017	252.332	265.914	226.287	815.759	694.805	853.133	684.288	760.735	529.875	259.724	192.34	202.565	224.346	167.81	173.334	181.32	231.323	160.657	275.798	254.993	252.257
		34	349.331	270.766	343.45	278.395	332.473	266.561	1202.84	1289.12	1144.47	882.385	940.734	896.936	431.97	367.861	338.52	384.056	355.405	303.217	258.119	370.948	357.285	404.187	390.564	478.896
		35	238.284	43.8091	227.563	244.003	246.629	279.362	615.867	749.596	530.127	547.682	599.737	388.228	448.75	376.609	421.427	473.199	371.793	343.122	74.1954	84.0941	52.5391	95.3039	180.325	79.9671
		36	233.555	193.067	157.811	175.626	164.443	138.869	753.403	904.64	692.881	805.012	723.229	488.976	402.986	344.236	248.164	284.223	248.915	287.137	248.519	273.001	212.353	284.165	269.265	304.793
		37	80.7504	38.1411	87.5713	73.856	90.1062	75.8972	443.626	615.453	520.607	698.245	698.616	563.375	159.358	174.512	138.263	151.477	59.3534	159.993	191.051	228.884	245.459	211.565	250.375	237.852
		38	179.574	162.956	140.358	171.924	172.434	122.26	790.793	864.964	661.575	532.43	553.494	393.348	340.968	279.596	206.512	353.215	163.132	284.496	179.216	239.71	239.92	321.089	326.682	302.133
		39	23.4837	29.8752	47.4777	26.4697	26.6731	16.6406	752.682	635.763	609.521	575.522	601.655	441.615	107.203	90.8096	102.882	77.36	87.5999	83.6521	156.071	256.589	213.722	298.443	347.033	316.262
		40	47.9293	51.8388	28.0716	15.2155	43.0464	31.6577	551.227	580.618	469.345	387.457	475.073	408.74	83.7428	91.5022	164.605	116.03	85.4844	86.2336	207.963	301.354	213.053	316.925	431.027	374.494
		41	538.563	62.7025	409.48	512.106	514.142	406.429	667.563	789.863	592.25	661.002	554.524	399.436	844.66	706.059	566.407	683.133	585.489	519.136	234.474	294.262	244.758	312.703	392.442	330.451
		42	151.723	142.291	169.65	184.807	173.358	133.437	628.41	458.047	410.517	465.793	508.956	312.018	316.692	271.631	210.539	208.072	172.161	216.136	219.614	277.533	229.479	262.479	451.616	303.591
		43	112.089	93.5224	138.405	90.3672	136.598	85.1385	599.557	472.453	406.184	408.633	414.659	289.633	146.076	193.725	139.823	138.657	164.294	181.493	303.804	422.609	340.048	426.814	460.138	500.258
		44	39.2731	22.554	58.7674	25.8774	29.479	64.5329	453.244	179.606	339.056	399.526	320.362	229.752	67.1731	107.237	121.997	91.7727	39.6583	101.013	81.928	84.0941	77.6389	117.93	41.9526	80.1642
		45	352.456	394.99	276.872	351.881	379.462	283.889	407.719	318.472	369.264	374.5	384.043	273.367	683.803	490.125	406.832	421.69	295.247	400.959	454.615	509.985	554.391	473.737	507.722	529.225
		46	34.5043	17.2402	36.6152	25.8033	35.7654	44.6142	169.876	85.3746	213.405	317.711	196.444	190.57	68.3303	89.4996	84.9921	97.3957	86.9146	100.757	91.1597	48.7249	51.3454	37.0967	43.055	64.8132
		47	37.7503	64.828	49.8577	21.2868	45.9588	34.9983	291.703	214.44	248.678	245.409	204.257	226.88	74.0113	76.942	91.8201	115.109	83.3391	98.1755	65.6739	77.6045	93.1571	105.091	99.7566	78.903
		48	518.446	467.612	450.428	454.279	496.17	355.79	306.09	196.373	312.633	392.307	322.954	230.47	747.925	653.239	456.172	693.995	517.018	514.071	205.938	264.132	206.114	317.865	375.368	281.678
		49	216.243	182.44	199.248	178.661	199.143	145.394	299.718	206.883	216.213	248.038	218.144	171.026	304.409	243.85	217.128	254.553	243.134	259.568	190.446	233.386	230.657	282.534	169.658	270.958
		50	243.173	198.853	176.18	155.857	173.393	153.137	291.182	283.047	207.791	184.733	235.619	146.83	286.025	244.558	185.98	297.311	302.547	238.62	192.287	219.127	186.569	215	298.972	217.969
		51	210.352	157.878	186.188	186.806	174.388	199.78	247.06	280.213	171.603	154.524	153.326	116.297	297.097	245.341	288.623	226.419	202.016	241.833	168.248	170.612	194.256	187.998	212.653	216.018
		52	125.113	162.72	146.644	134.2	152.9	136.809	203.98	117.966	194.488	174.959	195.982	227.754	204.57	212.08	192.537	166.427	132.294	181.059	193.287	233.19	267.486	259.639	289.08	260.199
		53	16.5508	27.3954	41.1921	29.8386	30.9707	39.6189	136.254	103.205	156.225	171.738	155.564	123.883	55.9425	90.0568	69.7922	56.5759	37.9599	49.9942	186.501	213.586	232.71	201.067	203.923	258.937
		54	35.1455	46.0527	8.72662	23.2859	34.0606	35.4978	211.674	320.007	166.843	178.624	200.848	133.031	58.783	72.8615	80.5038	49.5519	35.6657	61.6799	238.683	293.147	216.778	359.261	400.039	348.324
		55	312.582	276.907	331.367	307.16	378.68	245.394	281.244	220.935	173.556	205.501	241.479	161.098	384.286	377.076	364.989	479.916	383.592	371.557	233.554	289.413	245.506	347.976	356.716	291.768
		56	338.951	316.819	294.081	319.562	359.182	321.01	233.114	255.533	167.209	191.433	173.855	155.073	470.501	424.837	387.796	454.948	331.956	354.827	215.88	297.71	217	317.884	301.385	293.384
		57	31.138	54.0824	32.2824	16.8073	22.9439	39.775	320.878	344.923	199.064	195.728	188.63	123.29	69.356	84.9072	77.0977	84.4608	51.4277	85.8395	151.389	231.428	166.148	294.298	327.725	286.427
		58	284.49	242.662	351.994	295.461	358.826	266.998	198.53	207.709	173.068	152.229	177.584	152.512	447.198	426.84	354.739	458.46	384.039	357.192	152.02	224.472	191.933	233.04	199.811	229.536
		59	170.878	133.907	162.999	154.043	143.417	144.582	210.632	264.035	144.386	171.035	155.173	238.993	273.716	240.478	188.129	192.488	144.838	182.281	232.344	233.702	301.913	262.517	236.252	283.136
		60	252.63	204.875	262.531	213.09	233.381	206.68	336.627	423.331	282.73	291.944	279.34	205.587	310.669	281.493	267.136	329.265	201.063	274.328	251.702	329.104	232.009	353.139	471.46	368.404
		61	261.126	269.113	219.569	204.761	219.387	171.245	186.067	136.859	184.052	186.769	180.248	191.445	310.485	266.331	225.261	302.282	287.381	252.848	197.627	183.381	213.085	216.554	197.725	206.007
		62	231.912	161.066	220.423	199.393	222.335	203.714	197.087	230.618	171.969	135.421	171.688	119.2	313.509	273.197	270.526	326.847	177.375	225.812	204.965	241.742	215.345	278.216	217.897	229.832
		63	291.262	260.021	216.518	175.848	199.143	141.554	224.578	252.345	237.022	158.263	199.143	123.571	330	317.269	252.127	417.257	384.933	244.178	222.613	262.958	219.356	318.805	315.062	366.71
		64	228.385	253.408	171.847	159.559	192.217	169.496	181.137	200.506	185.578	146.824	165.047	143.802	255.515	259.073	234.779	255.8	346.377	259.785	248.151	281.057	267.248	267.047	411.272	325.13
		65	270.223	491.937	231.957	164.26	213.705	185.294	186.828	237.585	181.062	179.143	182.876	147.861	289.891	287.772	218.385	355.115	369.767	274.19	221.455	267.099	227.648	275.798	215.99	258.701
		66	187.87	222.234	173.983	152.673	210.295	211.457	334.503	416.6	348.637	343.884	345.401	238.962	302.042	327.975	230.688	261.308	379.868	244.355	558.899	643.813	567.872	645.402	485.762	701.535
		67	174.204	164.018	161.961	117.429	172.292	127.099	173.804	205.23	157.994	143.899	173.145	180.049	214.591	250.762	179.884	252.308	243.194	208.372	103.337	116.753	131.228	132.88	93.9464	144.524
		68	256.197	255.415	283.34	195.691	265.595	217.451	174.725	318.826	141.029	139.901	177.478	135.747	402.802	370.692	268.012	398.584	420.569	308.675	102.39	120.788	120.803	170.802	196.534	137.745
		69	308.695	354.488	284.988	243.817	289.32	219.324	232.032	162.011	246.786	255.812	239.987	214.236	428.103	335.082	272.484	488.821	305.199	322.036	293.021	328.622	301.833	304.777	295.098	356.344
		70	217.405	215.149	227.319	216.348	222.619	186.137	209.791	124.106	200.407	161.965	178.188	135.966	348.306	315.628	239.108	318.69	199.99	252.533	205.385	274.748	280.967	278.005	321.378	285.757
		71	274.231	241.954	240.684	192.211	249.683	184.139	192.438	181.023	163.121	122.649	147.43	138.9	373.16	332.703	231.627	340.664	327.129	308.36	221.061	250.4	201.037	318.978	419.943	274.564
		72	110.686	96.1202	199.98	190.434	151.266	168.778	231.712	304.184	188.69	170.406	165.331	125.163	270.717	287.11	219.101	193.371	153.896	196.233	248.098	273.889	254.419	350.145	352.843	283.196
		73	71.3729	56.4441	104.048	116.541	120.828	154.073	173.643	192.595	200.163	160.04	190.335	182.828	221.271	187.476	165.098	125.722	80.7468	136.74	546.037	621.815	589.422	668.816	630.064	660.566
		74	55.1427	93.8766	116.802	110.729	127.221	111.614	240.408	228.728	208.035	161.373	192.004	178.8	201.677	186.197	138.375	120.982	142.484	155.441	143.236	182.673	155.962	184.716	229.756	180.527
		75	127.037	86.3193	166.843	171.183	165.686	134.124	260.004	143.944	194.976	177.736	160.749	178.769	309.748	238.415	166.339	201.105	231.752	201.494	120.591	129.431	132.279	200.011	188.757	158.732
		76	260.245	258.84	229.028	158.67	237.288	211.551	130.964	140.047	193.206	169.776	187.706	151.139	378.394	265.081	217.653	329.054	212.504	274.269	325.397	422.323	384.406	290.46	378.318	432.528
		77	210.632	250.574	232.262	182.178	199.107	254.947	189.473	74.0386	171.603	135.569	171.333	186.387	254.726	265.412	236.689	290.805	309.46	233.477	137.266	190.006	152.986	219.491	141.381	127.301
		78	219.809	366.768	187.226	174.737	207.063	195.41	144.068	275.135	151.465	134.051	143.31	138.37	340.468	265.081	232.598	285.048	375.13	269.106	383.47	441.174	413.994	549.58	441.307	534.999
		79	181.859	209.953	211.941	167.407	202.375	170.152	52.9386	21.8455	94.223	128.98	103.78	149.609	262.117	299.261	257.698	288.905	269.504	260.494	106.362	107.011	153.622	76.055	40.3436	86.3519
		80	230.95	146.66	185.822	191.285	184.865	180.83	185.105	161.303	168.369	134.607	160.714	138.526	224.98	249.873	216.794	313.182	284.968	212.096	258.303	314.77	280.665	360.7	313.572	327.179
		81	215	331.934	222.559	166.556	194.703	168.216	190.194	212.551	163.548	121.316	136.207	164.813	245.705	265.608	194.622	303.069	369.558	249.538	297.15	326.845	317.686	313.969	323.732	360.798
		82	199.011	167.561	206.265	170.776	200.741	169.965	188.792	211.488	155.737	116.282	163.448	140.742	314.167	245.778	219.483	268.064	218.195	248.473	218.852	264.991	224.37	258.449	389.492	288.083
		83	106.879	113.951	139.504	123.278	174.352	154.854	212.195	329.808	184.052	135.495	171.724	201.435	222.455	225.797	211.685	150.421	87.0338	207.327	292.048	326.153	303.027	316.195	355.316	318.765
		84	154.648	168.388	179.964	147.046	176.234	163.939	204.22	189.997	165.256	119.725	139.581	181.735	241.97	224.547	191.63	243.192	259.909	235.29	318.349	373.357	357.301	309.325	368.962	366.434
		85	3.12582	14.7605	9.39789	8.07048	8.13335	32.8128	174.325	289.778	145.667	105.435	126.653	109.147	50.6296	63.5863	136.799	67.0351	45.8261	83.0216	279.818	262.958	279.487	352.275	350.906	319.258
		86	383.594	410.459	395.261	363.209	410.894	367.685	203.058	241.127	182.649	145.491	149.313	104.433	471.816	476.122	415.315	546.51	510.672	437.119	315.955	340.487	263.555	343.524	451.557	362.099
		87	238.965	310.442	228.906	156.338	203.689	202.746	214.84	283.519	183.869	144.121	217.789	154.823	263.064	217.305	226.662	307.291	314.049	262.327	381.051	341.978	308.773	376.878	386.81	430.084
		88	210.191	301.468	234.337	149.008	240.84	198.219	179.053	209.599	190.887	128.35	145.726	153.574	261.486	282.261	237.835	315.754	297.75	244.138	277.319	307.452	283.259	360.93	430.759	347.772
		89	202.738	232.979	247.58	144.195	230.22	189.197	254.274	392.274	288.039	208.426	232.387	164.345	277.819	292.545	247.353	263.036	290.748	306.074	446.304	544.24	353.481	554.877	595.977	485.104
		90	215.161	198.263	222.254	134.496	196.905	133.655	210.913	185.628	209.256	154.746	177.513	142.584	205.149	278.768	177.831	241.695	228.713	199.701	435.231	459.77	323.05	514.998	417.887	419.128
		91	197.207	230.972	210.842	155.042	187.991	177.021	126.716	165.199	134.988	113.986	128.18	152.856	239.13	275.38	229.113	233.059	219.566	226.738	420.792	507.576	454.374	491.987	446.759	524.082
		92	8.3756	0.354251	5.00407	9.88449	12.3954	17.983	194.562	180.668	159.764	138.42	168.243	127.911	51.3398	53.5583	53.892	54.0234	32.4775	61.2464	231.45	283.782	158.525	345.846	296.916	259.489
		93	8.33552	7.55737	9.58097	7.14497	11.4364	6.30655	150.721	246.677	196.562	144.824	155.883	130.689	73.3538	54.808	68.312	57.2284	48.8354	55.0784	454.825	429.279	296.884	405.3	449.441	449.495
		94	415.133	318.826	511.758	460.832	518.83	424.818	94.9769	53.492	148.597	116.689	108.717	103.808	605.899	531.878	472.47	508.703	438.595	490.799	332.104	340.412	278.675	285.297	243.7	336.796
		95	88.3646	107.574	143.776	151.821	162.596	123.571	136.254	207.709	166.904	109.322	151.941	124.445	206.858	223.297	196.723	142.879	118.737	175.167	410.639	426.238	336.419	460.303	591.001	443.012
		96	8.57597	0.236168	0.122051	13.1793	11.7206	7.46172	153.566	200.034	189.789	159.818	145.939	149.359	44.4489	49.794	53.6692	34.1413	43.2636	37.5203	382.629	494.431	424.626	459.9	650.325	459.505
		97	2.3644	5.0776	3.11229	6.2935	4.40409	11.6141	178.893	164.491	120.83	94.2914	124.7	109.085	43.6073	30.5058	37.5143	33.3352	26.9057	30.4261	328.291	401.74	323.686	384.037	531.588	401.905
		98	292.064	242.426	434.988	399.193	438.491	400.685	203.218	237.939	219.63	128.461	170.161	122.478	562.975	458.46	404.222	362.792	262.859	370.434	517.922	548.908	375.302	667.146	700.769	570.194
		99	213.598	167.679	215.541	130.72	169.557	154.261	179.735	237.939	164.829	102.436	149.419	125.319	233.948	222.996	184.675	266.049	224.274	210.894	446.277	569.807	403.331	602.28	607.389	619.814
		100	282.166	394.754	378.113	241.855	349.45	251.294	168.354	257.541	179.842	110.062	174.459	104.089	289.602	295.782	231.818	323.047	273.496	278.151	745.479	844.57	802.252	1009.21	931.36	972.789
		101	192.799	136.859	222.925	161.225	209.301	174.773	162.543	159.295	130.411	70.191	127.008	118.17	241.681	198.83	130.942	189.034	110.036	173.256	172.483	314.574	236.641	324.851	334.906	319.533
		102	182.019	376.687	242.331	207.722	243.184	224.851	153.045	164.018	148.963	95.2169	134.218	126.412	246.1	227.077	159.002	147.37	215.424	198.125	257.514	299.08	232.089	339.167	332.313	287.275
		103	141.904	114.305	180.452	181.179	181.988	172.868	121.506	122.453	143.104	118.207	150.911	141.211	162.436	119.704	115.885	86.6678	57.0889	98.6879	497.67	542.208	408.026	531.579	531.35	499.745
		104	5.24978	6.73078	9.45892	4.55353	10.3354	8.17979	144.87	81.714	127.909	123.871	136.882	109.772	6.81199	6.62514	4.99766	3.81906	5.54203	5.47828	548.431	565.396	547.547	687.796	569.071	634.18
		105	9.85836	5.66802	0.183076	3.88716	8.80817	12.6443	146.914	123.87	121.196	113.468	138.8	123.571	5.81255	2.93614	4.42468	4.95135	0.119184	3.94121	295.151	320.145	276.002	298.693	254.04	361.369
		106	13.986	8.7382	8.17739	3.9612	18.5753	15.9225	129.722	134.497	145.667	104.472	130.986	93.0685	3.60325	1.49066	1.13005	2.36053	0.238367	3.84268	401.802	479.69	337.645	471.318	354.958	417.748
		107	5.57037	4.84144	9.58097	8.25559	3.161	13.737	99.3049	84.548	121.257	113.431	116.495	111.333	0.973141	2.635	6.0163	2.87869	1.99632	3.56679	263.116	365.979	421.284	231.293	348.254	309.877
		108	578.317	7.3212	977.564	756.145	940.947	861.094	85.8799	60.2228	120.586	66.526	101.401	102.997	640.827	523.883	498.939	442.532	295.962	451.327	237.183	296.761	262.266	280.653	308.209	329.229
		109	230.509	218.101	344.427	221.124	284.17	238.588	96.2993	132.136	129.13	109.359	114.542	183.452	206.806	162.406	117.541	137.659	107.057	136.583	267.877	267.731	346.43	280.039	263.842	265.283
		110	176.809	134.025	233.544	174.922	206.424	195.659	182.58	228.492	156.103	129.868	149.029	118.794	149.469	114.54	109.376	89.6616	64.0909	107.299	348.726	406.919	250.934	338.035	455.519	378.356
		111	232.473	243.253	231.774	196.912	258.065	257.039	169.796	124.106	174.166	121.687	135.852	109.428	151.1	119.795	141.701	131.998	121.895	115.793	262.88	289.895	215.839	410.386	421.999	369.922
		112	163.785	83.4853	214.443	175.07	219.636	172.65	45.1641	88.5629	73.7185	83.9627	96.5347	96.4403	135.161	112.432	100.781	77.6479	107.801	88.7757	171.273	205.304	165.4	104.88	89.924	259.312
		113	6.21157	0.590419	13.0594	8.55175	3.94237	9.61593	113.251	152.682	134.622	93.588	102.004	114.142	0.131506	2.78557	4.64751	0.0575738	4.20122	1.16266	208.778	226.761	166.419	296.889	362.288	264.002
		114	328.933	233.452	373.231	265.178	411.001	328.503	179.855	174.292	216.396	152.932	193.957	139.837	194.392	177.192	175.507	121.27	138.372	189.769	300.858	333.787	267.104	499.722	481.74	418.793
		115	1.24231	0.708503	10.1912	10.5509	6.42855	6.5251	106.879	188.462	138.955	111.21	91.5269	115.61	4.05037	2.49949	5.22049	1.34339	4.3204	3.23179	173.114	224.743	162.711	253.92	248.945	228.629
		116	3.04567	11.0999	6.52971	9.07004	1.84687	8.8042	165.428	163.192	117.962	93.9952	105.52	110.677	4.39229	2.7404	3.37422	1.86155	2.23469	3.15297	154.23	212.923	156.217	206.057	275.314	196.469
		117	696.858	828.24	793.695	466.792	666.864	615.17	134.29	197.79	133.828	101.77	99.8378	104.183	434.942	366.581	344.298	365.383	457.903	373.981	165.092	172.51	126.597	186.136	423.757	171.482
		118	191.998	164.137	198.088	187.287	231.286	182.609	119.543	156.461	146.644	86.6652	103.887	114.642	126.351	105.776	107.991	97.3957	87.4211	125.922	132.768	184.661	164.35	169.113	291.612	215.564
		119	299.358	345.277	375.733	195.024	277.315	194.098	80.2695	89.2714	99.4102	73.8931	106.764	84.8575	158.359	147.59	122.363	161.034	186.671	144.229	190.289	224.818	140.858	206.959	189.472	212.333
		120	194.081	336.421	279.923	141.196	295.855	264.782	144.95	168.742	149.329	105.546	130.382	140.461	160.121	121.767	159.639	107.183	114.148	130.158	253.28	231.534	195.291	242.232	244.475	262.484
		121	264.693	401.013	288.528	191.211	269.289	198.5	232.473	274.191	253.56	193.21	195.733	180.892	173.745	139.866	143.197	165.506	187.446	144.386	466.897	454.379	290.629	388.681	636.291	442.204
		122	97.3814	71.0865	207.913	187.546	220.808	254.011	133.408	82.6587	166.355	124.13	164.265	190.82	146.839	108.396	124.607	62.9666	34.2355	75.218	314.43	297.559	302.422	398.929	272.93	284.338
		123	110.606	158.35	123.576	97.2901	151.657	141.835	121.707	155.516	154.028	128.832	142.529	124.133	75.1949	75.4965	72.4343	54.58	85.5142	80.1248	249.913	254.827	195.02	291.707	304.037	268.436
		124	230.429	205.348	175.631	144.565	190.796	153.012	109.203	5.31377	139.687	132.274	133.756	145.238	113.568	124.523	99.3644	123.189	111.913	91.9878	283.526	234.59	208.979	113.881	128.897	218.067
		125	280.001	292.494	370.851	207.167	247.943	204.744	96.5398	46.4069	120.098	109.47	128.109	115.984	187.264	139.173	120.612	142.322	212.653	157.688	202.177	228.176	179.789	254.879	178.269	206.224
		126	272.988	502.092	259.296	232.304	292.446	235.028	92.4923	61.5217	123.942	94.4765	90.3193	181.204	190.683	133.466	141.988	169.651	179.997	131.065	177.769	195.005	272.023	129.637	132.026	216.845
		127	179.254	222.234	297.986	179.809	245.634	246.455	217.044	391.33	211.209	148.897	145.015	129.44	157.307	135.635	143.802	133.111	150.38	146.317	302.515	275.621	219.611	315.389	437.314	326.096
		128	4.68873	0.944671	7.99431	6.88583	2.41514	1.90445	125.514	74.1566	154.577	142.233	144.34	174.398	7.33801	3.71911	4.20186	0.90199	0.50653	3.94121	261.512	269.824	239.315	280.48	248.676	289.935
		129	571.825	782.069	549.289	424.367	543.834	413.985	123.831	182.558	142.677	138.457	106.444	130.533	343.519	292.033	236.148	261.884	366.519	277.087	207.384	208.888	187.19	223.233	186.373	270.86
		130	229.788	354.488	235.985	215.497	282.359	250.764	137.696	13.4616	183.564	105.657	147.217	154.667	159.543	131.087	137.786	123.841	134.767	147.421	222.455	238.068	189.784	225.632	331.122	208.707
		131	194.442	117.966	198.454	172.664	231.463	209.677	192.238	261.32	166.599	144.787	148.212	133.187	147.234	140.965	138.104	123.457	74.1619	115.714	214.88	225.134	161.055	266.125	315.3	285.954
		132	267.578	211.134	403.011	273.286	359.572	252.012	110.726	123.988	155.309	140.715	136.846	161.192	229.346	188.982	152.97	139.751	136.048	214.756	199.967	274.447	224.672	232.483	147.519	267.766
		133	192.118	200.979	294.081	197.875	276.143	251.669	148.196	237.23	169.894	122.575	138.587	412.143	160.805	141.477	120.851	138.062	135.72	158.318	161.252	197.715	440.288	215.729	221.503	185.71
		134	161.26	232.035	221.705	176.477	180.887	183.14	132.887	223.533	135.72	109.618	114.968	137.433	129.77	102.645	116.442	91.1585	128.599	106.491	162.436	184.646	143.739	203.216	237.205	187.956
		135	140.341	271.12	212.124	159.485	176.341	187.042	146.914	198.617	125.529	99.4002	106.444	153.574	95.8413	94.333	105.906	91.4848	128.182	100.481	182.872	194.177	175.157	182.739	189.77	203.327
		136	165.468	203.813	200.285	152.377	241.55	235.403	166.871	225.186	159.886	95.476	151.621	176.74	100.023	110.038	124.289	97.6452	69.3052	99.3382	162.225	184.736	203.711	212.39	213.726	226.127
		137	203.82	158.468	222.498	152.229	209.904	226.349	104.114	102.497	107.282	92.0702	121.183	228.035	113.068	117.687	132.359	125.837	121.716	115.832	122.195	155.51	264.574	169.632	205.711	180.527
		138	181.498	205.82	274.492	243.854	252.631	261.129	100.427	126.468	113.812	83.8886	96.073	97.6891	178.216	142.937	129.637	136.757	100.948	129.055	114.857	163.295	114.548	163.011	211.73	160.742
		139	132.727	106.866	168.003	162.002	202.375	193.443	187.87	201.687	152.38	122.834	165.65	161.691	121.827	101.877	118.416	58.8021	54.7052	104.974	184.529	225.722	201.721	211.334	153.806	232.985
		140	101.509	39.2038	192.047	132.571	122.036	176.584	118.06	175.591	154.76	126.018	135.71	409.957	116.961	92.6014	96.4358	83.7123	43.9787	75.0012	151.468	172.073	419.374	181.089	199.334	153.471
		141	259.483	204.639	357.12	352.473	356.553	309.021	183.822	167.325	165.256	156.412	150.662	172.962	183.45	174.663	167.072	138.753	134.081	143.775	198.521	196.225	200.623	221.026	210.418	233.221
		142	81.8725	43.2187	206.143	185.88	150.875	256.914	184.183	148.786	188.324	177.18	169.167	149.328	128.639	104.256	152.047	60.1071	43.0848	87.9678	222.665	244.106	168.233	235.918	329.185	265.125
		143	76.222	108.637	164.036	136.162	141.819	112.394	149.318	90.9245	199.187	136.347	174.21	153.074	85.5575	90.9301	74.6626	53.4477	100.77	81.721	237.42	201.585	148.657	212.486	222.158	229.871
		144	50.494	66.5993	150.855	177.847	168.421	180.611	128.72	88.4448	108.015	121.242	135.319	163.877	116.33	88.7167	100.956	62.2757	54.0199	82.1939	125.246	160.599	192.601	212.14	151.244	170.28
		145	7.25351	0.354251	0.732303	1.99911	2.62825	3.40304	128.038	88.799	160.741	140.197	148.602	139.493	3.18244	5.14954	4.5361	4.33723	5.39305	3.98062	201.493	199.447	156.328	160.669	289.735	198.814
		146	372.694	265.925	457.69	420.332	364.616	543.269	98.5836	68.961	113.019	129.276	112.446	115.891	267.877	222.68	277.275	207.515	133.515	237.852	184.003	198.634	156.105	127.737	143.199	198.814
		147	81.592	217.156	180.147	115.541	148.07	177.302	60.8333	98.2457	115.033	106.915	101.685	141.523	108.703	80.0438	72.8481	43.3339	54.2285	89.5048	123.142	139.113	134.762	96.3402	64.4783	152.84
		148	0.0400746	0	0.122051	3.33185	3.65823	3.59036	107.6	118.91	111.737	124.537	119.194	117.577	0.0789033	1.61111	1.84627	0.230295	5.0355	2.91649	124.089	156.715	115.249	168.998	214.739	214.697
		149	184.544	112.416	360.659	353.102	323.913	368.278	125.634	187.281	144.996	125.5	131.341	179.924	283.184	211.869	188.877	91.2161	90.5497	172.802	170.195	207.819	211.382	176.176	239.916	217.161
		150	136.013	75.4556	238.365	136.791	146.507	248.141	112.409	157.642	96.9082	109.248	80.2325	169.153	103.363	104.753	144.105	87.4546	98.0582	89.091	166.67	170.01	169.968	158.309	169.33	176.527
		151	124.552	169.805	167.82	116.467	169.912	171.12	100.948	150.675	132.913	116.134	103.816	118.076	108.071	121.165	118.591	86.8981	96.5088	114.157	142.052	161.503	121.599	176.406	157.68	186.163
		152	2.76515	7.3212	8.29944	3.92418	1.66929	6.30655	127.357	130.955	121.867	130.646	99.0919	139.681	1.65697	2.3188	0.923135	0.287869	0.148979	1.75384	152.994	181.273	182.256	152.513	165.308	184.074
		153	2.92545	0	1.52563	2.22123	0.0710336	1.3737	111.167	5.0776	117.413	101.362	111.381	126.287	2.2882	1.4756	1.8781	2.03427	1.99632	0.0591181	146.734	134.701	144.232	175.255	196.087	161.353
		154	163.144	148.431	301.099	326.225	302.497	292.693	109.003	206.292	116.497	105.953	109.569	114.548	224.401	203.091	182.765	139.578	76.4562	170.733	144.078	153.553	132.677	200.549	284.938	188.528
		155	227.544	184.919	235.619	208.907	201.736	174.055	119.022	141.228	143.654	138.05	111.665	139.181	157.36	158.235	110.331	129.292	167.095	133.39	174.14	160.855	179.773	245.188	253.474	207.682
		156	310.979	355.078	462.694	428.624	385.073	473.585	120.464	112.652	104.353	126.758	119.265	184.826	308.565	246.064	252.7	253.21	259.76	242.503	164.093	184.209	212.003	218.339	255.708	255.962
		157	0.160299	6.14036	0.305126	0.62935	1.10102	0.343426	128.88	148.313	128.153	101.918	92.2727	135.029	4.89201	1.49066	2.0691	1.20905	4.52897	1.9509	133.925	183.501	144.2	148.214	215.305	210.461
		158	1.92358	0	0	1.59188	3.87133	2.34154	127.477	178.425	151.587	139.827	117.134	135.247	3.18244	0.858257	0.891303	4.72105	0.0595918	1.10354	185.581	217.305	178.722	212.87	211.73	295.157
		159	323.442	226.603	418.756	513.92	392.816	558.192	118.821	143.118	122.417	141.789	93.7999	119.575	330.474	266.075	293.302	247.625	193.614	261.499	219.667	193.785	150.885	254.745	251.269	212.372
		160	164.907	0.236168	149.695	211.499	177.264	206.212	65.8426	21.7274	75.0611	123.612	96.9964	134.373	137.923	108.577	113.084	42.3935	37.3044	100.698	136.845	193.183	147.192	118.66	81.8791	165.945
		161	89.5668	25.7423	113.751	140.419	106.16	131.938	49.933	45.8165	75.6714	113.061	85.1693	93.0997	106.099	82.9347	81.029	63.4847	46.3624	57.3643	150.916	131.358	133.902	124.072	56.6718	145.923
		162	65.1213	48.5325	114.056	152.377	127.008	200.374	51.015	25.7423	91.0497	109.877	76.2546	103.777	92.9744	82.483	113.928	69.4148	27.5314	76.8141	134.083	142.124	130.91	85.5739	52.7983	168.467
		163	95.1372	53.6101	117.169	149.785	135.603	248.422	40.7158	29.1667	89.9513	100.511	88.0817	101.155	109.071	105.731	167.613	81.4094	61.9754	94.589	134.741	135.846	111.652	133.782	141.322	145.174
		164	157.734	78.88	141.213	192.581	137.237	229.159	78.3459	43.4548	86.1067	103.732	73.5198	136.09	144.314	124.011	133.091	122.997	135.154	116.936	158.28	166.231	167.915	136.949	129.225	166.772
		165	124.472	2.83401	103.499	141.345	167.213	168.029	77.5043	36.9602	64.2596	55.1606	78.8829	99.4687	103.337	105.791	116.426	64.2524	70.4077	119.793	91.186	122.415	112.654	160.996	176.749	151.145
		166	121.106	4.13293	129.557	152.636	122.604	200.998	63.7587	104.858	74.5729	53.5317	58.4252	106.712	127.14	108.306	141.017	114.937	150.022	95.259	119.354	133.211	131.674	151.285	122.193	151.638
		167	99.2248	1.29892	116.924	85.9247	115.146	162.878	77.865	61.6398	64.4427	70.0429	42.6202	111.52	52.9178	95.0708	104.394	69.53	93.4399	84.2827	68.304	116.723	142.322	84.6527	80.4191	113.014
		168	75.0999	0.944671	104.658	126.869	99.7668	246.049	52.7382	23.7348	67.1888	59.2699	50.576	154.261	62.018	93.2188	147.256	94.114	85.7823	85.5439	104.442	129.747	197.249	110.983	108.07	128.74
		169	5.5303	0.354251	2.62409	4.10928	3.08996	0.0624411	52.8184	32.4731	43.1449	75.9292	73.6974	76.0221	4.12928	2.48443	2.03726	3.22413	12.4845	1.06413	89.792	132.232	97.4385	99.5451	80.9256	121.705
		170	0	0	2.56306	1.36976	1.52722	4.49576	37.9106	10.1552	49.6746	64.2677	48.8356	116.39	0.631227	3.7944	3.9472	1.24743	4.23101	0.650299	105.862	114.991	128.634	61.7383	78.0652	92.8549
		171	342.398	390.503	364.931	448.652	398.854	569.276	62.1558	34.2443	79.3329	98.0675	72.7029	101.841	342.283	322.584	385.489	301.61	338.958	335.436	134.925	195.652	145.696	228.338	208.72	196.647
		172	89.8473	133.317	84.52	134.496	103.247	148.204	63.1977	4.3691	93.3687	80.927	72.6674	89.4469	88.1087	77.3937	90.6583	100.505	67.2195	79.6912	114.199	143.239	122.029	184.793	187.684	151.618
		173	70.6115	135.796	100.204	97.8083	77.3556	133.312	72.8156	43.691	71.4606	92.2923	96.1796	90.8206	94.8155	86.3979	87.0771	69.0694	87.5701	94.6875	122.142	161.804	131.292	168.02	189.353	183.01
		174	71.2928	144.062	114.789	147.12	120.58	189.103	59.4708	96.3564	53.8853	71.4867	62.5096	109.21	124.72	109.044	121.424	102.923	143.586	124.621	151.889	136.086	168.95	176.406	214.441	152.269
		175	93.7746	107.574	98.983	145.565	119.372	168.997	104.194	108.755	95.6266	112.58	94.5458	85.638	116.751	85.5697	114.119	95.016	60.8134	104.718	176.665	211.297	155.739	276.22	289.586	189.592
		176	50.0933	128.357	93.0025	115.097	101.33	131.688	69.6497	28.9305	83.0554	107.878	76.1836	140.493	101.68	95.8688	107.434	65.0392	92.1586	109.506	174.166	189.886	196.278	179.093	183.811	182.695
		177	174.725	198.145	158.117	217.015	150.769	251.981	53.7802	62.1121	88.9138	90.5893	68.6185	85.5131	144.025	167.556	157.204	153.952	151.244	134.139	117.961	179.948	122.411	166.542	240.81	175.167
		178	84.5575	90.098	119.121	134.718	120.864	171.37	55.0625	95.766	79.3329	71.6718	51.9611	84.4204	170.01	116.437	121.647	102.98	77.9162	122.552	135.872	175.566	120.167	202.314	148.503	184.961
		179	56.2247	51.6026	82.9944	86.7022	69.2933	112.956	78.4261	110.645	64.1376	73.0416	67.3044	98.1262	66.3314	73.3885	97.2157	45.1379	55.6587	73.8188	136.687	160.374	135.16	165.755	195.789	210.126
		180	118.34	76.046	156.286	189.545	159.293	256.571	78.6665	104.032	71.2775	118.355	80.3391	137.745	172.746	147.485	168.202	105.015	112.36	145.214	167.117	211.899	252.446	248.834	288.305	212.411
		181	75.9014	27.0412	96.3589	161.965	121.929	243.364	88.5649	145.597	124.37	139.086	98.062	112.332	128.534	106.424	159.591	64.1756	60.9028	92.4805	265.589	263.922	195.689	308.193	245.399	327.278
		182	47.8491	45.2261	107.343	156.153	118.804	147.455	66.7243	29.1667	62.9171	90.7004	56.7204	97.3769	99.6549	113.862	108.707	65.8453	78.4227	107.792	138.291	156.399	138.566	163.759	142.484	199.465
		183	4.52843	3.6606	0	1.14764	4.15547	0.936617	57.1865	61.8759	56.9366	55.1236	57.4662	67.5613	0.131506	1.53583	1.76669	1.07471	2.8902	0.807948	108.282	141.567	97.3112	139.118	128.51	175.758
		184	78.9871	56.9164	86.4118	200.022	123.279	203.34	47.2079	51.1303	51.0171	56.4193	62.19	60.0059	143.288	126.631	137.85	83.482	49.6101	108.127	116.488	156.775	126.915	148.943	173.65	183.168
		185	62.6367	15.7051	64.1986	79.8904	86.2349	120.48	34.9451	33.1816	52.9699	49.0893	46.6691	84.1082	72.9067	75.3309	94.5896	69.9714	55.8375	62.8623	104.494	135.59	135.542	178.863	164.622	130.375
		186	49.0113	37.7868	52.8479	86.8132	74.7274	134.779	35.4661	27.6316	47.5997	47.1642	43.1885	120.543	74.59	62.6829	94.6532	61.1626	75.2346	80.0459	92.0802	110.851	226.932	135.414	171.833	121.527
		187	39.5136	73.3301	58.2791	127.351	96.1085	132.438	35.5863	2.36168	29.9024	65.6375	44.6446	68.1857	96.9985	87.738	114.708	83.1558	72.8807	89.1304	142.473	161.142	124.257	143.685	144.987	154.712
		188	51.1352	27.9859	69.0196	95.0318	96.6058	110.427	20.1575	2.36168	31.2449	52.0879	32.3203	43.6151	111.49	68.3293	97.3112	74.0591	61.3497	69.917	88.7926	110.324	73.9782	96.9543	80.5978	138.849
		189	66.2434	34.0081	65.9683	99.6594	49.9367	113.58	40.8761	46.6431	39.4223	40.3154	32.1782	45.3635	94.3947	70.2566	88.5573	50.1276	17.7881	43.2942	94.5525	116.874	92.8388	83.6548	172.339	118.354
		190	70.852	8.97437	40.948	132.756	54.0566	150.015	24.5658	37.3145	44.1823	69.7838	35.3037	80.4866	76.2995	81.4892	101.529	33.5272	40.4032	66.7444	142.578	135.861	160.164	126.317	86.3782	119.143
		191	25.2069	11.5722	31.9772	99.7704	60.2721	100.593	72.2145	47.942	72.376	136.199	85.6666	125.07	84.4003	60.0178	75.3788	46.5005	21.7808	74.1932	218.01	266.572	212.799	255.186	276.774	282.112
		192	15.6291	10.0371	48.6982	96.3645	34.8775	79.0817	29.0541	22.1998	46.0131	95.402	41.8033	70.4336	69.1982	34.782	55.8019	25.9466	26.9951	34.9388	170.642	220.497	148.227	124.283	103.183	216.372
		193	30.9777	30.7018	44.7315	88.2941	68.1568	84.9199	35.987	32.9454	32.4044	60.1584	34.6644	59.0069	61.492	52.6097	72.3866	32.3949	27.9187	44.043	108.624	134.957	108.85	65.02	42.5783	129.272
		194	56.8258	59.6323	53.8243	68.2659	48.1963	235.653	17.4725	32.1188	38.0188	68.0068	27.4545	56.5404	79.8765	54.4015	168.966	83.0598	35.5763	55.236	122.668	135.966	113.45	80.7185	137.329	171.935
		195	63.0374	78.5257	87.4492	144.269	95.3272	147.829	52.8985	78.4077	56.6925	119.28	61.7282	96.4715	95.5257	93.1284	138.645	96.7816	76.5754	103.26	238.998	244.121	215.87	241.541	310.205	307.769
		196	56.906	29.2848	50.0407	80.8529	61.6927	96.0032	17.192	12.7531	32.7096	50.0148	28.3069	70.5897	76.1943	81.6398	87.5705	75.5944	48.5971	82.6668	133.741	118.078	174.616	73.5601	68.173	109.27
		197	0.120224	0.118084	1.15948	2.55442	0.958954	3.24694	17.6328	27.9859	28.3768	31.2454	27.4545	38.7447	1.15725	1.18951	1.79852	0.0767651	3.84367	3.78356	93.1586	96.3055	86.5201	78.7994	102.289	92.6972
		198	0.0400746	1.53509	2.01383	0.925514	0.0355168	0.655632	32.0196	67.8982	18.1245	32.6521	25.5366	46.0503	0	0.0301143	1.86219	0.0575738	1.04286	0.0788242	85.3997	104.798	109.137	104.554	126.305	113.862
		199	88.2443	55.0271	128.824	306.308	131.945	328.003	28.2526	36.4879	30.2685	57.1598	25.8207	49.4534	193.708	174.934	286.825	115.493	111.645	179.522	114.962	152.529	116.506	138.868	97.8497	146.633
		200	23.2032	13.6977	19.223	74.9667	36.4403	99.5936	14.7475	42.5102	21.603	47.5344	20.9904	43.8025	65.3846	42.2202	78.1164	31.2434	16.7751	33.1259	91.0545	98.6996	102.118	89.7	79.6146	109.94
		201	53.6199	31.8826	42.1685	92.0702	37.3282	121.261	14.7074	4.25102	17.0871	30.7271	24.1159	37.3398	73.0908	68.3895	85.0558	48.9377	24.1049	60.7143	70.6185	86.699	74.8536	96.5897	59.0256	96.4414
		202	0	0	0.244101	2.11017	0.0355168	1.9669	15.5089	6.14036	12.6933	44.0545	27.5255	32.1572	0.0789033	1.30997	0.843555	2.26457	0.0297959	2.04943	97.13	127.233	85.7402	62.7938	63.5248	98.5696
		203	0.0400746	0	0.122051	0.0740411	0.10655	0.0312206	10.2591	13.3435	27.1563	40.5375	23.6542	31.283	0.0263011	0.0602286	0.732142	0.0191913	0.0595918	0.019706	98.6818	98.7748	87.6501	89.3738	74.4897	101.368
		204	124.312	84.7842	101.18	210.129	128.642	263.189	21.5602	15.2328	8.66559	34.0589	23.4766	70.9643	195.496	147.123	257.969	120.924	106.818	133.745	78.3773	69.4586	161.071	74.0783	59.2342	95.8896
		205	1.32246	4.60527	0.793329	1.66593	2.09549	3.65281	28.3728	30.4656	17.4532	48.8672	21.0615	35.7788	0	1.91226	0.748058	0.0383825	0	0.0394121	90.8178	105.355	106.097	168.749	165.546	125.153
		206	46.7671	46.525	41.009	107.915	79.5932	123.727	17.7931	5.0776	15.6225	51.3846	29.1238	85.5131	81.5861	75.4363	153.209	75.4409	68.8583	80.7159	102.89	82.4529	241.129	125.703	63.495	106.846
		207	30.5369	64.2376	30.8178	87.6277	43.9343	84.3267	31.0979	24.2072	17.7584	60.7508	25.8207	45.3635	53.0757	64.1133	76.6202	69.0502	50.6232	61.5026	117.145	128.136	130.592	134.147	214.203	176.527
		208	29.9358	52.6654	49.1254	98.7709	44.2184	105.65	20.5984	22.7902	26.4239	62.3056	25.0394	56.5092	75.1686	52.8506	94.1916	54.887	82.1174	46.6442	88.74	123.258	145.903	116.03	119.422	124.463
		209	47.3281	24.3253	42.7177	105.657	64.5696	132.125	18.9152	40.857	29.2311	36.7244	24.187	33.4684	81.928	84.7868	111.763	58.898	77.1713	74.548	110.465	101.922	100.16	99.8138	94.6615	127.695
		210	63.1977	43.3368	41.8023	65.4894	41.3771	80.5491	24.7661	6.61269	29.7803	65.6375	28.2714	47.2055	61.6498	46.4061	69.5057	27.0021	40.6416	52.6545	147.391	177.975	155.135	158.232	81.9685	181.473
		211	32.3002	0.118084	41.07	75.1888	41.1995	76.4904	35.987	13.3435	18.8568	51.4586	22.8373	58.4449	60.8345	51.917	73.6758	56.8445	34.3844	40.5156	123.273	136.418	208.469	159.729	200.526	128.779
		212	38.8724	23.971	56.4484	95.1058	50.3984	88.5727	15.9096	14.6424	22.2132	50.0888	26.2469	41.8043	91.1071	58.4669	81.4906	60.606	42.5783	60.202	135.74	113.636	141.033	119.945	148.383	134.967
		213	23.1231	10.6275	17.3922	60.6767	34.3093	92.9436	16.8313	8.50204	13.1204	47.0902	18.8239	35.6227	37.1898	45.8641	77.5752	29.5162	7.86611	38.2494	97.6823	113.38	117.923	105.168	40.9991	117.409
		214	30.2163	24.7976	25.3255	57.2338	25.359	43.2093	7.69433	7.55737	18.7958	37.0576	26.318	35.5914	36.1377	28.7591	51.8547	42.7582	39.8967	28.4358	99.8653	120.036	114.485	94.9776	69.0966	107.792
		215	27.0103	46.1708	17.5143	70.0799	49.9367	80.2993	15.6692	3.30635	10.8625	27.9135	13.5674	39.3691	47.8154	38.9227	82.2068	31.205	42.6379	57.8372	103.363	103.518	136.035	74.3086	43.9787	86.6475
		216	33.6627	23.1444	35.7608	81.2231	38.7133	141.304	11.8621	31.6465	18.8568	39.3529	23.5121	37.7769	40.3985	36.7545	143.388	27.3476	21.6318	37.7568	117.882	106.349	127.552	119.37	125.53	139.066
		217	47.0476	16.886	38.568	73.782	51.2863	103.34	6.73254	1.53509	11.1676	32.6521	4.72374	29.8469	90.4232	71.0095	99.8896	60.7404	84.0542	87.1795	126.982	74.307	80.7107	44.447	23.6579	51.4131
		218	30.056	51.9569	27.8275	55.1236	39.1395	73.0561	20.2377	6.84886	26.668	32.1709	18.8239	51.2954	47.7102	43.214	67.4048	47.0378	40.0159	54.9404	112.963	97.3896	161.103	103.748	65.2232	106.531
		219	37.069	37.6687	22.1522	40.1673	27.6676	57.6019	18.3542	26.805	25.3255	54.1611	25.288	67.0306	39.6095	42.16	42.1618	52.5265	44.3661	38.545	152.362	141.838	192.601	132.189	130.655	137.292
		220	18.8752	18.0668	10.3743	37.1316	28.7331	59.3815	12.6636	8.50204	11.8389	33.9108	16.4443	35.1856	30.9038	30.5811	49.531	36.4058	56.5228	41.9345	116.803	83.0853	114.421	86.188	43.7701	102.274
		221	23.4837	19.6019	36.127	51.2365	21.5942	90.6645	6.25164	4.48719	5.73638	27.9876	15.3078	21.3236	28.2474	38.5915	102.85	33.1241	32.6563	41.9345	80.5603	62.8485	102.85	30.0151	22.5555	82.4501
		222	13.1044	13.2254	13.4866	37.3167	16.6929	89.3533	30.9376	18.0668	22.6404	40.5375	22.0204	59.6937	36.4007	22.2093	86.5837	29.9576	42.3995	41.4024	179.19	147.274	180.059	160.669	134.856	165.964
		223	11.4613	19.0115	19.1009	41.9813	21.4522	68.1233	10.5396	24.6795	14.0358	29.3573	10.4064	32.9377	61.7813	47.9419	54.1626	33.3352	26.7567	44.2401	96.1043	78.7488	114.596	70.0673	75.175	79.8686
		224	21.2796	26.6869	22.6404	47.8676	18.5753	65.9066	9.29732	10.6275	12.022	16.252	5.86028	29.5659	45.2642	31.5748	57.8233	31.1474	33.9375	38.0327	83.3219	75.0749	109.535	57.593	62.9587	72.7547
		225	18.5946	27.6316	32.0383	62.8239	29.2303	59.3191	28.0522	12.635	8.90969	32.6892	16.3022	39.7438	39.7147	30.5811	56.2635	19.3448	20.1122	43.708	129.112	100.898	107.37	120.464	135.69	106.866
		226	26.1287	15.469	21.9081	43.6102	11.0812	63.409	3.44642	1.06275	3.90562	24.1374	8.31094	35.8724	23.408	28.1267	49.5151	24.9487	31.8816	27.3914	86.8989	64.8812	122.109	40.3017	46.0942	58.8619
		227	25.768	9.09245	30.2075	73.1156	25.7497	57.04	22.0811	4.84144	22.5183	25.0999	10.6906	28.3171	38.6363	25.3261	65.1765	27.2132	31.6134	30.8794	52.3655	76.3548	81.6657	101.579	69.7819	74.7253
		228	10.6599	2.83401	14.8291	38.7976	19.4632	61.1611	12.3029	11.336	14.0358	31.2454	17.5453	68.3418	25.0124	24.9647	53.4941	12.4168	6.46571	22.9575	95.0785	98.0973	192.219	100.486	41.595	107.299
		229	21.1995	2.47976	21.2978	57.678	15.4498	61.4109	17.3924	13.3435	14.7071	29.8016	7.95577	28.7854	22.4612	23.1127	54.8151	23.0871	23.211	27.6476	84.7159	73.2831	113.196	82.4457	80.4489	78.6074
		230	17.0718	21.7274	12.8763	58.0483	31.9651	42.3351	5.5303	0.944671	8.17739	9.3662	9.23437	18.1079	39.3991	28.5333	50.7247	15.6217	17.7881	38.6041	73.5905	55.3049	73.6598	50.473	26.1608	63.9658
		231	12.9441	35.8975	23.9219	43.4992	27.9517	39.6501	8.65612	2.83401	5.49228	19.0286	7.52957	30.4088	32.403	32.3578	49.1331	35.7725	28.8126	42.8409	52.5759	74.8039	120.772	106.531	69.8117	81.8195
		232	0.721343	3.18826	1.03743	1.85103	0.0710336	1.24882	7.81455	13.2254	12.9984	19.3247	16.6929	34.9046	1.97258	0.0150571	0.668477	0.0191913	0.0297959	0.670005	81.4809	77.9207	125.881	60.6828	40.9395	70.8826
		233	42.5192	26.3327	38.1408	92.4033	57.999	134.311	12.2628	12.7531	9.51994	31.0603	7.84922	43.5215	84.9526	59.5661	156.71	46.4429	60.6346	61.6602	91.5542	73.9306	154.991	89.1627	42.7273	82.8442
		234	11.5415	8.26587	19.1619	48.645	30.0472	53.9179	16.5508	5.31377	8.97072	25.248	9.16334	44.2083	21.2776	29.4969	57.7755	21.571	25.1179	27.4111	84.4266	81.6248	146.476	91.005	41.4759	67.572
		235	0.0400746	0	0.183076	0.851473	0.0710336	0.0936617	12.8239	0.472335	9.09277	13.7717	7.67163	48.1109	0.0526022	0.0150571	0.127329	0.767651	0	0	68.1199	75.3459	146.444	68.8775	51.7852	71.8482
		236	0.0400746	0	0	0	0.745853	0	12.2228	6.73078	2.50204	24.7668	8.59507	90.2587	0	0.798028	0.0318323	0.0191913	0.655509	1.3006	80.6655	66.2815	328.875	55.2709	52.9771	73.5035
		237	32.7811	26.4508	42.2295	95.9203	54.4118	108.335	9.89843	18.1849	11.4117	20.9166	10.3354	33.5621	71.7231	49.011	103.725	55.5971	42.6379	50.6248	71.0919	62.6678	130.783	69.6643	80.3595	60.9705
		238	23.2433	19.3657	19.8332	65.0822	39.2816	72.4942	6.97299	17.3583	9.03174	28.3578	7.70715	37.9642	50.4192	38.2301	89.576	21.9164	28.5147	27.7067	70.8289	67.983	143.372	61.7191	56.2546	83.8295
		239	5.08948	1.65317	15.1343	23.6191	12.2888	49.1724	6.61231	3.77868	4.821	18.7694	6.32199	43.9273	28.1159	17.12	50.3905	17.8479	12.6037	13.9913	55.9951	55.3802	141.908	22.2043	28.7232	59.1575
		240	0	2.9521	2.44101	0.999555	0.0355168	0.686852	7.05314	1.06275	2.80716	31.1343	12.7861	58.9132	1.52546	0.752857	0.429735	0.0383825	0.774693	0.019706	75.1949	62.7883	246.382	62.0838	42.9657	67.2764
		241	12.5033	1.88934	24.105	83.2222	27.8807	88.6352	10.2992	12.1626	5.67535	28.3207	18.3622	29.441	40.53	31.8157	87.1408	35.9644	26.6673	39.6288	135.214	88.807	139.362	114.514	99.2799	96.5202
		242	26.4493	9.44671	7.87226	57.641	19.7829	44.2395	6.89284	19.6019	18.1855	23.2489	6.64165	44.1459	19.568	26.5759	50.0085	30.7252	9.3857	22.1693	88.6348	47.4149	178.181	72.1016	44.962	52.7925
		243	0.120224	0	0.122051	0.333185	0.0710336	1.52981	10.2591	3.77868	2.68511	21.0277	6.64165	30.4713	0.894238	0.150571	1.5757	0.0767651	0.86408	0.965596	61.9654	57.1268	114.135	51.2599	41.7738	63.552
		244	0	0	0	0.0370206	0	0	4.48836	1.77126	5.0651	13.0683	8.13335	33.406	0.0526022	0	0.0636645	0.0575738	0	0.0394121	25.4069	49.4928	94.3667	50.4539	47.8224	41.8162
		245	23.3635	10.9818	12.8153	44.3506	15.2722	93.3807	11.301	9.32862	13.9748	16.1039	11.543	18.2328	34.5597	26.35	86.4882	23.2022	21.6318	28.5343	56.5474	44.8552	81.4906	77.3216	64.3889	60.6552
		246	0.801493	3.30635	0	0.0370206	0.78137	0.624411	10.0988	0.472335	9.94712	12.513	11.4719	31.5952	0	0.0451714	0.0318323	0.767651	1.48979	0.275885	60.3348	52.2182	117.031	57.4971	65.5509	66.8429
		247	85.399	28.4582	41.9854	128.387	59.1	133.562	5.00933	8.26587	3.17331	22.2864	8.16887	67.6862	103.574	88.0391	174.425	83.0982	42.1314	81.6027	83.0589	62.0956	259.258	61.8151	35.04	60.6749
		248	18.9954	18.0668	21.1147	41.8332	20.5998	48.9226	14.5471	7.79353	16.7209	38.2052	16.7995	27.2868	27.3006	26.079	68.8373	20.9761	32.0306	25.5587	137.555	97.9015	135.176	103.441	139.772	108.166
		249	21.8006	8.62012	7.99431	27.5803	16.3733	51.1393	13.1044	3.77868	12.7543	16.5482	12.6795	21.1675	26.4589	19.9206	50.8998	7.81085	7.77672	13.006	77.6146	68.6756	87.5865	73.7713	58.0126	77.9571
		250	9.81829	5.0776	4.21074	44.2766	18.0425	32.6879	5.28985	16.4137	10.6184	18.9175	4.86581	19.0445	23.3291	17.3609	32.262	12.9925	12.7526	15.1145	72.0651	48.8454	61.3726	38.3634	73.566	43.1168
		251	4.60858	3.30635	5.7974	31.8747	18.6463	31.0332	9.21717	3.77868	6.59073	7.5522	8.27542	17.7957	23.1976	22.5104	38.9308	8.44416	8.7004	14.3066	39.2413	38.0494	58.6509	41.9137	22.913	54.4084
		252	10.0988	3.89677	19.8332	32.0598	10.1933	39.4004	9.57784	12.7531	12.2051	23.6932	9.55403	20.5119	25.9066	27.148	46.6183	14.4894	21.9596	17.6172	104.6	75.3911	92.8865	69.5684	75.8603	90.4901
		253	13.5853	2.47976	6.52971	39.4639	8.55955	51.389	3.48649	18.1849	3.90562	18.2882	9.02127	17.5772	23.5395	16.5478	55.3881	1.68883	2.44326	11.6069	74.0639	44.9757	77.5911	55.2133	53.2452	51.216
		254	23.4837	12.1626	12.6322	30.9492	10.4419	34.4363	5.49022	4.13293	4.27177	14.8823	8.31094	26.2877	23.4869	17.5115	49.6424	13.4531	35.5167	17.0063	59.3879	44.7348	97.5659	36.9432	15.3747	36.0621
		255	1.36254	0.236168	0.976405	0.0740411	0	0.156103	5.49022	3.07018	5.0651	16.141	8.66611	15.6415	0.0263011	0.511943	0.4934	0	0.834285	0.019706	58.3622	55.6964	77.8776	33.6231	26.6077	62.3302
		256	0	0	0	0	0	0.593191	1.44269	0.236168	9.09277	8.29261	3.08996	14.9859	0	0.3162	1.71894	0	0	0.019706	47.2368	22.8718	63.1552	7.58055	4.94612	13.6957
		257	39.1529	9.80096	6.34663	90.2932	32.8886	96.815	1.80336	1.41701	2.37999	6.62668	1.77584	7.33683	57.126	47.3848	85.9153	36.9048	35.5465	40.693	30.4304	24.9647	28.7286	8.65526	5.27387	22.9181
		258	13.2246	9.21054	3.60049	36.021	6.25096	43.5839	2.04381	0.236168	0.488202	7.10795	2.55721	8.49199	19.6469	13.6719	45.743	19.3448	13.5273	24.3173	35.4539	23.1127	43.3396	6.04525	22.8236	19.6469
		259	2.80522	10.9818	6.65176	31.0973	3.87133	20.9178	14.9478	1.88934	6.71278	10.736	3.8003	23.5091	17.2009	11.4284	17.7783	14.6813	8.43223	9.53772	47.079	27.5245	110.49	26.6567	42.7869	37.6385
		260	20.0774	20.4285	10.0081	21.1387	7.74267	28.9102	4.16776	0.944671	1.09846	9.95853	1.52722	17.3899	18.1741	20.4928	45.2814	23.6436	20.7081	17.5581	22.4612	27.3739	57.696	25.6779	20.5592	25.007
		261	0.320597	0	1.03743	0.407226	0.10655	0.312206	3.92731	1.88934	6.2856	11.8466	3.97788	12.5819	0.105204	0.165629	0.891303	0.556547	0.208571	0.0788242	30.5619	26.0338	39.6789	22.6457	41.1183	20.3958
		262	0	0	0	0	0	0	4.24791	0	1.40358	7.07093	1.20757	8.36711	0	0.286086	0.461568	0.498973	0.744897	0.019706	20.436	21.1101	54.0034	10.8239	16.0898	16.6516
		263	24.9264	39.3219	30.1465	68.0808	34.9486	100.561	4.36814	13.5796	2.62409	12.624	8.16887	13.8307	36.6375	43.2742	111.413	35.4079	35.3975	42.23	33.4813	33.2763	67.182	42.2208	27.0547	37.4021
		264	9.17709	0.708503	9.45892	20.2503	8.63059	17.9206	6.41194	7.08503	8.11636	19.1396	5.11442	12.1136	5.73364	10.4195	12.1918	6.92805	3.00938	7.1927	57.4679	56.9913	78.7689	66.4786	62.2436	68.7741
		265	16.3505	7.20311	8.23841	17.6588	6.07338	50.4524	5.6906	2.59784	4.821	15.6597	4.29754	17.1401	11.2832	9.71186	61.2771	10.536	17.7583	12.671	39.478	34.9476	66.0838	39.2845	11.8588	42.2695
		266	19.2358	49.1229	7.38406	36.9095	11.3654	46.2064	8.41567	7.55737	2.37999	16.0299	2.52169	10.1779	24.8546	22.8567	43.5624	23.2982	40.5522	14.9963	45.4483	37.8235	63.2348	45.8288	62.035	52.0831
		267	3.36627	2.24359	15.8666	21.2128	6.49958	38.8384	2.8453	11.4541	1.76973	13.9568	4.19099	17.4211	15.4914	12.6932	43.7375	9.65321	10.7563	20.5928	38.7152	31.0328	71.8295	34.2948	17.371	37.0474
		268	4.84903	15.2328	3.84459	13.0312	10.3709	19.8251	1.04194	1.88934	5.0651	9.32918	6.60613	11.7389	8.91608	8.70303	31.1797	11.7451	17.0134	18.7602	43.0023	41.5276	60.2425	23.9891	47.6734	36.9685
		269	8.3756	6.49461	10.4963	25.6182	10.9747	25.0389	3.08575	0.236168	2.68511	10.773	1.84687	9.1164	4.94461	15.0421	21.5504	13.2612	7.53836	11.0748	42.6604	35.2789	42.7826	9.9027	15.7918	22.7408
		270	2.48463	8.38395	8.17739	16.4001	10.2288	19.5753	2.96552	9.56479	4.51587	10.4768	4.2265	8.99152	12.5456	10.7056	18.3513	6.35231	18.8906	5.89211	26.1433	24.9949	40.236	32.8363	19.3673	32.3967
		271	0	1.53509	0.427177	0.0370206	0	0.468308	1.00187	0.118084	4.3328	6.77476	4.68822	6.93097	0	0	0.0477484	0	0.0297959	0.492651	29.7203	28.5785	66.227	16.9075	14.9873	24.9676
		272	28.0122	8.50204	16.5989	30.7271	12.7505	77.7392	3.0056	4.3691	3.96664	15.3635	4.58167	9.95936	20.9883	18.445	75.7608	36.5978	29.8555	23.8246	51.2872	38.9378	52.0617	24.9295	43.7701	27.8249
		273	8.61605	5.43186	8.97072	24.8778	11.0457	23.5091	11.6216	2.71593	1.03743	14.0678	1.84687	15.1732	15.4914	10.8863	45.1381	8.06033	9.56448	18.7207	29.9044	31.3339	50.3268	12.4551	18.98	24.7114
		274	3.28612	0.236168	7.07893	24.5076	9.94471	27.4429	13.8257	9.09245	7.44508	12.4389	7.70715	22.1354	13.3873	10.6002	27.901	18.0014	19.129	13.4001	59.6772	52.429	79.2146	41.7986	26.4587	43.3533
		275	8.45575	0	2.01383	16.3631	3.3741	23.0408	3.64679	0.944671	1.28153	5.88627	3.87133	8.8042	6.41747	11.7747	32.9623	5.18164	8.01509	9.85302	44.2648	31.6802	49.1808	38.3634	18.5628	34.3673
		276	0.761418	0.826587	7.99431	13.3274	6.17993	18.826	2.80522	0.944671	3.78357	12.1057	2.84135	7.49294	16.4645	5.19471	24.3039	10.8047	10.9947	5.37975	26.9323	22.5857	41.1909	13.9712	9.53468	30.3276
		277	5.77075	10.8637	0.854354	10.81	8.52404	20.2621	3.64679	2.24359	6.71278	9.47727	2.52169	8.02369	8.94238	10.6454	23.3012	7.31187	12.3057	6.42417	23.2765	27.7955	44.4537	30.0535	18.7416	25.4011
		278	2.72508	5.78611	2.92921	18.3992	9.44748	45.0825	4.96925	6.84886	5.0651	24.8038	3.48065	15.86	7.075	9.66668	44.4378	4.49076	2.92	6.44388	58.5726	45.5027	72.8322	45.6752	34.6824	49.5213
		279	1.36254	12.0446	0.976405	9.99555	4.2265	30.2215	1.40261	0.236168	2.19691	15.4746	4.4396	11.5516	6.83829	5.25494	19.3699	8.59769	5.42285	8.92684	29.5888	32.0416	51.3932	9.40372	1.63877	22.7211
		280	5.24978	0.944671	0.915379	18.7694	5.04339	17.6396	0.761418	0	2.56306	9.21812	4.93684	18.9509	3.41915	5.13449	21.057	7.81085	5.45265	7.58683	29.5888	19.4689	65.3835	11.1885	16.9539	29.8744
		281	5.93105	36.1337	2.62409	7.40411	6.17993	16.984	0.360672	0	2.13589	6.21946	1.31412	9.33495	4.26078	5.08931	21.2799	7.81085	10.0412	5.30093	15.9122	18.7612	46.109	17.0994	12.1269	25.4208
		282	3.88724	4.13293	3.23434	18.4733	2.98341	15.3917	1.60299	3.6606	3.90562	7.51518	3.65823	7.8988	15.5177	6.68537	23.0466	9.19262	11.68	4.13827	28.0896	22.3147	37.3711	25.5244	15.1661	29.8744
		283	17.2722	6.49461	6.65176	7.51518	4.51064	21.792	1.00187	1.65317	3.66152	9.88449	1.63377	14.8922	5.12872	4.86346	17.5077	5.4887	5.7506	12.2966	23.6184	22.4502	58.7305	15.756	40.2244	27.0958
		284	3.36627	0.472335	5.37023	8.95898	7.35198	13.6122	0.120224	0.354251	4.3328	7.77432	5.75373	13.5809	4.31338	5.52597	14.8338	8.55931	10.1306	7.70506	24.3022	20.0862	60.8474	20.8609	10.6371	23.6078
		285	0.440821	3.6606	0.610253	0.407226	0.461719	0.437088	3.52657	2.24359	4.75997	11.2913	2.80583	6.05679	0.0263011	0.511943	0.366071	0	0.238367	0	19.5417	18.4902	37.8645	22.3962	26.3098	15.4692
		286	1.20224	0	0	0.370206	0	0	3.76702	0	2.13589	3.88716	2.55721	10.615	0.105204	0	0.0159161	0	0	0.453239	23.2765	19.0623	58.1734	15.4298	17.9073	15.9816
		287	8.93664	3.07018	8.84867	18.5473	10.513	41.5234	2.08388	2.12551	2.44101	4.73863	2.13101	10.615	14.9916	13.2653	44.7243	10.0178	17.8179	11.8236	12.0722	11.4585	48.3691	14.8732	29.3787	19.844
		288	0.52097	0	0	0.518288	0	0.0936617	2.00373	1.29892	1.28153	5.81223	2.69928	5.40116	0.815335	0.0150571	0.811723	0.0191913	0.804489	0.532063	13.9922	17.0899	30.1929	8.94313	12.7824	13.6169
		289	0.641194	3.77868	0	0.62935	0	0.0312206	2.3644	0	0.549228	6.21946	3.48065	6.77486	0	0	0	0.479782	0	0	5.94405	14.1387	32.1187	18.4428	25.9522	17.9325
		290	16.3104	2.9521	7.93329	34.5402	11.685	58.1015	2.96552	2.59784	1.28153	5.62713	1.31412	6.08801	10.6783	14.5301	56.6773	13.7218	3.45632	11.3113	20.7779	15.1475	25.3226	9.76836	26.7269	10.2668
		291	4.20784	0.236168	2.86819	9.51429	4.29754	18.6699	3.08575	0.826587	0.610253	2.29528	1.20757	2.96595	7.86403	5.31517	13.3695	4.60591	3.96285	5.47828	11.6777	5.72171	23.4604	9.51887	14.5404	15.6072
		292	10.74	0.354251	4.39382	15.6227	2.52169	10.8335	2.56478	0.118084	2.07486	4.44247	3.72927	7.52416	6.81199	3.74923	10.823	3.08979	1.99632	1.73413	8.60047	7.31777	45.2814	16.3702	13.289	12.0404
		293	3.04567	0.590419	2.13589	6.70072	2.62825	14.6424	1.20224	0.826587	0	4.77565	2.62825	10.6774	4.49749	3.96003	13.0831	11.3229	6.67428	4.86739	12.1511	11.2627	50.3268	8.65526	9.53468	8.29624
		294	1.08202	0	1.40358	0	0.67482	1.52981	1.36254	0.236168	0.854354	5.0348	3.3741	3.90257	0	0	0.302406	0.0383825	0	0	23.0135	11.4886	22.8556	8.55931	13.7657	20.7505
		295	0	0	0	0.62935	0	0.905396	1.32246	1.29892	0.305126	2.5174	1.56274	4.62064	0	0.0150571	1.46428	0	0.0297959	0.965596	6.36487	8.29648	21.5186	7.73408	8.25346	15.2328
		296	9.97858	15.7051	4.88202	30.2458	12.1468	42.6161	1.04194	0	0.549228	5.33096	0	5.15139	6.23336	11.9102	36.9254	27.3668	13.289	19.6272	5.78625	3.23729	15.0407	5.64223	8.37264	5.97093
		297	1.24231	1.53509	1.09846	0.0370206	0.142067	0.468308	0.961791	0.236168	0	2.22123	2.62825	3.80891	0	0.0150571	0.0318323	0.326252	0	0.019706	9.3632	3.8998	15.4864	3.14737	14.0041	8.33566
		298	0	0.944671	0	0	0.532752	0	1.12209	2.24359	0.0610253	2.59144	1.84687	3.90257	0	0.240914	0.429735	0	0	0	15.3336	6.4294	19.0834	7.2543	10.2498	8.67066
		299	8.89657	7.79353	0.427177	12.8832	1.02999	17.0152	0.440821	2.24359	1.52563	2.96165	0.284135	4.74553	7.83773	5.45069	13.3059	2.28376	4.40979	10.8383	5.52323	9.09451	26.2139	8.44416	6.13795	7.21241
		300	0	0	0	0.111062	0.213101	0.437088	1.84343	2.00743	0.610253	1.96209	1.88239	3.96501	0	0.286086	0	0	0	0.394121	9.12649	12.5577	19.0834	9.61483	14.0935	12.8483
		301	7.8947	17.1222	8.11636	32.1709	5.22097	38.4013	0.841567	3.54251	1.15948	5.66415	0.745853	3.27816	16.2015	14.2139	48.3691	15.2763	18.8012	16.9275	9.12649	6.59503	18.3354	9.36534	5.66122	7.68536
		302	0.120224	7.43928	1.15948	2.5174	0.142067	3.68403	0.681269	0	0.671278	5.2199	0.852404	7.43049	1.55177	0.7378	13.3536	0.0575738	0.476734	4.76886	11.0728	6.08309	28.1556	7.83004	6.4955	2.87708
		303	2.24418	0.472335	0.427177	3.51695	0.0710336	3.02839	5.00933	0	0.671278	1.85103	0.461719	2.21666	4.05037	2.54466	6.60519	0.191913	0.0595918	3.2515	10.7572	7.99534	22.6805	7.926	5.92938	12.2966
		304	2.56478	0.236168	0.854354	3.55397	3.97788	4.52698	1.36254	0	0.732303	3.92418	1.34964	5.12017	3.52435	2.43926	11.6347	2.6484	4.76734	1.6356	4.31338	10.3593	28.5854	9.09666	7.18081	10.5427
		305	0.0400746	0	0	0.296165	0.710336	0.0312206	1.00187	0.826587	1.40358	1.29572	0.568269	1.40493	0	0.572171	0.445652	0.345443	0.446938	0	4.39229	6.45951	18.6219	7.19673	0.0297959	6.30593
		306	0	0	0	0.222123	0	0	1.08202	1.41701	0.549228	2.14719	0.426202	2.93473	0	0	0.238742	0.0191913	0	0.610887	7.49582	3.85463	17.5396	14.4702	10.5477	6.91682
		307	15.6692	4.95952	13.9138	18.6213	4.04892	25.0077	0.0801493	3.07018	1.46461	3.22079	0.426202	4.43332	5.78625	10.6303	44.7721	11.5915	11.233	11.4689	6.39117	9.36554	24.9883	8.09872	15.0767	5.61622
		308	0.0400746	0	0	0.0370206	0.0355168	0.0624411	0	3.6606	2.80716	2.22123	0.142067	4.68308	0.0263011	0.240914	0.254658	0.0383825	0.0893876	0.433533	3.18244	4.54726	36.7663	7.40783	6.64448	7.8233
		309	0	0	0	0.407226	0	0	1.96366	1.06275	2.19691	6.03435	0.461719	3.37182	0	0	0	0.0383825	0.0297959	0.354709	8.17965	3.44809	15.4546	6.58261	9.77305	12.198
		310	3.60672	0.472335	3.11229	10.1807	4.08443	13.5809	0.200373	0	0.0610253	2.99867	2.91238	3.74647	4.6027	6.86606	16.3459	5.39275	5.12489	5.81328	5.78625	5.82711	14.0539	10.3441	10.5179	6.87741
		311	2.08388	10.1552	0.366152	3.51695	3.40962	4.37088	0.320597	0	2.99024	0.740411	0.852404	4.12111	5.39173	4.81829	5.34782	3.58877	0.715101	1.41883	5.33913	5.0592	21.63	5.33517	3.96285	5.71475
		312	3.72694	8.14778	10.8625	15.5116	3.3741	14.8298	0	0.708503	1.15948	4.10928	0.532752	2.46642	5.39173	3.43303	22.4258	4.50995	8.43223	13.4592	3.94517	5.72171	18.3831	6.88967	1.93673	4.29592
		313	1.24231	0.118084	0.366152	9.1811	1.56274	11.4579	1.24231	2.12551	0.488202	2.8876	0.319651	2.02934	3.70846	3.28246	6.93943	2.70597	0.208571	1.6159	9.07389	4.33646	22.5213	3.7423	11.0543	11.0748
		314	3.32619	1.29892	2.44101	8.62579	2.30859	5.83825	0.52097	0	0.122051	2.96165	0.532752	1.65469	8.33745	3.32763	13.0194	3.58877	5.60162	4.53239	5.78625	4.54726	13.2422	3.58877	0.893876	6.68035
		315	0.200373	0.354251	0.305126	4.36843	3.97788	4.74553	0.480896	0	0	0.0740411	0.816887	1.2176	3.10353	2.15317	9.61334	3.08979	2.56245	3.9215	0.210409	1.85203	8.64246	5.31598	4.02244	6.24682
		316	1.04194	0	0.122051	3.88716	1.66929	8.21101	0.320597	2.59784	0.427177	2.11017	0.745853	2.09178	1.63067	1.17446	11.6665	0.594929	0.238367	2.6012	4.20818	3.71911	14.8657	6.14121	4.11183	2.16766
		317	1.36254	0.236168	2.07486	5.84925	1.02999	5.15139	1.48276	3.07018	1.64768	2.40634	0.0710336	1.24882	1.31506	1.50571	8.16497	1.66964	2.50285	2.50267	5.04981	5.34529	17.8579	5.87253	3.90326	8.37507
		318	2.76515	0.118084	0.305126	6.92285	5.00787	7.61782	0.60112	0.118084	1.22051	4.07226	0.355168	2.74741	3.34024	0.993771	10.9662	2.18781	2.74122	3.17267	5.52323	4.99897	19.0198	8.04114	4.37999	5.37975
		319	3.52657	10.3914	0.0610253	2.36932	1.88239	11.895	0.240448	0.944671	0	1.2587	0.177584	3.4967	5.28652	2.81569	6.9076	3.14737	0.238367	2.54208	1.76217	0.767914	16.6164	0.844416	0.446938	6.95623
		320	0.761418	0.354251	0	6.4786	4.08443	7.86758	1.24231	0.236168	0.793329	1.70295	0	1.84201	3.31394	3.162	6.07996	3.05141	0.327755	2.75885	4.91831	3.13189	5.95263	1.20905	2.68163	3.50768
		321	0.360672	0	0.244101	0	0	0.187323	1.16216	0.944671	0	0.296165	0.426202	2.123	0.0263011	0	0.238742	0	0.178775	0	2.60381	4.24611	14.229	3.37766	4.14163	4.78857
		322	6.77261	13.4616	7.99431	12.9202	10.4419	15.3293	0.721343	0	0.976405	1.70295	0.0710336	10.5526	3.81366	6.67031	16.1549	5.12407	4.40979	1.41883	3.86626	3.86969	60.3221	2.78273	5.54203	5.34034
		323	0	0	0	0.222123	0	0.0312206	0.761418	0.236168	0.549228	0.999555	0.390685	0.405867	0	0.195743	0.20691	0	0	0	3.49805	1.34009	9.18361	3.41605	10.6669	4.59151
		324	0.0400746	0	0	0	0	0	0.400746	0	0.732303	1.40678	0.390685	2.99717	0	0	0.0477484	0	0	0	5.36543	1.64123	14.1494	2.36053	2.92	5.10386
		325	7.17336	9.80096	4.27177	9.66237	2.87686	19.7626	0.360672	0.472335	1.03743	3.33185	0.461719	0.405867	6.47007	7.55868	25.2748	7.2543	10.369	1.9509	4.57639	2.61994	10.1386	2.55244	2.50285	3.70474
		326	1.40261	10.9818	1.89178	1.22168	1.13654	2.31032	0.280522	0	0	0.999555	0.248618	0.999058	1.89368	0.978714	5.34782	2.32214	0.178775	0.0788242	3.83996	0.8432	9.70884	2.80193	2.77102	4.29592
		327	0.200373	0.236168	2.44101	0.370206	0.390685	6.8373	0	0	0	1.33274	0.923437	1.31126	2.4197	0.888371	4.79075	1.55449	1.69837	1.67501	2.18299	3.34269	15.932	1.0939	0.327755	4.82798
		328	0.160299	0.118084	0.122051	4.96076	1.31412	1.99812	0	0.118084	0.427177	0.888494	0.67482	4.5582	1.23615	1.40031	5.55473	1.66964	4.82693	7.31094	6.02296	3.64383	18.4309	3.62715	2.50285	1.26119
		329	0.0801493	0.118084	2.68511	3.40589	0.248618	8.42955	0	0	1.15948	2.3323	0.355168	0.624411	4.05037	0.8432	11.3641	1.20905	0.595918	2.02972	5.33913	4.02026	6.70069	3.512	0.148979	3.86238
		330	0.0400746	1.41701	0.122051	5.59011	2.27308	2.99717	0	1.77126	0	0.888494	0.461719	0.280985	0.184108	0.2108	6.43012	1.59288	1.84734	4.09886	3.99777	0.542057	7.68749	2.47567	0.476734	4.27621
		331	0	0	2.25794	2.14719	2.05998	6.43144	0	0	0.305126	1.36976	0.142067	1.71713	0.973141	0.7378	5.79347	1.01714	0.208571	2.46326	1.84108	1.65629	6.19137	3.91502	5.83999	1.26119
		332	4.72881	4.84144	0.122051	4.66459	0.887921	5.27628	0	1.06275	0	1.18466	0	0.374647	4.10297	0.858257	6.55744	1.5353	0	2.26619	2.49861	4.1106	6.74844	2.47567	1.19184	1.39913
		333	0	0	0	0	0	0	0	0	0.0610253	2.3323	0.142067	0.936617	0	0.0150571	0.0318323	0	0	0	3.83996	1.91226	7.11451	2.80193	2.68163	7.07447
		334	0	0	0	0	0.461719	0.156103	0.60112	0	0.732303	0.407226	0	1.24882	0	0.271029	0.175077	0	0	0	0.736431	1.85203	5.69797	0.652503	1.96653	1.49766
		335	5.37	5.43186	2.62409	11.7725	2.7348	15.8913	0	0	0	0.444247	0	1.0615	4.6816	6.33906	11.2845	1.55449	2.83061	4.96592	1.57807	0	2.35559	0.0191913	0	1.65531
		336	2.76515	0	0.0610253	3.70206	0.497236	6.02557	0.60112	0	0	0.407226	0	0.437088	3.07723	0.240914	5.47515	0.997946	4.05224	1.39913	5.57584	0.542057	7.09859	4.22208	4.46938	2.20708
		337	0.160299	1.88934	0	1.14764	0.426202	5.21383	0.160299	0	0	0.370206	0	1.12394	3.52435	1.06906	3.91537	1.74641	1.96653	2.71943	0.657528	1.12929	7.32142	1.80398	0.119184	2.91649
		338	0	0	0	0	0	0.0312206	0.761418	0	0.671278	2.11017	0.0355168	2.37276	0	0	0.0636645	0	0	0.157648	3.44545	2.61994	9.16769	4.81701	1.19184	1.35972
		339	0	0	0	0	0.142067	0.218544	0.681269	0	0.976405	0.518288	0.0710336	1.03028	0	0.240914	0	0	0	0.118236	3.36654	1.53583	5.74572	1.66964	2.74122	2.66032
		340	2.92545	3.77868	5.85843	8.84792	1.98894	14.3302	0	0.118084	0.427177	0.481267	0.0355168	0.905396	5.36543	2.75546	21.4549	4.45238	2.11551	3.50768	1.89368	0.813086	9.61334	1.61207	0.0893876	1.67501
		341	0.881642	0.826587	2.50204	9.32918	1.56274	11.6765	0	0	0	1.0736	0.319651	0.718073	5.86515	2.28869	13.5287	4.1837	3.75428	0.256179	3.12983	2.06283	5.50698	2.61001	2.02612	4.86739
		342	1.76328	0	0	0.999555	0.142067	1.49859	0.52097	0	0	0.370206	0	1.0615	2.94573	0.376429	4.36102	1.13229	3.54571	0.788242	1.81478	2.65006	4.69526	0.268678	0.983264	0.74883
		343	0.0400746	3.42443	0.183076	4.29439	1.52722	3.05962	0	0	0	0.555309	0.319651	0.218544	0.499721	0.0903428	6.78027	0.172721	0.297959	1.73413	1.20985	0.255971	9.4701	1.45854	0.0297959	1.24148
		344	1.16216	4.72335	3.35639	4.36843	0.852404	5.18261	0.841567	1.88934	0.610253	3.22079	0	1.43615	4.49749	1.43043	5.88897	1.63126	1.66857	2.20708	4.10297	1.21963	11.8575	1.51611	2.1751	3.60621
		345	2.04381	0.590419	0.183076	5.33096	1.10102	3.40304	0.440821	0	0.915379	1.2587	0.639303	1.84201	3.10353	0.918486	4.31327	0.806033	0.834285	0.137942	3.60325	3.62877	9.16769	4.03017	2.1751	4.74916
		346	2.12396	0	0	3.55397	3.87133	5.55726	0.641194	0	0.854354	1.92507	0	0.280985	1.68327	3.3728	6.35054	5.5079	0.208571	0.0591181	0.94684	1.43043	7.52833	0.345443	0.0893876	2.30561
		347	1.88351	1.77126	0	0.740411	2.37963	5.12017	0	0.236168	0.183076	0.777432	0.639303	3.02839	1.65697	0.617343	3.77212	1.63126	0	1.04442	0.94684	0.481829	7.09859	1.65045	2.11551	1.00501
		348	0	0	0	0.148082	0	0	0.0400746	0.118084	0	1.96209	0.745853	1.09272	0	0	0	0.0191913	0.148979	0	1.52546	3.19211	9.78842	0.537356	13.5869	4.70974
		349	5.89097	0.118084	1.95281	1.85103	2.77031	6.24411	0.60112	0	0	2.14719	0	0.53075	2.97203	1.7918	8.92895	3.14737	2.29428	3.2515	3.26134	3.14694	7.68749	0.0575738	4.11183	1.65531
		350	1.32246	0.826587	1.89178	2.29528	0.497236	4.80797	0	0	0	0.259144	0	1.24882	1.86738	0.361371	4.69526	0.115148	3.93306	0.0788242	1.10465	0.527	6.68477	0.74846	0.0893876	1.47795
		351	9.97858	1.06275	0.305126	0.999555	1.77584	4.5582	0	0	0	1.92507	0.213101	0.749294	2.2619	0.8432	7.36917	1.84236	0.208571	1.6159	2.10409	1.2648	6.25504	0.537356	1.75796	1.16266
		352	1.72321	0	2.68511	4.47949	0.142067	3.30938	0	0	0	2.36932	0.319651	2.34154	1.55177	0.436657	7.08268	0.921181	1.99632	0.867066	2.02519	1.95743	6.49378	1.28582	0	0.906478
		353	4.92918	0.236168	1.76973	1.77699	2.20204	5.74458	0	0	0	0.518288	0	1.03028	2.3408	0.511943	4.58384	0.767651	2.92	1.02471	0.131506	0.903428	7.08268	1.34339	3.12857	0.472945
		354	0.200373	0	3.66152	4.55353	0.213101	2.74741	0	0	0	0.370206	0	0.56197	2.65641	0.466771	6.46195	2.68678	1.78775	0.236472	2.70901	0.451714	2.97632	1.55449	1.10245	3.01502
		355	0.0400746	0.118084	1.34256	1.73997	0.78137	0.999058	0	0	0	0.370206	0.213101	0.718073	1.15725	0.0150571	3.80395	0.633312	2.80081	2.10855	0.0789033	1.27986	8.11723	0.0191913	2.62204	2.30561
		356	1.76328	0	0.305126	0.259144	0.78137	1.84201	0	0.590419	0	0.703391	0.10655	0.655632	1.07835	0.376429	4.23369	0.767651	1.07265	1.12324	2.15669	0.451714	5.65023	2.53325	4.3204	0.84736
		357	0	0	0	0	0	0.156103	0	0.944671	0.610253	0.333185	0	1.28004	0	0	0.0954968	0.0575738	0	0	0.815335	0.933543	5.53881	3.16656	0.804489	0.551769
		358	3.24605	2.71593	1.52563	3.66504	2.37963	1.62347	0	0	0.0610253	1.33274	0	2.15422	3.57695	1.52077	9.34277	0.921181	0.0595918	3.05444	2.3145	1.29491	11.1095	0.345443	0.715101	2.26619
		359	0.721343	0.708503	0.793329	1.88805	0	1.81079	0	0	0	0.185103	0	1.09272	0.157807	3.04154	4.39285	0.172721	0	0.985302	0.94684	1.17446	7.75115	0.671695	1.28122	2.54208
		360	0.841567	20.3104	1.64768	2.48038	1.38516	5.40116	0	0.236168	0	3.47993	0	0.874176	0.683829	0.511943	7.38508	3.47362	2.08571	2.75885	0.0263011	1.38526	6.65294	0.537356	0.0297959	4.15797
		361	0	0	0	0.0370206	0	0.0312206	0	0	1.40358	1.66593	0.213101	0.468308	0	0.120457	0.0318323	0.134339	0	0	2.49861	0.767914	6.44603	0.0383825	1.16204	3.29091
		362	1.04194	0.354251	2.31896	0.851473	0.142067	3.21572	0.120224	0.944671	0.305126	0.814453	0.177584	0.874176	2.20929	1.7918	8.00581	0.172721	0.566122	3.80327	2.97203	0.8432	4.59976	0.0191913	0	0.433533
		363	1.64306	0	1.09846	3.40589	0.532752	4.27722	0	0	0	0.407226	0	0	1.34136	0.722743	5.90488	0.0575738	3.18816	0.512357	1.07835	0.0301143	5.04541	0.364634	1.96653	0.670005
		364	0	0	0	0	0	0	0	0	0	1.59188	0	1.03028	0	0	0.0477484	0	0	0	6.52268	0.963657	8.06948	0.0959564	1.10245	2.04943
		365	2.44455	0	0.122051	1.36976	4.08443	6.96219	0	0	0	0.851473	0	1.46737	1.10465	1.30997	7.17817	0.652503	0.983264	0.472945	0.0789033	0.271029	10.0272	0.0575738	0	1.81296
		366	0.0400746	2.71593	0	0.0370206	0.248618	4.62064	0	0	0	1.14764	0.497236	2.34154	2.02519	0.963657	2.38742	1.95751	2.56245	0.354709	2.18299	1.32503	16.4254	0.498973	0.744897	1.02471
		367	3.20597	2.00743	0	1.11062	0.213101	2.84107	0.0801493	0	0.793329	1.73997	0.0355168	0.749294	0.0526022	0.647457	1.19371	0.882799	0.0297959	0.532063	0.841636	0.0150571	5.18866	0.0575738	0.953468	3.2515
		368	0.120224	0.118084	0.549228	0.0370206	0	4.27722	0	0	0.427177	0.185103	0	0.499529	1.23615	0.587229	2.02135	0.0383825	0.327755	0.019706	1.55177	0.1054	6.8121	1.59288	0.0595918	1.73413
		369	0.0400746	0	0	0	0	0	0.561045	0	0	0.814453	0	0.374647	0	0	0.0159161	0	0	0	0.894238	0.481829	6.25504	0.0383825	0	1.73413
		370	1.04194	0	0	2.07315	0.0355168	5.71336	0	0	0.366152	1.99911	0.0355168	1.49859	2.07779	0.873314	3.83579	1.65045	0.119184	1.18236	0.0263011	0	4.29735	1.72721	1.54939	1.00501
		371	0	0	0	0	0	0.0312206	0.761418	0	0	1.2587	0.177584	1.84201	0.0263011	0	0	0	0	0	1.86738	0.7378	2.64208	1.22824	0.0595918	1.3203
		372	0	0	0	0	0	0	0.0801493	0	0.122051	2.25825	0	1.24882	0	0	0	0	0	0.0985302	0	0.511943	2.72166	0	0.0297959	1.18236
		373	0.60112	0.118084	0.0610253	3.03569	3.72927	7.93002	0.0801493	0	0	0.0370206	0	2.99717	1.81478	1.85203	6.17546	1.99589	1.48979	1.89178	0.0263011	0.481829	8.76979	0.710077	2.29428	0.354709
		374	0.0400746	0	0	0.259144	0.142067	0.999058	0.360672	1.53509	0	0	0	0.374647	0.0526022	1.09917	1.75077	0.786842	0	1.18236	0.762732	0.466771	1.17779	0	1.16204	2.54208
		375	0.761418	0	1.40358	2.44336	0.0355168	2.18544	0	0	0	0	0	1.12394	0.0263011	0.9486	7.92623	1.57368	1.69837	0.591181	2.07779	0.451714	4.10636	0.0383825	0	0.315297
		376	0	0	0.183076	0.185103	0.0355168	4.58942	0.200373	0	0	0.296165	0.177584	0.156103	0.604926	0.0150571	1.90994	0.556547	0.893876	0.94589	0.815335	1.02389	4.48835	0.403017	0	0.886772
		377	0.561045	4.95952	0.0610253	2.66548	0.0355168	0.780514	0.360672	0	0	0.148082	0	0.124882	0	0.0150571	2.68983	0.786842	0.0297959	0.453239	0.0789033	0.707686	4.26552	0.498973	0	0.453239
		378	0.120224	4.25102	1.64768	0.0370206	0	1.40493	0.200373	0	0	0.925514	0	0.0312206	0.552323	0.978714	2.67391	1.61207	0.0297959	0.0394121	0.999442	0	3.3583	0.230295	1.78775	1.6356
		379	0	0	0	0	0	0	0.360672	0	0.549228	0	0	0.249765	0	0	0.0318323	0	0	0	0.736431	0.466771	2.67391	0.460591	2.32408	1.34001
		380	0.160299	0	1.64768	3.55397	0.0355168	0.686852	0.160299	0	0.0610253	0.296165	0.355168	0	0.94684	0.978714	2.53066	1.0939	0.834285	1.37942	0.0526022	0.617343	8.14906	0.249487	0.327755	0.906478
		381	0.200373	0.118084	0.0610253	0.999555	2.37963	1.71713	0	0	0	0.148082	0.0355168	0	1.02574	0	4.55201	0.115148	0.834285	0.0985302	2.3408	0.2108	1.33695	0.74846	2.20489	0.019706
		382	0	0	0.0610253	0.407226	1.56274	1.34248	0	0	0	1.0736	0	0.0312206	0.0789033	0.527	1.68711	0	0	0.0788242	0.762732	0.225857	2.54658	1.22824	2.44326	1.22177
		383	0.0400746	3.89677	0	1.29572	2.16653	4.71431	0	0	0	0.148082	0	0.187323	1.84108	0.511943	3.62888	1.5353	0.834285	1.83266	0	0.0150571	3.03998	0.0191913	0.0297959	0.433533
		384	0.60112	0	0	0.0370206	0.852404	2.46642	0.120224	0	0	0	0	0	1.05204	1.34009	0.636645	1.20905	1.34081	0.137942	0	0	1.4802	0	0	0.610887
		385	0.561045	0	0	1.03658	0.284135	0.437088	0	0	0	0.0370206	0	1.03028	0.920539	0.346314	3.59705	0	0.0893876	3.44856	0.289312	0	5.36374	0.0191913	1.57918	0
		386	0.681269	3.42443	1.09846	0.999555	0.710336	0.280985	0.240448	0	0	0	0	0.655632	0.999442	0.0150571	1.49612	1.05552	0.774693	1.71443	0.0263011	0.767914	1.63936	0	0.86408	0.84736
		387	4.20784	0	2.01383	1.0736	0.67482	1.2176	0.120224	0	0	0.66637	0	0.0936617	1.49916	0.376429	2.8649	0.15353	1.51959	1.55678	0.0263011	0.511943	2.65799	0.422208	0	0.551769
		388	0.0400746	0	0	0	0	0	0	0.590419	0	0.592329	0	0.187323	0	0	0	0	0	0.019706	1.68327	0.301143	3.03998	0.0191913	0.0893876	0.019706
		389	0.60112	0.118084	0.0610253	1.51784	1.66929	2.99717	0	0	0.122051	0	0	0	0.0526022	0.557114	2.83307	0.997946	0.0893876	0.0591181	0	0.0150571	3.32647	0.422208	1.01306	0.84736
		390	0.0400746	0	0.488202	0.0370206	0.0710336	1.62347	0	0	0	0.555309	0.0355168	0.56197	0.604926	0.331257	3.00815	0.710077	0.0297959	0	0.631227	0	2.11685	0	0	0.0394121
		391	0	0	0	0	0	0	0	0	0	0.259144	0	0.249765	0	0	0	0	0	0	0.0263011	0	0.811723	0.997946	0	0
		392	0.0400746	0	0	0	0	0	0	0	0	0	0	0	0	0	0	0	0	0	0	0.391486	2.467	0	0	0
		393	0.60112	0	0.0610253	3.88716	4.79477	2.49765	0.0400746	0	0	0.814453	0	0.156103	4.7605	1.2648	6.92352	1.45854	0.0595918	2.89679	0.47342	0.331257	1.16188	0.441399	0	0.019706
		394	0	0.118084	0	0	1.17206	1.12394	0	0	0	0.333185	0	0.124882	0	0.331257	1.81444	0.0575738	0	0.670005	0.657528	0.0150571	2.97632	0.537356	0	2.30561
		395	0.801493	0	1.22051	0.518288	0.0355168	1.49859	0	0	0	1.33274	0.0355168	0.249765	0	0.301143	1.43245	0.806033	0.417142	2.42384	0	0	5.25232	0	0.715101	0
		396	1.32246	0.118084	0.0610253	1.70295	0.390685	2.62253	0	0	0	0.296165	0	0.655632	0.0526022	0.451714	2.76941	0.403017	0.297959	0.256179	0.394517	0	1.43245	0.249487	0.0297959	1.18236
		397	0	0	0	0	0	0.0312206	0	0	0	0	0	0.405867	0	0	0	0	0	0	0	0.0150571	0.970884	0	0.655509	0.256179
		398	0	0	0	0	0	0	0	0	0	0	0	0.0936617	0	0	0	0	0	0	0.0263011	0	2.19643	0.537356	0.0297959	0.906478
		399	3.36627	0	0	4.44247	1.77584	2.4352	0	0	0	0	0	0.249765	0.841636	2.65006	3.46972	0.364634	0.566122	1.16266	0.47342	0.0150571	0.923135	1.99589	0.744897	0.0788242
		400	0	0	0	0	0	0	0	0	0	0	0	0.312206	0	0	0	0	0	0	1.07835	0.782971	2.03726	1.47773	0	0.433533
		401	0.360672	0.236168	0.610253	0.62935	0.994471	2.77863	0	0	0.0610253	0.111062	0	0.0312206	1.42026	1.2648	2.22826	0	0.0297959	1.04442	0.499721	0.361371	2.35559	1.45854	0.595918	0.512357
		402	0	0	1.09846	0.0740411	0	0.53075	0	0	0	0.185103	0	0.187323	0	0.8432	0.366071	0.172721	0	0.433533	0	0	1.19371	0	0	0.019706
		403	0	0	0	0	0	0	0	0	0	0.148082	0	0.0312206	0	0	0.0159161	0	0	0	0	0.602286	0.923135	0.230295	0	0
		404	1.32246	0	0.366152	0.66637	0.0355168	2.06056	0	0.236168	0	0	0	0.686852	1.15725	0.0752857	3.15139	2.51406	0.417142	0.394121	0.0789033	0.165629	2.08501	0.652503	0	0.433533
		405	0	0	0	0	0	0	0	0	0	0.222123	0	0.0624411	0	0	0	0	0	0	0.0526022	0.0602286	2.21234	0.287869	0	0.729124
		406	1.64306	0.118084	0.0610253	0.851473	1.95343	2.18544	0	0	0.0610253	0	0.0355168	0.374647	0.789033	1.3702	2.81715	0.498973	0.685305	0.512357	0.815335	0.0150571	0.70031	0.479782	1.07265	0
		407	0	0	0	0.0370206	0	0.343426	0	0	0.0610253	0.185103	0	0.0936617	0.0263011	0.346314	0.525232	0.825225	0.0297959	0.650299	0	0.0150571	2.27601	1.20905	0	0
		408	0.0400746	0	0	3.9612	0.497236	0.0312206	0	0	0	0	0	0.156103	0	0.0150571	1.17779	0.0191913	0.0297959	0.827654	0	0.376429	1.14596	0	0	0.019706
		409	0	0	0	0	0	0	0	0	0	0	0	0.280985	0	0	0	0	0	0	0.920539	0.0150571	1.4802	0.211104	0	0.768536
		410	0	0	0.671278	3.14675	1.42067	3.27816	0	0	0	0	0	0.0312206	0	0.301143	2.08501	1.15148	0	0.0394121	0	0	1.81444	0	0	0.0394121
		411	0	0	0.0610253	0.148082	0.142067	1.62347	0	0.118084	0	0	0	0.718073	0	0.0301143	0.732142	0.0191913	0	1.3006	0	0.0301143	2.45108	0.479782	0.625713	0.650299
		412	0.400746	0	0	0	0	0.936617	0	0	0	0	0	0	0.131506	0.873314	0.954968	0	0	0.453239	0	0	0.557064	0	0	0.413827
		413	0.0400746	0.590419	1.83076	0.222123	0	0.405867	0	0	0	0	0	0.218544	0	1.18951	0.716226	0.0191913	0	0	0	0	0.652561	0.115148	0.595918	0.630593
		414	0.120224	0	0	1.18466	0.497236	0.655632	0	0	0	0	0	0.437088	0.157807	0.602286	0.28649	0	0.0297959	0.019706	0.0263011	0	0.477484	0.0191913	0	0
		415	0	1.06275	0	0.0370206	0.0355168	0.53075	0	0	0	0	0	0	0	0.0150571	0.557064	1.26662	0.923672	0.335003	0	0.0150571	0.77989	0	0	0.413827
		416	0.0400746	0	0	0	0.67482	0.405867	0	0	0	0	0.142067	0.218544	0	0.963657	0.939052	0.0575738	1.28122	0	0	0	1.25737	0	0.327755	0
		417	0	0.236168	0	0.185103	0.0710336	0.624411	0	0	0	0	0.10655	0.156103	0	0.120457	3.43788	1.20905	0.0297959	0.019706	0.420818	0.120457	0.604813	0.0383825	0	0
		418	0.0400746	0	0.976405	0.814453	0.426202	0.468308	0	0.118084	0	0.296165	0	0.156103	1.60437	0.0150571	0.0477484	0.498973	0.476734	0	0	0	0.381987	0	0	0.019706
		419	2.72508	0.118084	0.122051	3.51695	0	1.28004	0	0	0	0	0	0.0312206	1.36766	0.466771	1.67119	0.230295	0.625713	1.35972	0	0.135514	0.461568	0.422208	0.0297959	1.12324
		420	1.44269	0	2.25794	0.481267	0.603786	1.0615	0	0	0	0.481267	0	0.405867	0.394517	0.496886	0.891303	0.0191913	0.238367	0.413827	0.315613	0	0.763974	0	0	0.492651
		421	0.0801493	0	0.366152	0.851473	0	1.2176	0	0	0	0	0	0.0936617	0.0263011	0.557114	0.175077	0.230295	0.0297959	0.94589	0	0.782971	2.00543	0	0.0297959	0.019706
		422	1.44269	0	0.122051	0.814453	0	1.0615	0	0	0	0	0	0.124882	0	0.0301143	0	0.383825	0	0	0.23671	0	1.9736	0	0	0.295591
		423	0	0	0	0	0	0	0	0	0	0	0	0.0624411	0	0	0	0	0	0	0	0	0.763974	0	0.0297959	0.551769
		424	0	0	0	0	0	0	0	0	0	0	0	0	0	0	0.0159161	0	0	0	0.105204	0.0903428	1.71894	0	0.595918	0.019706
		425	1.16216	1.41701	0.122051	2.18421	1.56274	0.593191	0	0	0	0	0	0	0	0.271029	3.72437	0.786842	0.50653	1.35972	0	0	0.541148	0.134339	0	0.0394121
		426	0	1.18084	0	1.03658	0	1.0615	0	0	0	0	0	0	0	0.1054	1.70303	0.345443	0.50653	0.0394121	0	0	0.4934	0	0	0.0788242
		427	0	0	0	0	0	0	0.280522	0	0	0.0740411	0	0.187323	0	0	0	0.0191913	0	0	0.315613	0.0752857	1.19371	1.03633	0	0.019706
		428	0	0	1.09846	1.03658	0	2.52887	0	0	0	0.592329	0.0355168	0.124882	0	0.481829	1.01863	0.211104	0.744897	0.019706	0	0	0.875387	0	0	0
		429	0	0	0.854354	0	0	2.65375	0	0	0	0.0370206	0.0710336	0.0624411	0	0.0150571	0.859471	0	0.0893876	0.354709	0	0.8432	0	0	0	0
		430	1.48276	0	0.976405	0.407226	0	0.56197	0.0400746	0	0	0.296165	0	0.0624411	0.0263011	0.0150571	1.13005	0.498973	0	0.157648	1.20985	0.346314	0	0.0767651	0	0.74883
		431	0	0	0	0	0	0	0	0	0	0	0	0.0936617	0	0	0.0159161	0	0	0	0	0	0.4934	0	0.0297959	0
		432	0.0801493	0	0.549228	0	1.10102	1.84201	0	0	0	0.444247	0	0	0.184108	0.4216	1.81444	0	0	0.453239	0	0.0602286	0.318323	1.05552	0	0.472945
		433	0.721343	0	0	0.370206	0	0	0	0	0.0610253	0	0	0	0.0263011	0.0150571	1.70303	0	0	0.433533	0	0	1.51203	0.326252	0.119184	0
		434	0.921717	0	0.366152	0	0	1.12394	0	0	0	0.259144	0	0.374647	0	0.0150571	1.22554	1.47773	0.0297959	0.689711	0.131506	0	0.28649	0.249487	0	0
		435	0	0	0	0	0	0	0	0	0	0	0	0	0	0	0	0	0	0	0.578625	0	0.0159161	0	1.31102	0.0788242
		436	0.0801493	0	1.03743	0.592329	0	1.49859	0	0	0	0.222123	0	0	0.789033	0	0.0318323	0.0767651	0.0595918	1.67501	0	0	0.604813	0	0	0
		437	0.0801493	0	0	0	0	0	0	0	0	0.333185	0	0	0	0	0	0	0	0	0	0	0.270574	0	0	0.0788242
		438	0	0	0	0	0	0	0	0	0	0	0	0	0	0	0	0	0	0	0	0	0.636645	0	0	0
		439	1.20224	0	0	1.70295	0.994471	1.34248	0	0	0	0	0	0.124882	1.36766	0.707686	1.27329	1.51611	0.0297959	2.58149	0	0	0.557064	0	0	0
		440	0.681269	0	0.0610253	0	0	0.405867	0	0	0	0	0	0	0.0526022	0	0.334239	0.364634	0	0.275885	0	0	0.175077	0	0	0
		441	0	0	0	0	0	0	0	0	0	0	0	0.0312206	0	0	0.111413	0	0	0	0.289312	0	0	0	0	0
		442	0.0801493	0.118084	0	0.851473	0.426202	3.12206	0	0	0.122051	0	0	0	0	0.0451714	1.30512	0.652503	0	0.019706	0	0	0.20691	0	0	0
		443	0	0	0	0.0370206	0.213101	0.686852	0	0	0	0	0	0	0	0.376429	0.20691	0	0	0.137942	0.841636	0	0	0	0	0
		444	0	0	0	0	0	0	0	0	0	0	0	0	0	0	0	0	0.0297959	0	0	0.0150571	0.159161	0	0	0
		445	2.64493	0	0	0.259144	0.0710336	0.0624411	0	0	0	0	0	0	0.920539	0.195743	0.636645	0	0.685305	0	0.447119	0.0150571	0.461568	0	0.0297959	0.74883
		446	0	0	0	0	0	0	0	0	0	0	0	0	0	0	0	0	0	0	0	0	0	0	0	0
		447	0	0	0	0	0	0	0	0	0	0.333185	0	0.249765	0	0	0	0	0	0	0	0	0	0.882799	0.0297959	0
		448	0.681269	0	0.488202	0.222123	0.887921	0.593191	0.280522	0	0	0.0370206	0	0	1.13095	0	0.461568	0.345443	1.10245	0.807948	0	0.0150571	0.334239	0.326252	0	0.630593
		449	0	0	0	0	0	0.0312206	0	0	0	0	0	0	0	0.0150571	0	0.15353	0.178775	0.591181	0	0	0.28649	0	0	0
		450	0	0	0	0	0.319651	0.56197	0	0	0	0	0	0	0.315613	0.0301143	0.0159161	0	0	0	0	0	0	0	0	0.118236
		451	0	1.53509	0	0.148082	0	0.0312206	0	0	0	0	0	0	0	0.120457	0	0	0	0	0.289312	0	0	0	0	0
		452	0.200373	0.118084	0.305126	0.851473	0	0.280985	0	0	0	0.111062	0	0	0.867937	0.406543	1.59161	0	0	0.335003	0	0.0150571	0.28649	0	0	0.275885
		453	0.0400746	0	1.89178	1.14764	0	0.0312206	0	0	0	0	0	0	0.0263011	0.301143	0.222826	0.0191913	0.417142	0.019706	0.0263011	0	0.111413	0	0.655509	0
		454	0	0	0	0.0740411	0.10655	0	0	0	0	0	0	0.0312206	0.71013	0.617343	0.0318323	0	0	0.019706	0	0.0752857	0	0.15353	0	0
		455	0	0	0	0	0	0.124882	0	0.236168	0	0	0	0.218544	0.420818	0.346314	0.0636645	0	0	0.019706	0	0	0	0	0	0.0788242
		456	0	0	0	0	0	0.0624411	0	0	0	0	0	0	0	0.0150571	0.429735	0	0	0	0	0	0.254658	0	0	0
		457	0	0	0	0.259144	0.142067	0	0	0	0	0	0	0	0	0.677571	0	0	0	0	0.315613	0.165629	0	0.0383825	0	0
		458	0	0	0	0.0370206	0	1.3737	0.0400746	0	0	0	0	0.0312206	0	0.0301143	0.175077	0	0.268163	0	0	0.0150571	0.763974	0	0	0
		459	0	0	0	0	0	0	0	0	0	0.111062	0	0.749294	0	0	0	0	0	0	0	0	0	0	0	0
		460	0	0	0	0.481267	0.532752	0.624411	0	0	0	0.0370206	0	0	0	0.0150571	1.24146	0.0191913	0.566122	0.019706	0	0	0	0.268678	0	0
		461	0	0	0	0	0	0	0	0	0	0	0	0.468308	0	0	0	0	0	0	0	0	0	0	0	0
		462	0	0	0	0	0	0	0	0	0	0	0	0	0	0	0	0	0	0	0	0	0.939052	0	0	0
		463	0.961791	0	0	0.0370206	0.0355168	0.374647	0	0	0	0	0	0	0	0.918486	0.604813	0.90199	0.0595918	0.492651	0	0	0	0	0	0.0591181
		464	0	0	0.488202	0	0	0.124882	0	0	0	0.222123	0	0	0	0.255971	0.413819	0.364634	0	0.275885	0	0	0	0	0	0.19706
		465	0	0	0	0	0	0	0	0	0	0	0	0	0	0	0	0	0	0	0	0	0	0	0	0
		466	0	0	0	0	0	0.0312206	0	0	0	0	0	0	0	0	0	0	0	0	0.0526022	0	0.0318323	0	0	0.335003
		467	0.200373	0	0.366152	0.296165	0.10655	2.34154	0	0	0	0	0	0	1.18355	0.0150571	1.63936	0	0	0	0	0.0903428	0	0.0191913	0	0
		468	0	0	0.0610253	0	0.142067	0.686852	0	0	0	0	0	0.280985	0.0263011	0	1.16188	0	0	0	0.23671	0	0.0159161	0.0383825	0.983264	0
		469	0.0400746	0	0.854354	0	0	0.53075	0	0	0	0.185103	0	0	0	0	0.477484	0	0	0	0	0	0.270574	0	0.327755	0
		470	0	0	0	0	0	0.842955	0	0	0	0.0370206	0	0	0	0	0.588897	0.0191913	0	0.335003	0	0	0.0159161	0	0	0
		471	0	0	0	0.333185	0	0.936617	0	0	0	0	0	0.0624411	0.762732	0	0.0159161	0.518164	0	0	0	0.0602286	0.302406	0.0191913	0	0
		472	0	0	0	0.0370206	0	0.312206	0	0	0	0	0	0	0	0	0	0.191913	0	0	0.0526022	0	0.254658	0	0	0
		473	0	0	0	0.111062	0	1.15516	0	0	0	0	0	0.0312206	0	0	0.270574	0	0	0	0	0	0.0318323	0	0	0
		474	0.0400746	0.118084	0.366152	0	0.248618	0	0.0400746	0	0	0	0	0.187323	0.263011	0	0	0	0.893876	0	0	0	0	0	0	0
		475	0	0	0	0	0.532752	0	0	0	0	0.222123	0	0	0	0	0	0.0767651	0	0.256179	0	0.0602286	0	0	0	0
		476	1.32246	0	0	1.81401	0	0	0	0	0	0	0	0	0	0	0	0.211104	0	0.532063	0	0	0	0	0	0
		477	0.0400746	0	0	0.0740411	0	0.0312206	0.0801493	0	0	0.0370206	0	0	0	0.0903428	0	0	0.297959	0	0	0.165629	0.588897	0.0959564	0	0
		478	0	0	0	0.0370206	0	0	0	0	0	0	0	0	0	0	0	0	0.148979	0.354709	0	0	0	0	0	0
		479	0.440821	0	0	0.222123	0	0.53075	0	0	0	0	0	0	0	0.165629	0.270574	0	0	0	0	0	0	0	0	0.512357
		480	0	0	0	0	0	0	0	0	0	0	0	0	0	0	0.0636645	0	0	0	0	0.6324	0	0.441399	0	0
		481	0	0	0	0.703391	0	0.280985	0	0	0	0	0	0.405867	0	0	0.445652	0.211104	0	0.610887	0	0	0.684394	0.0191913	0	0.019706
		482	0	0	0	0.111062	0	0.0312206	0	0	0	0	0	0	0	0	0.318323	0.0191913	0	0	0	0	0.970884	0	0	0
		483	0	0	0	0	0	0.249765	0	0	0	0	0	0	0	0	0.0795806	0	0	0	0	0	0	0	0	0
		484	0.320597	0	0	0	0	0.0312206	0	0	0	0.0370206	0	0	0	0.0451714	0.70031	0	0	0	0	0	0.20691	0	0	0
		485	0	0	0	0	0.497236	0	0	0	0	0.333185	0	0.624411	0	0	0.843555	0	0	0.433533	0	0.150571	0.127329	0.0191913	0	0
		486	0.0801493	0	0	0	0	0	0	0	0	0	0	0.0624411	0	0.0301143	0	0.0767651	0.208571	0.335003	0	0	0.334239	0.0191913	0	0
		487	0.120224	0	0	0	0	0	0	1.53509	0	0	0	0	0	0	0	0	0	0.019706	0.0263011	0	0.620729	0	0	0
		488	0	0	0	0	0.568269	0.0936617	0	0	0	0	0	1.09272	0	0.301143	0	0	0	0	0	0.0301143	0.20691	0	0	0
		489	0	0	0	0	0	0	0	0	0	0	0	0	0	0	0	0	0	0	0	0	0.0318323	0.0383825	0	0
		490	0	0	0	0	0	0	0.0400746	0	0	0	0	0	0	0	0.0159161	0	0	0	0	0	0.381987	0	0.0297959	0
		491	0	0	0	0	0	0	0	0	0	0.148082	0	0	0	0	0.0477484	0.287869	0	0.0591181	0	0	0.318323	0.0383825	0.0595918	0.0788242
		492	0	0	0	0.555309	0.213101	0	0.0801493	0	0	0	0.0355168	0	1.13095	0.1054	0	0	0	0	0	0	0.0159161	0.498973	0	0
		493	0	0	0	0	0	0	0	0	0	0	0.10655	0	0.0789033	0.0150571	0.28649	0	0	0	0	0	0.270574	0.115148	0	0.019706
		494	0	0	0	0	0.10655	0.218544	0	0	0	0	0	0.187323	0.157807	0	0	0.230295	0	0	0	0	0	0	0	0
		495	0	0	0	0	0	0	0	0.236168	0	0.111062	0	0.0312206	0	0	0	0	0	0	0	0.0451714	0.684394	0	0	0.0985302
		496	0	0	0	0.481267	0.355168	0.0312206	0	0	0	0	0.0355168	0	0.0263011	0	0.143245	0	0	0	0	0.391486	0	0	0	0
		497	0	0	0	0	0.461719	0.624411	0	0	0	0	0	0	0.0526022	0.0451714	0.588897	0	0	0	0	0	0	0	0	0
		498	0	0	0	0	0	0	0	0	0	0.333185	0.213101	0.718073	0	0	0	0	0	0	0	0.0752857	0	0	0	0.0788242
		499	0	0	0.0610253	0	0	0	0	0	0.0610253	0	0	0	0	0	0	0	0	0	0	0	0	0	0	0

## Sheet: Fig 2.b
	Fold change resulting from co-targeting
		ESC			Erythroid
		–1	Target	+1	–1	Target	+1
		0.175956	0.171759	0.242413	0.117592	0.261683	0.159786
		0.18255	0.448017	0.317083	0.172651	0.393937	0.235364
		0.220115	0.500052	0.388077	0.252112	0.420118	0.252112
		0.2265	0.570706	0.389412	0.364834	0.433655	0.302534
		0.398524	0.7302	0.389412	0.374636	0.456953	0.330922
		0.465031	0.772915	0.398524	0.378168	0.460051	0.364131
		0.472104	0.794626	0.398524	0.399631	0.490959	0.36822
		0.478421	0.797048	0.401902	0.457302	0.504224	0.382426
		0.478421	0.799879	0.425038	0.466569	0.504224	0.404762
		0.495368	0.803805	0.460684	0.469985	0.512538	0.417735
		0.515277	0.859868	0.496449	0.470728	0.523367	0.433575
		0.515277	0.868591	0.515277	0.47827	0.534313	0.457302
		0.521382	0.896034	0.561105	0.481476	0.566633	0.466569
		0.537262	0.902393	0.56872	0.484095	0.592766	0.466569
		0.559051	0.912569	0.579563	0.48932	0.614976	0.469985
		0.619776	0.919585	0.60972	0.496383	0.618125	0.470367
		0.627361	0.919735	0.617269	0.497362	0.632632	0.470367
		0.639903	0.929664	0.669043	0.497362	0.644762	0.470728
		0.644904	0.932033	0.685128	0.497362	0.697034	0.474489
		0.663491	0.93621	0.696281	0.504224	0.701918	0.483673
		0.669043	0.938801	0.69983	0.504224	0.715847	0.490959
		0.685885	0.946266	0.715172	0.507884	0.72551	0.496383
		0.687036	0.969653	0.722841	0.517262	0.770356	0.497362
		0.695926	0.972825	0.739285	0.517262	0.77801	0.497362
		0.714645	1.02487	0.746351	0.517262	0.783988	0.504224
		0.743309	1.02734	0.755466	0.517954	0.82076	0.504224
		0.749948	1.0379	0.756846	0.523367	0.851974	0.517954
		0.755016	1.0837	0.763624	0.524432	0.866966	0.523931
		0.758827	1.0984	0.770268	0.52884	0.880262	0.529408
		0.766449	1.10195	0.78193	0.534383	0.914133	0.539241
		0.775426	1.11897	0.783675	0.578913	0.929575	0.551063
		0.777793	1.13599	0.793449	0.579489	0.933138	0.575191
		0.784713	1.13867	0.808762	0.623042	0.941868	0.593107
		0.800645	1.16973	0.833332	0.653015	0.960736	0.605068
		0.800823	1.17112	0.86388	0.657742	0.967143	0.625451
		0.816503	1.17633	0.864509	0.684357	0.971296	0.631376
		0.822321	1.17811	0.878991	0.69046	0.977859	0.63602
		0.823641	1.19557	0.900677	0.691733	0.981919	0.659288
		0.859244	1.19836	0.904405	0.6928	0.99645	0.682373
		0.868136	1.20728	0.904411	0.69386	1.00845	0.684959
		0.887699	1.22093	0.923185	0.703717	1.02821	0.699733
		0.896034	1.22531	0.925447	0.70485	1.03201	0.715847
		0.897657	1.2459	0.932843	0.710656	1.04886	0.739777
		0.899876	1.26844	0.946479	0.713878	1.06082	0.742866
		0.904366	1.27297	0.948681	0.71476	1.06143	0.760644
		0.908553	1.29498	0.960707	0.718988	1.06822	0.766346
		0.924673	1.31287	0.967483	0.719477	1.06863	0.796599
		0.92724	1.33444	0.97233	0.72174	1.07848	0.796599
		0.932843	1.33984	0.982213	0.721928	1.07848	0.797872
		0.941415	1.35719	1.00056	0.724859	1.09595	0.802484
		0.944011	1.37122	1.0043	0.735734	1.10663	0.809023
		0.948315	1.38522	1.01003	0.749835	1.10769	0.811553
		0.948924	1.40481	1.01403	0.750228	1.12437	0.828937
		0.965313	1.42864	1.01498	0.752596	1.15307	0.851399
		0.984878	1.45006	1.01536	0.755888	1.15828	0.852157
		0.993677	1.45472	1.01603	0.772214	1.18371	0.852595
		1.00276	1.45538	1.02393	0.783161	1.19611	0.858812
		1.02808	1.45851	1.02732	0.801559	1.21167	0.884701
		1.0305	1.48493	1.02757	0.801575	1.2193	0.885882
		1.03055	1.48647	1.03543	0.812569	1.25275	0.888698
		1.03537	1.49439	1.05129	0.828937	1.26263	0.924342
		1.03938	1.51266	1.06374	0.840237	1.26513	0.92441
		1.04074	1.51403	1.07688	0.841344	1.2653	0.927932
		1.07601	1.51774	1.08302	0.847924	1.2758	0.92833
		1.07936	1.53986	1.10186	0.852595	1.29014	0.930666
		1.08998	1.54446	1.12357	0.852954	1.30461	0.940734
		1.11057	1.55474	1.13567	0.86212	1.30955	0.941456
		1.11835	1.55836	1.13631	0.893555	1.32562	0.94929
		1.12323	1.56505	1.13782	0.895273	1.33446	0.952423
		1.13852	1.59013	1.14587	0.932782	1.34122	0.961526
		1.14712	1.60012	1.15234	0.956154	1.34591	0.968813
		1.16157	1.67847	1.15367	0.956179	1.34646	0.981047
		1.17045	1.68437	1.16067	0.961327	1.35267	0.992054
		1.17527	1.68762	1.1615	0.992766	1.3832	0.992766
		1.19564	1.7	1.16514	0.994724	1.38885	0.996189
		1.21462	1.70564	1.17386	1.00379	1.3892	1.00117
		1.23871	1.71016	1.17431	1.00845	1.3947	1.01357
		1.24848	1.72427	1.18882	1.00845	1.39662	1.0145
		1.26599	1.72911	1.19564	1.01563	1.39971	1.02106
		1.27475	1.7332	1.19779	1.02035	1.4072	1.03452
		1.28866	1.75255	1.21149	1.02508	1.40995	1.04551
		1.29075	1.75619	1.21184	1.03591	1.40995	1.04886
		1.29234	1.75867	1.21829	1.04786	1.4111	1.04921
		1.30323	1.7619	1.22173	1.04886	1.42203	1.05277
		1.32136	1.76267	1.22577	1.06863	1.43169	1.06877
		1.33317	1.76269	1.23306	1.06877	1.44445	1.0839
		1.36185	1.76801	1.23663	1.07359	1.47205	1.09845
		1.37928	1.76894	1.23972	1.08262	1.47256	1.11446
		1.41218	1.80287	1.25116	1.08407	1.47382	1.12434
		1.42487	1.82056	1.27204	1.08758	1.47972	1.1409
		1.42917	1.82465	1.31467	1.09616	1.49863	1.15996
		1.45624	1.82519	1.34038	1.10577	1.51267	1.18279
		1.46597	1.85496	1.36009	1.10827	1.5188	1.21137
		1.47003	1.85786	1.36462	1.11913	1.52138	1.2233
		1.47269	1.87361	1.37928	1.13145	1.56178	1.22545
		1.49364	1.88703	1.3816	1.14007	1.58635	1.23482
		1.52285	1.8903	1.38512	1.14487	1.60315	1.23866
		1.52521	1.90208	1.40615	1.14967	1.63873	1.25433
		1.54583	1.92622	1.41216	1.16642	1.65748	1.26257
		1.55964	1.93809	1.42307	1.16949	1.67197	1.26372
		1.59363	1.94098	1.43219	1.18279	1.67527	1.27229
		1.63773	1.97701	1.48957	1.1856	1.67782	1.28086
		1.64165	2.01145	1.54714	1.19408	1.70154	1.28275
		1.65603	2.02683	1.55964	1.20189	1.70537	1.28525
		1.73833	2.04642	1.56145	1.2117	1.73191	1.29636
		1.76272	2.0683	1.64287	1.21987	1.74178	1.32106
		1.88066	2.07295	1.65079	1.22972	1.7446	1.35867
		1.88473	2.10997	1.66089	1.26876	1.74517	1.3919
		1.92157	2.11819	1.67472	1.29717	1.77448	1.41567
		2.01467	2.1519	1.68062	1.33069	1.77594	1.42937
		2.0234	2.18057	1.70135	1.3562	1.78097	1.46796
		2.08282	2.23592	1.73832	1.36205	1.79453	1.49209
		2.17134	2.25199	1.80216	1.3773	1.83643	1.60294
		2.17426	2.26436	1.8711	1.38642	1.84317	1.61408
		2.28512	2.29167	1.88615	1.39876	1.89652	1.68309
		2.33231	2.31825	1.91369	1.3991	1.91357	1.80995
		2.34273	2.38697	2.12447	1.41218	1.93897	1.8151
		2.49991	2.45314	2.43955	1.44692	1.95352	1.82722
			2.49072	2.51946	1.44753	1.954	1.8374
			2.50969	2.87469	1.47968	1.96997	1.83748
			2.51341	2.90769	1.48915	2.03614	1.85369
			2.5557	3.11949	1.49309	2.08004	1.90988
			2.57863	3.13817	1.51267	2.09169	1.92712
			2.59081	3.55806	1.51267	2.12146	2.07471
			2.67229	3.86522	1.55555	2.12862	2.11665
			2.74587		1.56228	2.13417	2.13753
			3.04241		1.64628	2.16155	2.31871
			3.06903		1.74351	2.19311	2.45003
			3.39622		1.78521	2.19419	2.52112
			3.50036		1.78723	2.1967	2.5898
			5.47		1.87294	2.2135	2.81565
					1.91381	2.28347	2.89415
					2.13725	2.29354	3.02534
					2.13753	2.33391	3.02534
					2.21211	2.37612
					2.48191	2.39506
					2.48191	2.39975
					2.51329	2.42614
					2.52112	2.52112
					2.76478	2.5717
						2.5921
						2.65245
						2.68182
						2.75962
						2.76812
						2.81545
						2.85713
						2.92079
						2.97543
						3.0491
						3.05994
						3.24481
						3.27745
						3.32319
						3.52735
						3.52957
						3.52977
						3.54428
						3.64834
						3.97106
						4.05129
						4.53801
						4.80763
						4.84735
						5.03032
						5.06253
						5.11678
						6.55491
						7.05913
						7.05913

## Sheet: Fig 2.c
	Absolute change resulting from co-targeting
		Co-Target		Flank		Region
		Distance	Count	Distance	Count	Distance	Region
		143388	11.7226	143643	-9.89183	163751	0.060053
		133998	8.84758	143133	0.205069	163331	0.47669
		126764	7.49072	133896	3.18671	163117	-1.61517
		118456	8.04784	126844	-1.23269	162986	-3.73146
		109340	6.4874	126685	1.01144	162864	-3.69769
		103633	22.8486	118798	-5.72786	162573	-1.21677
		94676.5	7.57018	118114	-2.66321	162244	0.751201
		86503.5	14.8108	109920	-2.59867	162091	-3.73146
		77907.5	13.6367	108761	8.62748	161507	-4.81022
		68954.5	3.9519	103788	10.5739	160740	3.49367
		62118.5	27.8162	103478	1.8031	160440	-2.51326
		54672.5	60.5489	95235	6.13432	158869	-2.60416
		34839.5	46.8596	94118	-6.80333	157168	1.6819
		26690.5	60.1501	86672	0.685447	156486	2.45657
		29311	39.5133	86335	3.03507	155888	-2.38936
		61287	33.4719	78295	-7.55694	155724	-2.0017
		69642.5	19.4795	77520	-0.141906	155566	-2.59372
		90562.5	16.3516	68884	13.7514	155049	-1.45387
		96806.5	6.79187	62210	0.317293	154618	0.99977
		106831	8.6674	62027	25.3652	154264	-2.73342
		112947	10.2335	55491	7.3823	153887	-0.383948
		121466	12.0925	53854	17.3813	153460	-5.46186
		129264	5.95533	34967	-1.76235	152849	6.34457
		137858	6.53044	34712	15.3454	152592	-0.614315
		145538	4.34125	27025	-5.71203	152044	-0.159449
		152097	0.612469	26356	10.5183	151477	2.6045
		148937	-8.81572	29176	-8.32363	151170	-1.43257
		139547	4.13553	29446	7.72106	150845	-1.02276
		132314	12.7381	61211	-0.892042	149988	1.96473
		124005	6.17962	61363	17.828	148937	1.15063
		114890	-11.215	69404	10.6492	148646	-3.36819
		109182	-6.91372	69881	5.26459	148186	3.33491
		100226	16.4474	89839	-0.491092	147560	-2.77443
		92052.5	14.5691	91286	-0.198406	147252	0.135805
		83456.5	-17.9156	96490	0.803776	147100	2.58123
		74503.5	1.30998	97123	0.225447	146874	1.17151
		67667.5	3.78032	106722	1.37851	146612	3.71788
		60221.5	32.9659	106940	0.0106961	146228	0.955626
		40388.5	44.0625	112168	-2.68762	145477	-1.84044
		32239.5	78.0703	113726	6.32933	144748	3.63375
		23762	44.2993	121212	2.71303	144443	5.07103
		55738	38.0249	121720	-6.32144	144257	-0.566207
		64093.5	26.9283	129028	-4.68485	144031	4.77577
		85013.5	18.5625	129500	5.21636	143844	-3.98111
		91257.5	-2.65979	137929	2.20224	143705	-0.829115
		101282	14.7585	145159	1.55058	143666	-2.7514
		107398	10.4099	145917	8.60581	143600	-0.433222
		115917	-2.5177	151667	9.8985	143468	1.10403
		123715	12.596	152527	6.08288	143278	5.72062
		132310	12.6671	149192	-6.0553	143078	2.59262
		139989	10.2678	148682	2.416	142836	2.95733
		146548	-4.77491	139445	5.84843	142658	2.21904
		157536	-0.121707	132393	-10.428	142562	1.13666
		146986	-19.5635	132234	11.1498	142268	-1.32313
		140012	5.69834	124347	5.21047	141888	3.99226
		130397	1.74591	123663	1.26976	141420	-0.0219093
		123008	13.4268	115469	7.69826	140594	-7.32704
		115286	5.04683	114310	13.5636	140016	-0.546412
		107214	23.5664	109337	-0.703552	139806	-0.248569
		100768	4.75855	109027	1.92917	139547	4.82246
		90584.5	14.7041	100784	0.844916	139322	-2.06346
		82121	-0.0226792	99667	13.585	138774	-5.66406
		75565.5	5.3993	92221	1.03099	138160	4.52603
		38286	-4.8037	91884	-1.74734	137891	-3.6287
		26338.5	19.2853	83844	1.61312	137800	-2.11629
		18828.5	5.17072	83069	-0.0879594	137746	2.87532
		9542	35.5742	74433	11.6086	137644	5.8715
		17274.5	17.4919	67759	2.03708	137556	0.770911
		26652.5	-5.17476	67576	16.9868	136955	-5.74349
		33590.5	18.8414	61040	-4.24073	136143	3.88956
		41797	-11.2524	59403	-3.01013	135616	-2.66119
		58654.5	3.12494	40516	-1.97008	135275	-1.1826
		68696.5	-1.15252	40261	-13.3912	135204	2.04881
		77345.5	-3.95049	32574	9.27069	134254	-0.344234
		90526	9.52878	31905	20.1225	133206	2.97952
		96787.5	-2.5799	23627	11.1114	133059	-6.73541
		112368	9.8746	23897	-1.94772	132874	-1.55995
		119726	5.42156	55662	-6.62954	132562	-1.72787
		129306	-10.2014	55814	12.0379	132314	1.21819
		143388	10.4243	63855	10.8118	131720	-4.95067
		133998	4.75065	64332	-3.95751	130702	5.1597
		126764	5.85462	84290	6.44933	130190	-0.818677
		118456	2.17001	85737	-0.0083328	129111	-6.06587
		109340	6.91924	90941	6.59507	127574	-6.47358
		103633	1.92973	91574	8.19663	126258	1.36689
		94676.5	2.36169	101173	10.3436	125334	2.27506
		86503.5	4.36337	101391	-5.50859	125108	-0.7368
		77907.5	14.4543	106619	-3.09173	124940	-2.00526
		68954.5	7.32875	108177	4.45211	124788	-3.19969
		62118.5	12.915	115663	6.30159	124498	-2.79713
		54672.5	20.4238	116171	2.58485	124005	3.32242
		34839.5	55.616	123479	11.6918	123241	-4.47726
		26690.5	68.1659	123951	10.8472	122471	11.5895
		29311	41.7149	132380	-10.6982	121212	-7.42946
		61287	21.2593	139610	-4.31717	120258	10.6633
		69642.5	47.329	140368	0.234707	120120	-2.41731
		90562.5	24.3454	146118	1.62513	119782	8.30467
		96806.5	5.96708	146978	-1.46187	119141	-10.6461
		106831	14.9867	157931	-3.11574	118384	0.35073
		112947	-1.27134	157140	-8.54002	118018	-0.11675
		121466	-1.67458	147057	-1.72005	117928	1.3992
		129264	23.3904	140550	1.19077	117747	2.50217
		137858	-3.25126	139475	-2.32274	117577	-0.931867
		145538	2.00728	130526	-23.4391	117028	-3.91507
		152097	1.35622	130268	-8.19778	116534	0.682217
		148937	1.15063	123669	10.5908	116408	-4.13882
		139547	4.82246	122346	3.90467	116193	0.0391454
		132314	1.21819	115441	5.93194	115778	3.75986
		124005	3.32242	115130	3.2646	114890	11.5883
		114890	11.5883	107981	5.7641	113883	11.7872
		109182	7.0199	106447	-12.5189	113360	-5.61135
		100226	5.03706	90359	5.85221	112886	4.50212
		92052.5	12.4418	82802	-0.727525	112098	-8.72743
		83456.5	16.9678	81440	-6.5319	111204	-0.181296
		74503.5	15.6477	75636	1.83031	110538	2.34983
		67667.5	11.2546	38084	-2.65564	110346	4.43489
		60221.5	25.1639	26570	3.70495	110134	-11.2485
		40388.5	29.8917	26107	-2.42896	109864	-6.45236
		32239.5	34.9773	19234	-10.8271	109562	3.56518
		23762	50.8217	18423	76.4474	109182	7.0199
		55738	14.9391	9726	3.08771	108596	-5.49207
		64093.5	24.5946	9358	-12.4344	107554	4.46009
		85013.5	8.04421	17144	14.0798	106628	11.3762
		91257.5	3.52906	17405	34.8874	106240	0.509378
		101282	-2.69598	26723	6.40092	106000	-4.67441
		107398	2.54967	33415	22.2901	105700	1.34716
		115917	-0.955922	33766	4.71277	105530	0.404511
		123715	0.217713	41569	3.54297	105470	3.45375
		132310	7.56761	42025	-14.3746	104843	0.240834
		139989	5.6104	58584	1.25847	104208	-1.13731
		146548	-1.84256	68389	-6.21379	104075	2.92131
		163994	3.50145	69004	7.71437	103796	-5.09518
		157536	1.23208	77147	10.9664	103594	-0.399135
		146986	2.09916	90450	-22.2565	103330	-0.717714
		140012	9.28327	96657	17.1635	102746	-5.16491
		130397	-3.61671	96918	8.48885	102380	0.137967
		123008	9.20144	112439	5.03593	102332	2.80001
		115286	-0.396708	119797	-9.93911	101909	-9.90736
		107214	2.86208	129235	-2.92592	101237	-7.59305
		100768	7.87351	143643	3.03315	100866	-3.18218
		90584.5	2.66727	143133	3.69193	100226	5.03706
		82121	3.45375	134100	-1.07693	99606	-3.0593
		75565.5	-0.118459	133896	0.401803	99445.5	-3.38295
		38286	40.4942	126844	-2.30412	99108.5	-3.4926
		26338.5	20.6235	126685	-1.68753	98843.5	4.65439
		18828.5	67.0607	118798	3.53548	98504	1.77
		9542	47.6482	118114	1.72108	98071	6.86093
		17274.5	24.9642	109920	-1.13089	97902	0.977861
		26652.5	-11.9114	108761	6.13716	97834	-1.00085
		33590.5	-3.19684	103788	6.73253	97317	-4.70823
		41797	5.92591	103478	3.37191	96406.5	-0.595539
		58654.5	0.189667	95235	3.71149	95763	-4.93278
		68696.5	-2.51797	94118	-0.101144	95374.5	1.43268
		77345.5	10.3813	86672	4.28024	95134	-2.34116
		90526	8.56984	86335	4.38347	94653	-2.71499
		96787.5	5.29323	78295	-9.36544	94172.5	1.05442
		112368	3.17748	77520	8.3237	94047.5	0.523422
		119726	-1.17464	68884	1.1944	93561.5	9.77002
		129306	-1.32938	62210	3.98347	92839.5	5.64262
		143388	11.7226	62027	-0.801626	92381	-15.4148
		133998	8.84758	55491	1.82949	92052.5	12.4418
		126764	7.49072	53854	6.19669	91869.5	3.02264
		118456	8.04784	34967	14.6823	91719.5	2.96131
		109340	6.4874	34712	1.81437	91508.5	4.30874
		103633	22.8486	27025	6.27139	91216.5	3.07721
		94676.5	7.57018	26356	-0.122328	90972	-1.21421
		86503.5	14.8108	29176	-12.3385	90739.5	-0.460377
		77907.5	13.6367	29446	5.88311	90462	0.889548
		68954.5	3.9519	61211	-4.80246	89963	4.735
		62118.5	27.8162	61363	16.7471	89282	2.0765
		54672.5	60.5489	69404	-7.64444	88793.5	6.55653
		34839.5	46.8596	69881	7.03739	88459	0.191888
		26690.5	60.1501	89839	1.12854	88260.5	-0.839733
		29311	39.5133	91286	-0.438207	87961.5	-4.01844
		61287	33.4719	96490	4.65485	87463	4.92871
		69642.5	19.4795	97123	-1.97907	86752.5	-0.858119
		90562.5	16.3516	106722	-9.07419	85984	-2.74236
		96806.5	6.79187	106940	-5.02944	84925.5	-1.6406
		106831	8.6674	112168	4.31873	84027	3.91506
		112947	10.2335	113726	1.5059	83456.5	16.9678
		121466	12.0925	121212	-1.05645	83043.5	-2.41263
		129264	5.95533	121720	-2.36527	82926.5	-3.22516
		137858	6.53044	129028	3.72499	82732	-0.001103
		145538	4.34125	129500	0.815232	82598.5	4.18632
		152097	0.612469	137929	-1.38707	81987.5	0.497594
		148937	-8.81572	145159	-2.53417	81361.5	-0.212012
		139547	4.13553	145917	1.33405	81195	2.78769
		132314	12.7381	151667	-1.19613	81020.5	-4.69455
		124005	6.17962	152527	-8.2107	80833.5	-2.57212
		114890	-11.215	149192	1.96473	80673	4.3109
		109182	-6.91372	148682	-3.36819	80615.5	-6.1779
		100226	16.4474	139445	-2.06346	80397	-17.204
		92052.5	14.5691	132393	-1.72787	80149	-4.044
		83456.5	-17.9156	132234	-4.95067	79463	2.54394
		74503.5	1.30998	124347	-2.79713	78763.5	-8.58054
		67667.5	3.78032	123663	-4.47726	78170	5.63319
		60221.5	32.9659	115469	3.75986	77587.5	-2.37268
		40388.5	44.0625	114310	11.7872	77413.5	-6.01629
		32239.5	78.0703	109337	3.56518	76614.5	3.66506
		23762	44.2993	109027	-5.49207	75826.5	1.20672
		55738	38.0249	100784	-3.18218	75301.5	11.8295
		64093.5	26.9283	99667	-3.0593	74655	15.6477
		85013.5	18.5625	92221	-15.4148	73944.5	-8.55282
		91257.5	-2.65979	91884	3.02264	72829	1.32575
		101282	14.7585	83844	3.91506	71805.5	-1.04862
		107398	10.4099	83069	-2.41263	71374.5	-3.55036
		115917	-2.5177	74433	-8.55282	71133.5	-2.43501
		123715	12.596	67759	-0.809405	70457	1.7479
		132310	12.6671	67576	0.403265	70050	0.623098
		139989	10.2678	61040	5.57545	69606	-16.6002
		146548	-4.77491	59403	7.1269	69058.5	-11.531
		157536	-0.121707	40516	12.132	68784	-2.53255
		146986	-19.5635	40261	9.95157	68642.5	0.516442
		140012	5.69834	32574	9.18821	68343.5	-3.65953
		130397	1.74591	31905	13.8406	68006.5	4.06475
		123008	13.4268	23627	5.87534	67836.5	-3.40992
		115286	5.04683	23897	25.7948	67793	3.45694
		107214	23.5664	55662	9.30784	67766.5	-0.809405
		100768	4.75855	55814	31.8207	67667.5	11.2546
		90584.5	14.7041	63855	4.15309	67217	0.403265
		82121	-0.0226792	64332	-2.52571	66786	6.737
		75565.5	5.3993	84290	2.1749	66663	-7.2961
		38286	-4.8037	85737	-2.55844	66507	-7.65473
		26338.5	19.2853	90941	-1.1445	66404	-0.706335
		18828.5	5.17072	91574	2.99002	66106	-9.1855
		9542	35.5742	101173	0.00292965	65475	4.56555
		17274.5	17.4919	101391	6.70676	64782.5	5.35057
		26652.5	-5.17476	106619	-4.0174	64261	-8.83582
		33590.5	18.8414	108177	0.54097	64045	-3.59979
		41797	-11.2524	115663	-3.24497	63791	5.22609
		58654.5	3.12494	116171	6.00163	63528	-6.06356
		68696.5	-1.15252	123479	0.569005	63458	-6.5639
		77345.5	-3.95049	123951	14.4449	63115	0.49315
		90526	9.52878	132380	-3.27345	62702	-2.93816
		96787.5	-2.5799	139610	1.3666	61999	-7.21416
		112368	9.8746	140368	-4.15927	61217	5.57545
		119726	5.42156	146118	0.32509	60221.5	25.1639
		129306	-10.2014	146978	-4.81378	59186.5	7.1269
		143388	10.4243	163923	-1.23842	58324.5	-0.344584
		133998	4.75065	157931	1.99541	57649.5	-5.08496
		126764	5.85462	157140	0.360513	57198	-5.57523
		118456	2.17001	147057	1.23023	56559	0.979506
		109340	6.91924	140550	-6.03103	56084	-10.1898
		103633	1.92973	139475	-2.71585	55726.5	-8.6833
		94676.5	2.36169	130526	6.84873	55378	-20.6057
		86503.5	4.36337	130268	4.3868	54972	-14.283
		77907.5	14.4543	123669	2.37963	54060.5	22.9966
		68954.5	7.32875	122346	-1.11198	53302.5	-4.70897
		62118.5	12.915	115441	-3.30128	53153	-3.14766
		54672.5	20.4238	115130	0.0392826	52889	-9.64239
		34839.5	55.616	107981	-3.78455	52736.5	-4.48541
		26690.5	68.1659	106447	10.8348	52597	-1.17678
		29311	41.7149	100838	-3.92884	52158	4.32984
		61287	21.2593	90810	4.17379	51818.5	-1.69459
		69642.5	47.329	90359	8.316	51743.5	3.00113
		90562.5	24.3454	82802	-0.705349	51665.5	-1.54979
		96806.5	5.96708	81440	-10.1299	51412.5	12.3328
		106831	14.9867	75636	-3.56005	50946	-0.307598
		112947	-1.27134	38488	-4.8639	50517.5	-2.54688
		121466	-1.67458	38084	-0.796069	50270	-1.73586
		129264	23.3904	26570	-7.71728	50177	2.20649
		137858	-3.25126	26107	-4.33091	50074	-0.0115183
		145538	2.00728	19234	1.12714	49890	-1.03909
		152097	1.35622	18423	64.2447	49426	25.0109
		148937	1.15063	9726	-20.0236	48907.5	4.82095
		139547	4.82246	9358	45.8305	48471.5	-3.79656
		132314	1.21819	17144	0.723786	47937.5	-3.98846
		124005	3.32242	17405	10.7	47288	0.875242
		114890	11.5883	26723	15.0562	46855.5	-6.05893
		109182	7.0199	33415	-6.05994	46671	0.509137
		100226	5.03706	33766	13.5593	46243.5	10.2553
		92052.5	12.4418	41569	16.6379	45875.5	-20.1186
		83456.5	16.9678	42025	0.647045	45508	5.42397
		74503.5	15.6477	58584	7.8684	44961	-15.4101
		67667.5	11.2546	68389	10.008	44623	-3.38257
		60221.5	25.1639	69004	2.42124	44380.5	16.9226
		40388.5	29.8917	77147	2.45799	43840.5	-17.8509
		32239.5	34.9773	77544	-0.48781	43148.5	5.46874
		23762	50.8217	90450	4.56323	42781.5	-2.63112
		55738	14.9391	90602	-2.05531	42579.5	5.63321
		64093.5	24.5946	96657	-4.64938	41978	-30.1198
		85013.5	8.04421	96918	-0.704122	41454.5	7.55758
		91257.5	3.52906	112439	8.62898	41358.5	1.78551
		101282	-2.69598	119797	-6.3137	41231	4.64403
		107398	2.54967	129235	11.9931	41033	15.291
		115917	-0.955922	143643	-9.89183	40749.5	1.15632
		123715	0.217713	143133	0.205069	40543.5	12.132
		132310	7.56761	133896	3.18671	40388.5	29.8917
		139989	5.6104	126844	-1.23269	40060	9.95157
		146548	-1.84256	126685	1.01144	39331	-20.1786
		163994	3.50145	118798	-5.72786	38659	3.26735
		157536	1.23208	118114	-2.66321	38357.5	-26.1129
		146986	2.09916	109920	-2.59867	38198	-8.77053
		140012	9.28327	108761	8.62748	37823.5	-16.45
		130397	-3.61671	103788	10.5739	37395.5	9.31509
		123008	9.20144	103478	1.8031	37102	-4.2308
		115286	-0.396708	95235	6.13432	36577.5	18.1541
		107214	2.86208	94118	-6.80333	35981	0.227346
		100768	7.87351	86672	0.685447	35359.5	-9.79939
		90584.5	2.66727	86335	3.03507	34885	-14.1142
		82121	3.45375	78295	-7.55694	34652.5	-5.99308
		75565.5	-0.118459	77520	-0.141906	34452.5	14.525
		38286	40.4942	68884	13.7514	34095	-16.6497
		26338.5	20.6235	62210	0.317293	33832	10.0988
		18828.5	67.0607	62027	25.3652	33743.5	-12.2388
		9542	47.6482	55491	7.3823	33544	3.40695
		17274.5	24.9642	53854	17.3813	33065.5	19.7102
		26652.5	-11.9114	34967	-1.76235	32648	9.18821
		33590.5	-3.19684	34712	15.3454	32239.5	34.9773
		41797	5.92591	27025	-5.71203	31699.5	13.8406
		58654.5	0.189667	26356	10.5183	31302.5	-0.372069
		68696.5	-2.51797	29176	-8.32363	30882	6.39917
		77345.5	10.3813	29446	7.72106	30357.5	-3.85154
		90526	8.56984	61211	-0.892042	29956.5	-17.4675
		96787.5	5.29323	61363	17.828	29661.5	-4.72983
		112368	3.17748	69404	10.6492	29429.5	-6.72634
		119726	-1.17464	69881	5.26459	29080.5	8.69867
		129306	-1.32938	89839	-0.491092	28375	4.06636
				91286	-0.198406	27589	-18.0394
				96490	0.803776	27126.5	13.7135
				97123	0.225447	26220	-0.398715
				106722	1.37851	25350	-26.3532
				106940	0.0106961	25217	15.4431
				112168	-2.68762	24964	17.2423
				113726	6.32933	23925.5	1.32747
				121212	2.71303	22970	-14.0994
				121720	-6.32144	22799	-12.574
				129028	-4.68485	22360.5	6.68019
				129500	5.21636	21614	17.1255
				137929	2.20224	21164.5	-5.19771
				145159	1.55058	20907.5	-5.81817
				145917	8.60581	20617	12.5849
				151667	9.8985	20425	2.05182
				152527	6.08288	20298.5	-3.16709
				149192	-6.0553	20210	-4.1557
				148682	2.416	19835	-33.2854
				139445	5.84843	19123	-6.21002
				132393	-10.428	18557	-30.7559
				132234	11.1498	18201	-10.6446
				124347	5.21047	17376	13.7837
				123663	1.26976	16514.5	4.05876
				115469	7.69826	15994.5	-8.46946
				114310	13.5636	15599	-6.26471
				109337	-0.703552	15269.5	-5.96104
				109027	1.92917	14694.5	16.2917
				100784	0.844916	14318	-7.35794
				99667	13.585	14170.5	-10.4793
				92221	1.03099	13858.5	7.32401
				91884	-1.74734	13619.5	23.234
				83844	1.61312	13480	33.7142
				83069	-0.0879594	12932	4.43697
				74433	11.6086	12338.5	-7.7823
				67759	2.03708	12096	-8.65242
				67576	16.9868	11867.5	3.92542
				61040	-4.24073	11703	9.90705
				59403	-3.01013	11633	23.9923
				40516	-1.97008	11185.5	-37.1766
				40261	-13.3912	10691.5	28.8891
				32574	9.27069	10403.5	-3.85559
				31905	20.1225	9899	-6.20837
				23627	11.1114	9512.5	6.58045
				23897	-1.94772	9400.5	-3.35422
				55662	-6.62954	8362.5	-8.11834
				55814	12.0379	7213	-0.548452
				63855	10.8118	3822.5	10.1236
				64332	-3.95751	2822.5	-29.5444
				84290	6.44933	2217.5	2.36273
				85737	-0.0083328	1848.5	11.5764
				90941	6.59507	1687.5	29.8297
				91574	8.19663	1520.5	12.7753
				101173	10.3436	1402.5	10.9864
				101391	-5.50859	1289.5	29.6848
				106619	-3.09173	1648	12.4199
				108177	4.45211	1952.5	-6.03223
				115663	6.30159	2274.5	86.8981
				116171	2.58485	2535.5	12.7759
				123479	11.6918	3118.5	15.6001
				123951	10.8472	3737.5	2.45175
				132380	-10.6982	4129	9.37053
				139610	-4.31717	4652.5	13.6905
				140368	0.234707	4963	2.37388
				146118	1.62513	5217	25.9773
				146978	-1.46187	5597.5	-7.25236
				157931	-3.11574	5787.5	-10.0842
				157140	-8.54002	5973	-26.6328
				147057	-1.72005	6544.5	0.0624979
				140550	1.19077	7157	-11.2191
				139475	-2.32274	7553	-16.3716
				130526	-23.4391	7907.5	12.8814
				130268	-8.19778	8123	29.2529
				123669	10.5908	8722.5	66.0018
				122346	3.90467	9591	22.0661
				115441	5.93194	10026	21.4407
				115130	3.2646	10299.5	-5.00275
				107981	5.7641	10505	7.38235
				106447	-12.5189	10668.5	11.0633
				90359	5.85221	10865.5	-71.3047
				82802	-0.727525	11001	21.2559
				81440	-6.5319	11056	-4.78456
				75636	1.83031	11172	-5.5123
				38084	-2.65564	11286.5	-19.6516
				26570	3.70495	12395.5	19.8604
				26107	-2.42896	13776.5	-2.75319
				19234	-10.8271	14237.5	-10.4691
				18423	76.4474	14558	16.0202
				9726	3.08771	15049	-10.8912
				9358	-12.4344	15519	-19.5463
				17144	14.0798	15716	16.4739
				17405	34.8874	15916	-17.9299
				26723	6.40092	16468.5	45.3302
				33415	22.2901	17054.5	-7.514
				33766	4.71277	17575	15.0754
				41569	3.54297	17969	-10.073
				42025	-14.3746	18027	-9.26744
				58584	1.25847	18253	-3.1822
				68389	-6.21379	18840	13.7772
				69004	7.71437	19950.5	-12.241
				77147	10.9664	20818	1.05686
				90450	-22.2565	21062	3.19068
				96657	17.1635	21274	9.80005
				96918	8.48885	21473	4.4074
				112439	5.03593	21588.5	18.2097
				119797	-9.93911	21770.5	-29.5185
				129235	-2.92592	21949.5	-0.296314
				143643	3.03315	22175	-28.7796
				143133	3.69193	22554	-3.22371
				134100	-1.07693	22749	2.37964
				133896	0.401803	23044	30.4509
				126844	-2.30412	23479.5	5.87534
				126685	-1.68753	23762	50.8217
				118798	3.53548	23960.5	25.7948
				118114	1.72108	24207.5	-5.56245
				109920	-1.13089	24472	19.0011
				108761	6.13716	24621.5	-5.56343
				103788	6.73253	24707.5	7.41646
				103478	3.37191	25094	-3.66139
				95235	3.71149	25467.5	8.29128
				94118	-0.101144	25561	-25.1282
				86672	4.28024	25916.5	10.4179
				86335	4.38347	26237.5	14.6198
				78295	-9.36544	26428.5	0.0597552
				77520	8.3237	27091.5	4.06747
				68884	1.1944	27891	3.76975
				62210	3.98347	28257.5	-3.30374
				62027	-0.801626	28363.5	7.34916
				55491	1.82949	28877.5	7.81118
				53854	6.19669	29650	26.9014
				34967	14.6823	30386	21.505
				34712	1.81437	33526	-58.1613
				27025	6.27139	33781.5	-1.91752
				26356	-0.122328	34126	25.3192
				29176	-12.3385	34714	12.6393
				29446	5.88311	35279	-33.7023
				61211	-4.80246	35727	-6.09754
				61363	16.7471	36126.5	-20.6616
				69404	-7.64444	36429	17.1895
				69881	7.03739	36638.5	29.6446
				89839	1.12854	36958.5	14.7438
				91286	-0.438207	37271	0.999121
				96490	4.65485	37429	-19.2883
				97123	-1.97907	37699.5	40.1614
				106722	-9.07419	38098.5	23.0976
				106940	-5.02944	38751	1.44543
				112168	4.31873	39532	3.31955
				113726	1.5059	40189.5	-23.528
				121212	-1.05645	40674	-24.3533
				121720	-2.36527	40979.5	-14.4979
				129028	3.72499	41342.5	-41.6624
				129500	0.815232	42270.5	5.35069
				137929	-1.38707	43275	-28.0456
				145159	-2.53417	46329.5	15.4797
				145917	1.33405	46644.5	-8.74432
				151667	-1.19613	47389	-10.5507
				152527	-8.2107	48343.5	-24.1767
				149192	1.96473	48832	-22.6032
				148682	-3.36819	50317	-7.75005
				139445	-2.06346	51785	-11.0178
				132393	-1.72787	52119.5	17.2988
				132234	-4.95067	52582.5	-3.34909
				124347	-2.79713	53085	0.163331
				123663	-4.47726	53375.5	5.68312
				115469	3.75986	53454	-2.58322
				114310	11.7872	53487.5	-0.381841
				109337	3.56518	53842.5	-4.00116
				109027	-5.49207	54358.5	6.20404
				100784	-3.18218	54643	1.4116
				99667	-3.0593	54859.5	-5.04551
				92221	-15.4148	54985.5	-0.309252
				91884	3.02264	55101.5	9.46946
				83844	3.91506	55244	-4.38001
				83069	-2.41263	55475.5	9.30784
				74433	-8.55282	55738	14.9391
				67759	-0.809405	56037	31.8207
				67576	0.403265	56361	-1.92099
				61040	5.57545	56719.5	13.363
				59403	7.1269	57415	-3.86374
				40516	12.132	57986	8.317
				40261	9.95157	58241	-5.39472
				32574	9.18821	58377.5	2.64941
				31905	13.8406	58410.5	-4.35729
				23627	5.87534	58484	-4.61749
				23897	25.7948	58742.5	-19.1498
				55662	9.30784	60026	6.10533
				55814	31.8207	61256	-12.5623
				63855	4.15309	61729	-26.0289
				64332	-2.52571	62424.5	-27.6693
				84290	2.1749	62825	-7.48526
				85737	-2.55844	62871	-3.58159
				90941	-1.1445	63372	4.15309
				91574	2.99002	64093.5	24.5946
				101173	0.00292965	64377	-2.52571
				101391	6.70676	64504.5	7.51591
				106619	-4.0174	64747	3.86287
				108177	0.54097	65333.5	-8.46135
				115663	-3.24497	65774	-1.93628
				116171	6.00163	65821	-1.54476
				123479	0.569005	65921.5	-7.1215
				123951	14.4449	66107.5	-0.24401
				132380	-3.27345	66444.5	21.6274
				139610	1.3666	66970	19.8376
				140368	-4.15927	67331	-0.250356
				146118	0.32509	67405	5.52481
				146978	-4.81378	67668	-13.3665
				163923	-1.23842	67950	-5.05119
				157931	1.99541	68056.5	-3.85319
				157140	0.360513	68283.5	25.2211
				147057	1.23023	68948	4.85431
				140550	-6.03103	69847.5	12.1517
				139475	-2.71585	70493.5	-19.4407
				130526	6.84873	71030.5	-0.360715
				130268	4.3868	71402	-20.9275
				123669	2.37963	71684.5	8.40009
				122346	-1.11198	71994.5	-0.522392
				115441	-3.30128	72285	5.96278
				115130	0.0392826	72652	1.33489
				107981	-3.78455	72845	0.116096
				106447	10.8348	74339	-15.2981
				100838	-3.92884	75866.5	-2.05841
				90810	4.17379	76048.5	-0.562905
				90359	8.316	76196.5	-5.4036
				82802	-0.705349	76687	-5.42611
				81440	-10.1299	77872.5	5.89622
				75636	-3.56005	78890.5	-8.41129
				38488	-4.8639	79215.5	2.78538
				38084	-0.796069	79269.5	4.14024
				26570	-7.71728	79936.5	-5.03913
				26107	-4.33091	80727	-0.687211
				19234	1.12714	80935	2.7185
				18423	64.2447	81025.5	-1.33923
				9726	-20.0236	81270.5	5.38926
				9358	45.8305	81608.5	-2.07811
				17144	0.723786	82146	4.08222
				17405	10.7	82664	3.0378
				26723	15.0562	83144	5.82847
				33415	-6.05994	83616	0.225579
				33766	13.5593	83975.5	0.228377
				41569	16.6379	84270.5	2.1749
				42025	0.647045	85013.5	8.04421
				58584	7.8684	85771	-2.55844
				68389	10.008	86244.5	5.72069
				69004	2.42124	86946.5	-13.0824
				77147	2.45799	87630.5	-2.86835
				77544	-0.48781	88467	0.0879045
				90450	4.56323	89077	-5.27165
				90602	-2.05531	89939.5	4.46765
				96657	-4.64938	90732.5	5.22022
				96918	-0.704122	90899.5	-1.1445
				112439	8.62898	91257.5	3.52906
				119797	-6.3137	91608.5	2.99002
				129235	11.9931	92528	-8.12107
						93904	1.44347
						94624.5	-3.8809
						94970	-14.3365
						95285.5	9.38534
						95772	-3.54029
						96219	0.784294
						96449	-2.66629
						96951	-4.33372
						97385.5	-0.545331
						97604.5	6.3989
						98939.5	2.68322
						100102	4.32741
						100168	1.67263
						100374	-1.01194
						100866	0.00292965
						101282	-2.69598
						101450	6.70676
						101734	-13.1499
						102129	-10.7862
						102403	-0.539192
						103177	-7.42944
						103838	-3.69629
						104044	1.60974
						104286	0.97745
						104408	1.07957
						104982	6.82061
						105562	2.09295
						105668	0.0689834
						105842	6.0503
						106257	4.94136
						106582	-4.0174
						107398	2.54967
						108201	0.54097
						108248	-3.23033
						108449	-2.40334
						108649	-2.22948
						109079	-2.584
						109704	0.259729
						110150	-1.55053
						110456	-0.341987
						110727	3.58128
						110944	-1.04754
						111028	-0.998263
						111112	0.683298
						111172	-5.03828
						111293	2.55457
						111512	-1.91044
						112400	-0.743237
						113292	-1.36568
						113525	-4.6658
						114028	-0.751513
						114598	0.945188
						114825	0.502547
						115005	5.38177
						115382	-3.24497
						115917	-0.955922
						116518	6.00163
						117158	5.24783
						117592	-1.47999
						118258	5.62537
						119229	-4.73865
						119980	2.50505
						121706	5.60214
						123349	0.569005
						123715	0.217713
						124298	14.4449
						125336	-2.44595
						127108	-7.69575
						128242	-2.34617
						128456	1.50807
						129224	-4.39419
						129922	4.88933
						130257	-2.80126
						130554	2.28586
						130762	-8.62673
						131276	3.72972
						132008	7.56761
						132722	-3.27345
						133226	-0.592718
						133633	-5.19932
						134559	-0.671438
						136123	-1.62054
						137027	-1.44667
						137365	0.672206
						137746	1.52531
						138020	4.12915
						138388	3.69339
						138687	-2.61602
						138843	-0.22994
						139194	-3.6596
						139530	0.682217
						139584	1.3666
						139989	5.6104
						140800	-4.15927
						141356	-0.651263
						141516	-0.0805017
						141830	2.60376
						142406	0.44303
						142804	5.97063
						142942	1.67263
						143205	2.64689
						143582	1.55255
						143775	-0.693736
						144393	7.83046
						145186	0.995472
						145513	-3.64126
						145720	-2.46986
						145966	0.32509
						146548	-1.84256
						147148	-4.81378
						147875	4.83319
						148714	9.74081
						149038	3.65462
						149168	-2.32173
						149408	-10.5578
						149662	2.28695
						149840	-0.401614
						150096	-1.06833
						150278	-2.36486
						150370	-1.9446
						150804	2.3179
						151573	0.650587
						152211	-5.07285
						152611	1.02425
						153052	-3.70784
						153604	-0.901231
						153973	5.99397
						154484	-1.04972
						155120	-2.1942
						155608	-4.34571
						155915	2.35377
						156685	7.75524
						157674	-4.2322
						158576	-2.28876
						159263	-1.81953
						159485	1.61551
						159870	-4.18663
						160444	3.75413
						160988	-4.22859
						161376	3.92328
						161607	-0.967081
						161765	5.96123
						162081	-0.197251
						162403	-2.70835
						162815	-0.394323
						163428	-0.652344
						104013	6.73253
						103633	1.92973
						103046	3.37191
						102006	-0.98217
						101079	-0.21111
						100690	-0.814875
						100451	-7.04064
						100150	-4.47484
						99981.5	-1.01026
						99920.5	-0.617929
						99294	0.347726
						98659	-2.63745
						98526	-3.57845
						98247	-0.407477
						98044.5	0.468526
						97781.5	3.40689
						97197	4.8477
						96831	2.06873
						96783	-0.57494
						96360	1.58639
						95688	-8.52564
						95317.5	3.71149
						94676.5	2.36169
						94057	-0.101144
						93896.5	3.94317
						93559.5	-12.4236
						93294.5	-1.84193
						92955	-5.47553
						92522	9.91598
						92353	-1.10315
						92285	0.0691206
						91768	8.72789
						90857.5	11.3214
						90214	-1.0825
						89825.5	4.23617
						89663.5	0.340411
						89585	1.03504
						89104	-8.07904
						88623.5	-2.83139
						88498.5	4.91532
						88012.5	12.0066
						87290.5	5.19794
						86832	4.28024
						86503.5	4.36337
						86320.5	4.38347
						86170.5	-0.969211
						85959.5	-0.373673
						85667.5	2.54627
						85423	3.65648
						85190.5	-4.3515
						84913	-8.11456
						84414	-4.27022
						83733	-9.26655
						83244.5	13.1187
						82910	-3.29108
						82711.5	2.58517
						82412.5	2.29334
						81914	-2.29804
						81203.5	1.62219
						80435	-7.0656
						79376.5	1.97504
						78478	-9.36544
						77907.5	14.4543
						77494.5	8.3237
						77377.5	0.49014
						77183	-2.64552
						77049.5	-1.88162
						76438.5	4.97189
						75812.5	1.14624
						75646	2.62468
						75471.5	7.39384
						75284.5	6.90149
						75124	6.01619
						75066.5	5.8226
						74848	-3.53286
						74600	-4.24271
						73914	-1.32407
						73214.5	0.802693
						72621	-4.26686
						72038.5	-0.0440428
						71864.5	3.701
						71065.5	-5.4862
						70277.5	1.67194
						69752.5	-12.6892
						69106	7.32875
						68395.5	1.1944
						67280	2.47537
						66256.5	0.459347
						65825.5	0.661517
						65584.5	-1.7596
						64908	-5.2614
						64501	0.079453
						64057	18.6522
						63509.5	0.522346
						63235	4.55589
						63093.5	-5.0703
						62794.5	-21.4745
						62457.5	-1.67028
						62287.5	1.22215
						62244	-0.594245
						62217.5	3.98347
						62118.5	12.915
						61668	-0.801626
						61237	6.60731
						61114	-2.67457
						60958	-14.4972
						60855	-1.38667
						60557	2.12047
						59926	0.00196822
						59233.5	-8.71028
						58712	3.97223
						58496	-0.611753
						58242	3.45524
						57979	4.97342
						57909	5.45246
						57566	4.12038
						57153	-8.3081
						56450	23.8766
						55668	1.82949
						54672.5	20.4238
						53637.5	6.19669
						52775.5	-11.295
						52100.5	-5.08622
						51649	-12.6375
						51010	4.2195
						50535	-1.21118
						50177.5	-2.88402
						49829	-13.9915
						49423	18.824
						48511.5	-6.23745
						47753.5	4.20897
						47604	1.06319
						47340	7.13082
						47187.5	-3.60793
						47048	6.00656
						46609	0.639612
						46269.5	-3.89381
						46194.5	-1.07985
						46116.5	1.09992
						45863.5	-6.55035
						45397	4.38735
						44968.5	13.8327
						44721	-1.93218
						44628	0.0733656
						44525	0.167457
						44341	-0.109751
						43877	2.34859
						43358.5	-19.058
						42922.5	-7.94206
						42388.5	-4.56984
						41739	1.32601
						41306.5	-5.93995
						41122	8.76475
						40694.5	-15.6813
						40326.5	3.35872
						39959	18.212
						39412	-25.1774
						39074	3.77638
						38831.5	-15.4816
						38291.5	1.01667
						37599.5	15.5191
						37232.5	6.61678
						37030.5	12.3566
						36429	21.9541
						35905.5	1.01724
						35809.5	-5.92511
						35682	-2.52899
						35484	12.2304
						35200.5	-4.91429
						34994.5	14.6823
						34839.5	55.616
						34511	1.81437
						33782	14.8505
						33110	38.0203
						32808.5	22.2166
						32649	5.40016
						32274.5	3.58802
						31846.5	-3.86918
						31553	5.82241
						31028.5	30.3685
						30432	15.6266
						29810.5	9.01352
						29336	0.857022
						29103.5	2.61589
						28903.5	0.394654
						28546	10.0825
						28283	-2.5677
						28194.5	0.0244383
						27995	4.60025
						27516.5	18.8859
						27099	6.27139
						26690.5	68.1659
						26150.5	-0.122328
						25753.5	-3.91145
						25333	17.1594
						24808.5	7.4536
						24407.5	19.6193
						24112.5	-10.3256
						23880.5	-5.65461
						23531.5	5.79679
						22826	-14.0128
						22040	5.33897
						21577.5	-5.69351
						20671	-12.1859
						19801	1.50953
						19668	-2.34387
						19415	-12.5919
						18376.5	16.7385
						17421	-9.80784
						17250	-2.82203
						16811.5	13.4151

[truncated: 49 more sheets: Fig 3.b, Fig 3.d, Fig 3.e, Fig 4.b, Fig 4.c, Fig 4.d, Fig 5.a, Fig 5.b, Fig 5.c, Fig 5.e, Fig 6.a, Fig 6.b, Fig 6.c, Fig 7.a, Fig 7.b, Fig 7.c, Fig 7.d, Fig 7.e, Fig 8.a, Fig S2.a …]
